# Supplementary material for: Design and implementation of aerobic and ambient CO2-reduction as an entry-point for enhanced carbon fixation
Source: Nat Commun. 2025 Apr 1;16:3134. doi: 10.1038/s41467-025-57549-4 (PMC11961710; doi:10.1038/s41467-025-57549-4)
Supplement: Supplementary file 4 — Supplementary Data 1 [file 41467_2025_57549_MOESM4_ESM.xlsx]

## Sheet: Suppl. Data 1
seq id	position	mutation	annotation	gene	description	Ancestor (C1S-Aux + pCORE)	Evo1	Evo1a	Evo1b	Evo1c	Evo2	Evo2a	Evo2b	Evo3	Evo3a	Evo3b	Evo3c	Evo3d	Evo4	Evo4a	Evo4b	Evo4c	Evo4d	end
GENOME	384.51	∆2,596 bp	missing coverage	∆frmRAB	DNA‑binding transcriptional repressor FrmR/S‑formylglutathione hydrolase	YES	YES	YES	YES	YES	YES	YES	YES	YES	YES	YES	YES	YES	YES	YES	YES	YES	YES	end
GENOME	1,348,815	G→A	A210T (GCG→ACG)	pyrF →	orotidine‑5'‑phosphate decarboxylase	YES	YES	YES	YES	YES	YES	YES	YES	YES	YES	YES	YES	YES	YES	YES	YES	YES	YES	end
GENOME	2,310,441	T→C	Q58Q (CAA→CAG)	napD ←	NapA signal peptide‑binding chaperone NapD	YES	YES	YES	YES	YES	YES	YES	YES	YES	YES	YES	YES	YES	YES	YES	YES	YES	YES	end
					total evolved mutations (not present already in ancestor):	0	3	1	3	4	5	7	6	9	8	37	49	42	81	66	90	72	73	end
GENOME	15.041	A→C	K292Q (AAA→CAA)	dnaJ →	chaperone protein DnaJ											YES								end
GENOME	30.309	T→G	D34E (GAT→GAG)	ileS →	isoleucine‑‑tRNA ligase											YES								end
GENOME	64.649	T→G	E93A (GAG→GCG)	lptD ←	lipopolysaccharide assembly protein LptD											YES								end
GENOME	72.162	T→G	E479A (GAA→GCA)	polB ←	DNA polymerase II															YES				end
GENOME	91.215	T→G	E44D (GAA→GAC)	leuA ←	2‑isopropylmalate synthase												YES	YES	YES	YES	YES	YES	YES	end
GENOME	96.417	T→G	L191L (CTT→CTG)	cra →	DNA‑binding transcriptional dual regulator Cra														YES					end
GENOME	118.885	IS2 (–) +5 bp	coding (25‑29/390 nt)	mutT →	8‑oxo‑dGTP diphosphatase											YES	YES	YES	YES	YES	YES	YES	YES	end
GENOME	123.059	T→G	S161S (TCA→TCC)	hofC ←	inner membrane protein HofC															YES				end
GENOME	127.212	T→G	S39A (TCT→GCT)	ampE →	protein AmpE															YES				end
GENOME	151.561	A→C	K15Q (AAA→CAA)	yadH →	putative ABC transporter membrane subunit YadH														YES		YES			end
GENOME	153.112	A→C	K72T (AAA→ACA)	yadE →	putative polysaccharide deacetylase lipoprotein YadE														YES					end
GENOME	168.226	C→T	A66T (GCA→ACA)	dksA ←	RNA polymerase‑binding transcription factor DksA									YES	YES									end
GENOME	270.375	T→G	V112V (GTA→GTC)	ykfI ←	toxin of the YkfI‑YafW toxin‑antitoxin system												YES	YES	YES	YES	YES	YES	YES	end
GENOME	286.085	A→C	intergenic (‑242/+134)	afuC ← / ← insB2	ABC transporter ATP‑binding protein AfuC/IS1 family protein InsB												YES							end
GENOME	287.77	T→G	K3Q (AAA→CAA)	yagB ←	orphan antitoxin YagB																YES			end
GENOME	295.644	T→G	Y187S (TAC→TCC)	xynR ←	DNA‑binding transcriptional repressor XynR														YES		YES			end
GENOME	324.855	C→T	G169D (GGT→GAT)	rclC ←	DUF417 domain‑containing inner membrane protein RclC																		YES	end
GENOME	424.732	T→G	W184G (TGG→GGG)	phoB →	DNA‑binding transcriptional dual regulator PhoB												YES							end
GENOME	426.189	T→G	V420V (GTT→GTG)	phoR →	sensor histidine kinase PhoR																		YES	end
GENOME	444.728	T→G	K150T (AAA→ACA)	yajO ←	1‑deoxyxylulose‑5‑phosphate synthase YajO														YES		YES			end
GENOME	468.529	Δ9 bp	coding (38‑46/273 nt)	hupB →	DNA‑binding protein HU‑beta									YES										end
GENOME	502.011	T→G	L189W (TTG→TGG)	recR →	recombination mediator protein RecR															YES				end
GENOME	534.438	A→C	V1379V (GTA→GTC)	rhsD →	protein RhsD												YES							end
GENOME	540.981	G→A	A9T (GCG→ACG)	gcl →	glyoxylate carboligase							YES												end
GENOME	582.827	Δ1,262 bp	IS5‑mediated	[nmpC]	[nmpC]					YES														end
GENOME	585.94	T→G	intergenic (‑6/+285)	borD ← / ← ybcV	prophage lipoprotein BorD/DUF1398 domain‑containing protein YbcV																YES			end
GENOME	588.172	A→C	K100Q (AAA→CAA)	nohD →	putative DNA‑packaging protein NohD														YES		YES			end
GENOME	591.663	A→C	intergenic (+192/+58)	appY → / ← ompT	DNA‑binding transcriptional activator AppY/omptin family outer membrane protease OmpT											YES								end
GENOME	593.124	A→C	intergenic (‑450/+64)	ompT ← / ← envY	omptin family outer membrane protease OmpT/DNA‑binding transcriptional activator EnvY																	YES		end
GENOME	616.295	T→G	intergenic (+77/+205)	insL2 → / ← entD	IS186/IS421 family transposase/phosphopantetheinyl transferase EntD																	YES		end
GENOME	630.007	A→C	S223R (AGC→CGC)	entS →	enterobactin exporter EntS												YES							end
GENOME	646.835	T→G	L14L (CTT→CTG)	ahpF →	alkyl hydroperoxide reductase, AhpF component																YES			end
GENOME	649.877	A→C	E250A (GAA→GCA)	ybdR →	putative Zn(2(+))‑dependent alcohol dehydrogenase YbdR														YES		YES			end
GENOME	669.414	A→C	intergenic (‑95/+6)	lipB ← / ← ybeD	lipoyl(octanoyl) transferase/DUF493 domain‑containing protein YbeD												YES							end
GENOME	682.715	T→G	R292R (AGA→CGA)	ybeQ ←	Sel1 repeat‑containing protein YbeQ																	YES		end
GENOME	688.339	T→G	W363G (TGG→GGG)	djlC →	co‑chaperone DjlC																	YES		end
GENOME	704.057	T→G	noncoding (32/85 nt)	leuW ←	tRNA‑Leu															YES		YES	YES	end
GENOME	742.729	T→G	V13V (GTT→GTG)	ybfC →	uncharacterized protein YbfC											YES								end
GENOME	759.55	T→G	K96T (AAA→ACA)	ybgD ←	putative fimbrial protein YbgD																		YES	end
GENOME	765.515	T→G	intergenic (+69/‑232)	sdhB → / → sucA	succinate:quinone oxidoreductase, iron‑sulfur cluster binding protein/subunit of E1(0) component of 2‑oxoglutarate dehydrogenase													YES						end
GENOME	772.584	A→C	L111L (CTT→CTG)	mngR ←	DNA‑binding transcriptional repressor MngR																YES			end
GENOME	787.8	A→C	intergenic (+130/‑6)	lysT → / → valT	tRNA‑Lys/tRNA‑Val											YES								end
GENOME	788.263	A→C	noncoding (76/76 nt)	lysY →	tRNA‑Lys																YES			end
GENOME	813.001	A→C	intergenic (+196/+38)	ybhJ → / ← ybhC	putative hydratase YbhJ/outer membrane lipoprotein YbhC																	YES		end
GENOME	823.126	A→C	I188S (ATT→AGT)	ybhK ←	putative transferase YbhK												YES							end
GENOME	825.418	T→G	M108R (ATG→AGG)	moaB →	protein MoaB												YES	YES	YES	YES	YES	YES	YES	end
GENOME	832.536	A→C	L205R (CTC→CGC)	ybhR ←	ABC exporter membrane subunit YbhR												YES							end
GENOME	847.435	T→G	N380H (AAC→CAC)	fiu ←	iron catecholate outer membrane transporter Fiu												YES	YES	YES	YES	YES	YES	YES	end
GENOME	848.017	A→C	S186A (TCC→GCC)	fiu ←	iron catecholate outer membrane transporter Fiu														YES	YES	YES	YES	YES	end
GENOME	893.081	T→G	Q31P (CAG→CCG)	ybjI ←	5‑amino‑6‑(5‑phospho‑D‑ribitylamino)uracil phosphatase														YES					end
GENOME	901.696	A→C	E291A (GAA→GCA)	potF →	putrescine ABC transporter periplasmic binding protein														YES		YES			end
GENOME	910.146	T→G	R210R (CGA→CGC)	artP ←	L‑arginine ABC transporter ATP binding subunit													YES						end
GENOME	913.813	A→C	intergenic (‑19/+80)	ybjS ← / ← ybjT	putative epimerase YbjS/putative NAD(P)‑binding protein YbjT													YES						end
GENOME	929.558	T→G	E25A (GAA→GCA)	cspD ←	DNA replication inhibitor CspD													YES						end
GENOME	940.351	T→G	L29L (CTT→CTG)	ftsK →	cell division DNA translocase FtsK															YES				end
GENOME	942.716	A→C	T818P (ACC→CCC)	ftsK →	cell division DNA translocase FtsK															YES				end
GENOME	969.508	A→G	K158R (AAG→AGG)	rpsA →	30S ribosomal subunit protein S1								YES											end
GENOME	970.459	A→C	E475A (GAA→GCA)	rpsA →	30S ribosomal subunit protein S1																		YES	end
GENOME	970.999	A→C	E44A (GAA→GCA)	ihfB →	integration host factor subunit beta											YES	YES	YES	YES	YES	YES	YES	YES	end
GENOME	1,002,390	T→G	K214Q (AAA→CAA)	ssuD ←	FMNH2‑dependent alkanesulfonate monooxygenase											YES								end
GENOME	1,019,782	T→G	V247V (GTT→GTG)	pqiA →	intermembrane transport protein PqiA													YES						end
GENOME	1,027,271	T→G	intergenic (‑177/+180)	ompA ← / ← sulA	outer membrane protein A/cell division inhibitor SulA																YES			end
GENOME	1,035,187	T→G	V67V (GTT→GTG)	yccU →	putative HspQ acetyl donor																	YES		end
GENOME	1,079,036	T→G	M66L (ATG→CTG)	rutD ←	putative aminoacrylate hydrolase RutD															YES				end
GENOME	1,110,830	A→C	intergenic (‑168/‑587)	csgD ← / → csgB	DNA‑binding transcriptional dual regulator CsgD/curlin, minor subunit																		YES	end
GENOME	1,135,483	T→G	F60C (TTT→TGT)	murJ →	lipid II flippase MurJ												YES	YES	YES	YES	YES	YES	YES	end
GENOME	1,138,806	A→C	Q108P (CAG→CCG)	flgB →	flagellar basal‑body rod protein FlgB							YES												end
GENOME	1,142,208	T→G	L5* (TTA→TGA)	flgG →	flagellar basal‑body rod protein FlgG																YES			end
GENOME	1,173,057	A→C	Y150S (TAT→TCT)	ycfP →	PF05728 family protein YcfP											YES								end
GENOME	1,203,686	C→T	H366H (CAC→CAT)	icd →	isocitrate dehydrogenase										YES		YES					YES	YES	end
GENOME	1,222,936	A→C	L2L (CTT→CTG)	bluF ←	blue light‑ and temperature‑regulated antirepressor BluF																YES			end
GENOME	1,225,056	IS2 (–) +5 bp	coding (263‑267/1524 nt)	pdeG →	putative c‑di‑GMP phosphodiesterase PdeG												YES	YES	YES	YES	YES	YES	YES	end
GENOME	1,283,884	A→C	S401A (TCT→GCT)	narX ←	sensor histidine kinase NarX																		YES	end
GENOME	1,313,388	A→C	T10T (ACT→ACG)	yciU ←	DUF440 domain‑containing protein YciU														YES		YES			end
GENOME	1,317,085	T→G	K16N (AAA→AAC)	yciI ←	protein YciI														YES					end
GENOME	1,332,372	A→C	K454Q (AAG→CAG)	yciQ →	DUF2207 domain‑containing protein YciQ											YES	YES	YES	YES	YES	YES	YES	YES	end
GENOME	1,370,086	A→C	E359D (GAA→GAC)	puuC →	gamma‑glutamyl‑gamma‑aminobutyraldehyde dehydrogenase																		YES	end
GENOME	1,377,069	A→C	D196A (GAT→GCT)	ycjM →	glucosylglycerate phosphorylase											YES								end
GENOME	1,400,725	A→C	K411T (AAA→ACA)	mppA →	murein tripeptide ABC transporter periplasmic binding protein																	YES		end
GENOME	1,428,737	A→C	E163A (GAA→GCA)	ydaV →	putative ATP‑binding protein YdaV														YES					end
GENOME	1,445,953	A→C	S367A (TCA→GCA)	ydbK ←	putative pyruvate‑flavodoxin oxidoreductase											YES								end
GENOME	1,475,508	Δ111,776 bp	IS2‑mediated	ydbA–[ydeN]	97 genes						YES	YES	YES	YES	YES	YES	YES	YES	YES	YES	YES	YES	YES	end
GENOME	1,591,109	T→G	K549Q (AAA→CAA)	ydeP ←	putative oxidoreductase YdeP												YES							end
GENOME	1,652,082	T→G	M1M (ATG→CTG) †	rem ←	protein Rem																YES			end
GENOME	1,719,698	(C)6→5	intergenic (+360/‑251)	nth → / → dtpA	endonuclease III/dipeptide/tripeptide:H(+) symporter DtpA									YES										end
GENOME	1,781,266	T→G	Y100D (TAT→GAT)	ydiB →	quinate/shikimate dehydrogenase																		YES	end
GENOME	1,782,630	A→C	intergenic (+6/‑137)	aroD → / → ydiF	3‑dehydroquinate dehydratase/putative acetate‑CoA transferase YdiF														YES					end
GENOME	1,784,636	T→G	I87M (ATT→ATG)	ydiO →	putative acyl‑CoA dehydrogenase YdiO													YES						end
GENOME	1,794,608	A→C	intergenic (‑316/‑17)	ppsA ← / → ppsR	phosphoenolpyruvate synthetase/phosphoenolpyruvate synthetase regulatory protein																YES			end
GENOME	1,813,957	A→C	I136I (ATA→ATC)	pfkB →	6‑phosphofructokinase 2																		YES	end
GENOME	1,820,086	A→C	L76R (CTT→CGT)	ydjO ←	protein YdjO																		YES	end
GENOME	1,831,605	T→G	Q171H (CAA→CAC)	ves ←	HutD family protein Ves																YES			end
GENOME	1,837,410	A→C	L179R (CTC→CGC)	astA ←	arginine N‑succinyltransferase																		YES	end
GENOME	1,845,791	T→G	V467G (GTG→GGG)	ynjC →	putative ABC transporter membrane subunit YnjC																	YES		end
GENOME	1,846,588	T→G	intergenic (+8/‑59)	ynjD → / → ynjE	putative ABC transporter ATP‑binding protein YnjD/molybdopterin synthase sulfurtransferase															YES		YES	YES	end
GENOME	1,849,409	T→G	intergenic (‑94/‑142)	ynjH ← / → gdhA	DUF1496 domain‑containing protein YnjH/glutamate dehydrogenase														YES		YES			end
GENOME	1,860,139	A→C	Y341D (TAT→GAT)	ydjE ←	putative transporter YdjE														YES		YES			end
GENOME	1,864,516	T→G	E145A (GAA→GCA)	ydjI ←	L‑glycero‑L‑galacto‑octuluronate‑1‑phosphate aldolase																	YES		end
GENOME	1,888,547	A→C	I148S (ATT→AGT)	dmlR ←	DNA‑binding transcriptional regulator DmlR														YES					end
GENOME	1,893,558	A→C	R178R (CGA→CGC)	yeaX →	carnitine monooxygenase subunit YeaX												YES							end
GENOME	1,933,221	T→G	L201* (TTA→TGA)	yobB →	putative carbon‑nitrogen hydrolase family protein YobB																		YES	end
GENOME	1,937,151	T→G	intergenic (‑264/+63)	yebE ← / ← yebF	DUF533 domain‑containing inner membrane protein YebE/secreted protein YebF														YES		YES			end
GENOME	1,967,221	T→G	intergenic (‑195/‑21)	yecM ← / → argS	putative metal‑binding enzyme YecM/arginine‑‑tRNA ligase													YES						end
GENOME	2,022,559	T→G	F26C (TTC→TGC)	fliG →	flagellar motor switch protein FliG											YES								end
GENOME	2,081,157	A→C	E672D (GAA→GAC)	flu →	self recognizing antigen 43 (Ag43) autotransporter													YES						end
GENOME	2,095,686	A→C	F59C (TTC→TGC)	yeeY ←	putative DNA‑binding transcriptional regulator YeeY																		YES	end
GENOME	2,106,363	T→G	D285A (GAT→GCT)	ugd ←	UDP‑glucose 6‑dehydrogenase																		YES	end
GENOME	2,144,567	T→G	N94H (AAT→CAT)	wza ←	outer membrane polysaccharide export protein Wza																	YES		end
GENOME	2,157,596	A→C	N331K (AAT→AAG)	yegI ←	putative serine/threonine‑protein kinase YegI																YES			end
GENOME	2,160,508	T→G	Q75P (CAA→CCA)	yegL ←	IPR002035 domain‑containing protein YegL															YES				end
GENOME	2,170,223	T→G	L386R (CTG→CGG)	mdtD →	putative multidrug efflux pump MdtD																		YES	end
GENOME	2,170,798	T→G	F107C (TTC→TGC)	baeS →	sensor histidine kinase BaeS																	YES		end
GENOME	2,207,118	T→G	intergenic (+2219/‑762)	yehF → / → yehI	PF05406 family protein YehF/DUF4132 domain‑containing protein YehI																	YES		end
GENOME	2,219,805	T→G	intergenic (‑8/+39)	yehS ← / ← btsR	DUF1456 domain‑containing protein YehS/DNA‑binding transcriptional dual regulator BtsR																YES			end
GENOME	2,221,480	A→C	L256V (TTG→GTG)	btsS ←	high‑affinity pyruvate receptor															YES				end
GENOME	2,241,606	A→C	intergenic (+166/‑28)	yeiS → / → preT	DUF2542 domain‑containing protein YeiS/dihydropyrimidine dehydrogenase (NAD(+)) subunit PreT											YES								end
GENOME	2,244,414	T→G	Y314S (TAC→TCC)	mglC ←	D‑galactose/methyl‑galactoside ABC transporter membrane subunit																YES			end
GENOME	2,258,117	T→G	F267C (TTT→TGT)	yeiH →	PF03601 family inner membrane protein YeiH																	YES		end
GENOME	2,275,854	A→C	Q142P (CAG→CCG)	yeiR →	zinc‑binding GTPase YeiR															YES				end
GENOME	2,277,580	A→C	M1M (ATG→CTG) †	mepS →	peptidoglycan endopeptidase/peptidoglycan L,D‑carboxypeptidase																	YES		end
GENOME	2,278,024	T→G	Y149D (TAT→GAT)	mepS →	peptidoglycan endopeptidase/peptidoglycan L,D‑carboxypeptidase															YES				end
GENOME	2,331,782	A→C	I25L (ATC→CTC)	atoA →	acetyl‑CoA:acetoacetyl‑CoA transferase subunit beta		YES			YES	YES	YES	YES	YES	YES	YES	YES	YES	YES	YES	YES	YES	YES	end
GENOME	2,331,902	G→T	A65S (GCT→TCT)	atoA →	acetyl‑CoA:acetoacetyl‑CoA transferase subunit beta				YES															end
GENOME	2,332,567	G→T	G71C (GGT→TGT)	atoE →	short chain fatty acid transporter			YES																end
GENOME	2,332,830	G→A	M158I (ATG→ATA)	atoE →	short chain fatty acid transporter						YES	YES	YES	YES	YES	YES	YES	YES	YES	YES	YES	YES	YES	end
GENOME	2,333,411	T→G	L352R (CTG→CGG)	atoE →	short chain fatty acid transporter				YES															end
GENOME	2,333,621	G→T	C422F (TGC→TTC)	atoE →	short chain fatty acid transporter		YES			YES	YES	YES	YES	YES	YES	YES	YES	YES	YES	YES	YES	YES	YES	end
GENOME	2,348,886	A→C	L962R (CTT→CGT)	yfaL ←	putative autotransporter adhesin YfaL																	YES		end
GENOME	2,350,810	A→C	S321A (TCT→GCT)	yfaL ←	putative autotransporter adhesin YfaL											YES	YES	YES	YES	YES	YES	YES	YES	end
GENOME	2,371,328	A→C	intergenic (‑94/+6)	yfaY ← / ← yfaZ	IPR008135 CinA family protein YfaY/putative porin YfaZ													YES						end
GENOME	2,379,165	T→G	V219V (GTT→GTG)	arnT →	lipid IVA 4‑amino‑4‑deoxy‑L‑arabinosyltransferase												YES	YES	YES	YES	YES	YES	YES	end
GENOME	2,416,183	A→C	K341T (AAA→ACA)	alaA →	glutamate‑‑pyruvate aminotransferase AlaA												YES							end
GENOME	2,426,891	T→G	S167R (AGT→CGT)	yfcE ←	phosphodiesterase YfcE														YES	YES	YES	YES	YES	end
GENOME	2,429,553	A→C	E82A (GAG→GCG)	yfcH →	epimerase family protein YfcH														YES	YES	YES	YES	YES	end
GENOME	2,435,681	A→C	F183V (TTT→GTT)	ubiX ←	flavin prenyltransferase																		YES	end
GENOME	2,457,749	T→G	D148A (GAT→GCT)	yfcP ←	putative fimbrial protein YfcP																YES			end
GENOME	2,483,288	A→C	A59A (GCA→GCC)	yfdS →	protein YfdS														YES					end
GENOME	2,493,257	A→C	E428A (GAG→GCG)	evgS →	sensor histidine kinase EvgS													YES						end
GENOME	2,510,032	T→G	P685P (CCA→CCC)	fryA ←	putative PTS multiphosphoryl transfer protein FryA														YES					end
GENOME	2,537,779	T→G	intergenic (‑2/+69)	ligA ← / ← zipA	DNA ligase/cell division protein ZipA														YES		YES			end
GENOME	2,541,988	A→C	I108L (ATC→CTC)	ptsI →	PTS enzyme I																YES			end
GENOME	2,543,943	A→C	*170S (TAA→TCA)	crr →	Enzyme IIA(Glc)												YES	YES	YES	YES	YES	YES	YES	end
GENOME	2,556,243	A→C	K181Q (AAA→CAA)	yfeW →	penicillin binding protein 4B																		YES	end
GENOME	2,558,043	T→G	K35T (AAA→ACA)	yfeX ←	porphyrinogen peroxidase																	YES		end
GENOME	2,568,001	A→C	E48D (GAA→GAC)	yffL →	uncharacterized protein YffL																	YES		end
GENOME	2,574,712	T→G	M333L (ATG→CTG)	eutH ←	putative ethanolamine permease EutH																YES			end
GENOME	2,631,354	A→C	H237P (CAT→CCT)	ppk →	polyphosphate kinase														YES		YES			end
GENOME	2,634,043	T→G	V443G (GTA→GGA)	ppx →	exopolyphosphatase																		YES	end
GENOME	2,652,849	T→G	Q693P (CAG→CCG)	pbpC ←	peptidoglycan glycosyltransferase PbpC															YES				end
GENOME	2,669,451	A→C	G94G (GGT→GGG)	iscR ←	DNA‑binding transcriptional dual regulator IscR												YES	YES	YES	YES	YES	YES	YES	end
GENOME	2,679,366	A→C	N181H (AAT→CAT)	hcaB →	2,3‑dihydroxy‑2,3‑dihydrophenylpropionate dehydrogenase													YES						end
GENOME	2,697,839	T→G	Q287H (CAA→CAC)	glrK ←	histidine kinase GlrK																	YES		end
GENOME	2,709,580	T→G	Y164S (TAT→TCT)	recO ←	recombination mediator protein RecO																		YES	end
GENOME	2,709,718	T→G	Q118P (CAG→CCG)	recO ←	recombination mediator protein RecO														YES		YES			end
GENOME	2,709,790	T→G	E94A (GAA→GCA)	recO ←	recombination mediator protein RecO																	YES		end
GENOME	2,718,009	T→G	intergenic (‑244/‑12)	rseD ← / → nadB	rpoE leader peptide/L‑aspartate oxidase														YES	YES	YES	YES	YES	end
GENOME	2,718,956	T→G	D312E (GAT→GAG)	nadB →	L‑aspartate oxidase																YES			end
GENOME	2,721,272	A→C	E259A (GAG→GCG)	srmB →	ATP‑dependent RNA helicase SrmB												YES		YES	YES	YES	YES	YES	end
GENOME	2,738,426	A→C	noncoding (333/1542 nt)	rrsG ←	16S ribosomal RNA														YES					end
GENOME	2,742,144	(C)8→9	coding (492/732 nt)	yfiH ←	purine nucleoside phosphorylase YfiH										YES									end
GENOME	2,745,276	A→C	intergenic (+29/‑70)	pheL → / → pheA	phe operon leader peptide/fused chorismate mutase/prephenate dehydratase													YES						end
GENOME	2,772,704	A→C	F17L (TTT→TTG)	abpA ←	anti‑bacteriophage protein														YES	YES	YES	YES	YES	end
GENOME	2,779,134	A→C	D129A (GAC→GCC)	yfjT →	uncharacterized protein YfjT																YES			end
GENOME	2,791,457	T→G	N192H (AAT→CAT)	ypjB ←	DUF5508 domain‑containing protein YpjB														YES		YES			end
GENOME	2,800,877	A→C	D181A (GAT→GCT)	gabT →	4‑aminobutyrate aminotransferase GabT																YES			end
GENOME	2,806,633	T→G	intergenic (‑537/‑132)	stpA ← / → alaE	DNA‑binding transcriptional repressor StpA with RNA chaperone activity/L‑alanine exporter												YES							end
GENOME	2,813,097	G→A	A228T (GCC→ACC)	proV →	glycine betaine ABC transporter ATP binding subunit ProV											YES	YES	YES	YES	YES	YES	YES	YES	end
GENOME	2,825,867	T→G	noncoding (9/77 nt)	argY ←	tRNA‑Arg														YES					end
GENOME	2,846,116	A→C	D250E (GAT→GAG)	ascG ←	DNA‑binding transcriptional repressor AscG														YES		YES			end
GENOME	2,848,991	A→C	H134P (CAC→CCC)	ascB →	6‑phospho‑beta‑glucosidase AscB												YES							end
GENOME	2,868,909	T→G	intergenic (‑74/‑122)	ygbI ← / → ygbJ	DNA‑binding transcriptional repressor YgbI/putative L‑threonate dehydrogenase													YES						end
GENOME	2,885,914	IS186 (–) +7 bp :: Δ3 bp	intergenic (+695/+250)	iap → / ← cas2	alkaline phosphatase isozyme conversion protein/CRISPR‑associated endoribonuclease Cas2									YES										end
GENOME	2,915,880	A→C	I463S (ATT→AGT)	pyrG ←	CTP synthetase													YES						end
GENOME	2,920,868	A→C	S129A (TCC→GCC)	relA ←	GDP/GTP pyrophosphokinase																	YES		end
GENOME	2,967,991	A→C	M680R (ATG→AGG)	recC ←	exodeoxyribonuclease V subunit RecC														YES					end
GENOME	2,988,914	A→C	F290L (TTT→TTG)	araE ←	arabinose:H(+) symporter											YES	YES	YES	YES	YES	YES	YES	YES	end
GENOME	3,006,287	A→C	L48* (TTA→TGA)	ygeQ ←	putative lipoprotein YgeQ											YES								end
GENOME	3,011,807	T→G	Q527H (CAA→CAC)	ygeV ←	putative sigma(54)‑dependent transcriptional regulator YgeV											YES	YES	YES	YES	YES	YES	YES	YES	end
GENOME	3,020,152	A→C	intergenic (+158/+63)	yqeA → / ← yqeB	putative amino acid kinase YqeA/XdhC‑CoxI family protein YqeB											YES								end
GENOME	3,033,982	A→C	I206L (ATT→CTT)	guaD →	guanine deaminase															YES				end
GENOME	3,040,473	T→G	I19S (ATT→AGT)	yqfG →	uncharacterized protein YqfG											YES								end
GENOME	3,050,265	T→G	K162T (AAG→ACG)	yqfA ←	hemolysin‑III family protein YqfA											YES								end
GENOME	3,062,017	A→G	Q62Q (CAA→CAG)	argP →	DNA‑binding transcriptional dual regulator ArgP				YES															end
GENOME	3,075,087	A→C	D228E (GAT→GAG)	epd ←	D‑erythrose‑4‑phosphate dehydrogenase												YES							end
GENOME	3,096,679	A→C	Y161D (TAT→GAT)	yggR ←	Type II/IV secretion system family protein																YES			end
GENOME	3,106,563	T→G	S18A (TCG→GCG)	mltC →	membrane‑bound lytic murein transglycosylase C												YES							end
GENOME	3,115,589	T→G	intergenic (‑33/+33)	yghG ← / ← pppA	lipoprotein YghG/prepilin peptidase											YES								end
GENOME	3,132,029	A→C	I89R (ATA→AGA)	yghO ←	putative DNA‑binding transcriptional regulator YghO															YES				end
GENOME	3,140,870	T→G	F22C (TTC→TGC)	yghU →	disulfide reductase/organic hydroperoxide reductase												YES	YES	YES	YES	YES	YES	YES	end
GENOME	3,143,521	A→C	G516G (GGT→GGG)	hybC ←	hydrogenase 2 large subunit												YES	YES	YES	YES	YES	YES	YES	end
GENOME	3,159,037	T→G	A112A (GCT→GCG)	dkgA →	methylglyoxal reductase DkgA												YES							end
GENOME	3,165,483	A→C	L26L (CTT→CTG)	plsC ←	1‑acylglycerol‑3‑phosphate O‑acyltransferase PlsC														YES	YES	YES	YES	YES	end
GENOME	3,173,443	T→G	L294R (CTC→CGC)	qseC →	sensor histidine kinase QseC														YES	YES	YES	YES	YES	end
GENOME	3,208,147	A→C	T63T (ACT→ACG)	ttdR ←	DNA‑binding transcriptional activator Dan														YES	YES	YES	YES	YES	end
GENOME	3,222,477	T→G	L302R (CTC→CGC)	patA →	putrescine aminotransferase														YES	YES	YES	YES	YES	end
GENOME	3,239,160	T→G	M181R (ATG→AGG)	ygjQ →	DUF218 domain‑containing protein YgjQ																		YES	end
GENOME	3,254,128	A→C	intergenic (+39/‑255)	yqjG → / → yhaH	glutathionyl‑hydroquinone reductase YqjG/putative inner membrane protein													YES						end
GENOME	3,269,681	C→A	intergenic (+4/‑252)	tdcR → / → yhaB	DNA‑binding transcriptional activator TdcR/protein YhaB														YES	YES	YES	YES	YES	end
GENOME	3,275,384	T→G	K85Q (AAG→CAG)	garL ←	alpha‑dehydro‑beta‑deoxy‑D‑glucarate aldolase														YES					end
GENOME	3,415,795	T→G	intergenic (‑251/‑148)	envR ← / → acrE	DNA‑binding transcriptional repressor EnvR/multidrug efflux pump membrane fusion lipoprotein AcrE														YES	YES	YES	YES	YES	end
GENOME	3,472,315	T→G	H365P (CAC→CCC)	tufA ←	translation elongation factor Tu 1											YES								end
GENOME	3,477,596	T→G	N68H (AAT→CAT)	tusD ←	sulfurtransferase complex subunit TusD											YES								end
GENOME	3,508,158	T→G	I420L (ATT→CTT)	yhfT ←	uncharacterized protein YhfT																YES			end
GENOME	3,530,669	A→C	S708R (AGC→CGC)	igaA →	inner membrane protein IgaA											YES								end
GENOME	3,532,055	A→C	Q68P (CAG→CCG)	hslO →	molecular chaperone Hsp33														YES		YES			end
GENOME	3,565,372	T→G	L427R (CTG→CGG)	glpD →	aerobic glycerol 3‑phosphate dehydrogenase											YES								end
GENOME	3,576,911	A→C	V16V (GTT→GTG)	asd ←	aspartate‑semialdehyde dehydrogenase												YES		YES	YES	YES	YES	YES	end
GENOME	3,621,438	A→C	K56T (AAG→ACG)	rhsB →	rhs element protein RhsB												YES							end
GENOME	3,646,478	A→C	I262S (ATC→AGC)	prlC ←	oligopeptidase A																YES			end
GENOME	3,658,874	T→G	intergenic (‑54/‑201)	hdeA ← / → hdeD	periplasmic acid stress chaperone HdeA/acid‑resistance membrane protein																		YES	end
GENOME	3,660,013	T→G	intergenic (+366/+52)	hdeD → / ← arrS	acid‑resistance membrane protein/small regulatory RNA ArrS														YES					end
GENOME	3,679,807	A→C	D208E (GAT→GAG)	yhjG ←	AsmA family protein YhjG																YES			end
GENOME	3,681,898	A→C	S134R (AGC→CGC)	kdgK →	2‑dehydro‑3‑deoxygluconokinase																YES			end
GENOME	3,711,863	A→C	L231L (CTT→CTG)	eptB ←	phosphoethanolamine transferase EptB																	YES		end
GENOME	3,720,201	A→C	D271A (GAT→GCT)	ghrB →	glyoxylate reductase												YES							end
GENOME	3,734,882	A→C	K201T (AAA→ACA)	xylG →	xylose ABC transporter ATP binding subunit															YES				end
GENOME	3,749,738	A→C	D192A (GAC→GCC)	lyxK →	L‑xylulose kinase														YES					end
GENOME	3,759,975	A→C	intergenic (‑68/+122)	yiaY ← / ← selB	L‑threonine dehydrogenase/selenocysteyl‑tRNA‑specific translation elongation factor														YES	YES	YES	YES	YES	end
GENOME	3,939,125	A→C	L427V (TTA→GTA)	ravA ←	regulatory ATPase RavA														YES	YES	YES	YES	YES	end
GENOME	3,958,060	T→G	K407T (AAA→ACA)	yifB ←	putative magnesium chelatase YifB															YES				end
GENOME	4,076,212	A→C	F98C (TTC→TGC)	yihP ←	putative 2,3‑dihydroxypropane‑1‑sulfonate export protein												YES							end
GENOME	4,076,481	A→C	D8E (GAT→GAG)	yihP ←	putative 2,3‑dihydroxypropane‑1‑sulfonate export protein												YES							end
GENOME	4,090,613	A→C	V186V (GTT→GTG)	fdoI ←	formate dehydrogenase O subunit gamma														YES	YES	YES	YES	YES	end
GENOME	4,098,417	T→G	D250A (GAT→GCT)	frvR ←	putative DNA‑binding transcriptional regulator FrvR														YES		YES			end
GENOME	4,099,779	T→G	N153H (AAT→CAT)	frvX ←	peptidase M42 family protein FrvX																		YES	end
GENOME	4,125,668	T→G	T289P (ACC→CCC)	glpK ←	glycerol kinase														YES					end
GENOME	4,184,206	T→G	E44A (GAA→GCA)	coaA ←	pantothenate kinase														YES	YES	YES	YES	YES	end
GENOME	4,190,735	A→C	S61R (AGC→CGC)	rpoB →	RNA polymerase subunit beta														YES	YES	YES	YES	YES	end
GENOME	4,234,874	T→G	I579M (ATT→ATG)	metH →	cobalamin‑dependent methionine synthase															YES				end
GENOME	4,245,620	T→G	S17A (TCA→GCA)	yjbF →	lipoprotein YjbF																YES			end
GENOME	4,258,873	A→C	N4H (AAT→CAT)	malM →	maltose regulon periplasmic protein											YES	YES	YES	YES	YES	YES	YES	YES	end
GENOME	4,276,836	T→G	F138C (TTC→TGC)	tyrB →	tyrosine aminotransferase												YES							end
GENOME	4,299,295	A→C	N60H (AAC→CAC)	nrfC →	putative menaquinol‑cytochrome c reductase 4Fe‑4S subunit											YES								end
GENOME	4,329,622	A→C	L118L (CTT→CTG)	phnI ←	carbon‑phosphorus lyase core complex subunit PhnI																	YES		end
GENOME	4,377,869	T→G	intergenic (‑230/‑107)	aspA ← / → fxsA	aspartate ammonia‑lyase/protein FxsA																	YES		end
GENOME	4,462,337	A→C	Q152P (CAA→CCA)	ytfT →	galactofuranose ABC transporter putative membrane subunit YtfT															YES				end
GENOME	4,479,829	T→G	intergenic (+196/+10)	mgtA → / ← ridA	Mg(2(+)) importing P‑type ATPase/enamine/imine deaminase, redox‑regulated chaperone													YES						end
GENOME	4,481,181	G→T	A176E (GCG→GAG)	pyrB ←	aspartate carbamoyltransferase catalytic subunit																		YES	end
GENOME	4,512,416	T→G	K110Q (AAA→CAA)	insG ←	IS4 family putative transposase												YES	YES	YES	YES	YES	YES	YES	end
GENOME	4,518,982	A→C	pseudogene (662/785 nt)	insO →	IS911B regulator fragment											YES								end
GENOME	4,522,754	T→G	K289N (AAA→AAC)	fecB ←	ferric citrate ABC transporter periplasmic binding protein												YES	YES	YES	YES	YES	YES	YES	end
GENOME	4,568,235	T→G	M202L (ATG→CTG)	iadA ←	isoaspartyl dipeptidase																YES			end
GENOME	4,568,721	T→G	S40R (AGC→CGC)	iadA ←	isoaspartyl dipeptidase											YES								end
GENOME	4,601,247	T→G	S93R (AGT→AGG)	tsr →	methyl‑accepting chemotaxis protein Tsr																	YES		end
GENOME	4,604,159	A→C	intergenic (‑125/+90)	lgoT ← / ← lgoR	galactonate:H(+) symporter/putative DNA‑binding transcriptional regulator LgoR														YES					end
GENOME	4,609,302	A→C	L67* (TTA→TGA)	yjjA ←	DUF2501 domain‑containing protein YjjA														YES	YES	YES	YES	YES	end
GENOME	4,614,186	T→G	intergenic (+37/+1)	bglJ → / ← fhuF	DNA‑binding transcriptional regulator BglJ/ferric‑siderophore reductase FhuF																		YES	end
GENOME	4,617,719	T→G	Y75D (TAT→GAT)	rimI →	protein N‑acetyltransferase RimI																		YES	end
GENOME	4,634,153	A→C	intergenic (‑52/‑54)	ytjB ← / → serB	putative inner membrane protein Smp/phosphoserine phosphatase														YES					end
GENOME	4,636,044	A→C	E274A (GAA→GCA)	radA →	DNA recombination protein															YES				end
GENOME	4,637,107	A→C	I161L (ATC→CTC)	nadR →	DNA‑binding transcriptional repressor/NMN adenylyltransferase NadR														YES		YES			end
pCORE	2.245	C→A	Y337* (TAC→TAA)	caMCR‑C(co) ‑ Q6QQP7 C‑Domain →	malonyl-CoA reductase		76.9%			56.0%	69.5%	54.8%	54.7%	56.3%	78.2%	0.71	71.6%	60.7%	74.9%	59.1%	0.75	75.7%	75.5%	end
end	end	end	end	end	end	end	end	end	end	end	end	end	end	end	end	end	end	end	end	end	end	end	end	end
				252	total of distinct mutations identified
