# Supplementary material for: Design and implementation of aerobic and ambient CO2-reduction as an entry-point for enhanced carbon fixation
Source: Nat Commun. 2025 Apr 1;16:3134. doi: 10.1038/s41467-025-57549-4 (PMC11961710; doi:10.1038/s41467-025-57549-4)
Supplement: Supplementary file 5 — Supplementary Data 2 [file 41467_2025_57549_MOESM5_ESM.xlsx]

## Sheet: Sheet1
Supplementary Data 4: Plasmids used in this study.
See Supplementary Data 5 (ZIP archive) for plasmid sequence maps of key plasmids (other sequence maps available upon request)
Plasmid name	Description	Source (see Supplementary References)
pCA24N-argC	ASKA collection construct for ArgC (N-acetyl-gamma-glutamly phosphate reductase from E. coli W3110)	ASKA library 40
pCA24N-asd	ASKA collection construct for ASD (Aspartate-semialdehyde dehydrogenase from E. coli W3110)	ASKA library 40
pCA24N-atoA	ASKA collection construct for AtoA (Acetate-CoA-Transferase subunit beta from E. coli W3110)	ASKA library 40
pCA24N-atoB	ASKA construct for AtoB (β-ketothiolase II from E. coli W3110)	ASKA library 40
pCA24N-atoD	ASKA collection construct for AtoD (Acetate-CoA-Transferase subunit alpha from E. coli W3110)	ASKA library 40
pCA24N-gapA	ASKA collection construct for GapA (Glyceraldehyde-3-phosphate dehydrogenase A from E. coli W3110)	ASKA library 40
pCA24N-proA	ASKA collection construct for ProA (Gamma-glutamyl phosphate reductase from E. coli W3110)	ASKA library 40
pCA24N-pta	ASKA collection construct for PTA (phosphate acetyl transferase from E. coli W3110)	ASKA library 40
pET16b-anDMML	Expression vector for 2,3-dimethylmalate lyase from Aspergillus niger	This study
pET16b-bcOAH	Expression vector for Oxaloacetate Hydrolase from Botrytis cinerea	This study
pET16b-cfAFL	Expression vector for AFL with N-terminal His-tag	This study
pET22b-Kce10	Expression vector for BKACE10	5
pET22b-Kce137	Expression vector for BKACE137	5
pET22b-Kce244	Expression vector for BKACE244	5
pET22b-Kce298	Expression vector for BKACE298	5
pET22b-Kce314	Expression vector for BKACE314	5
pET22b-Kce393	Expression vector for BKACE393	5
pET22b-Kce407	Expression vector for BKACE407	5
pET28a-CpOAH-tr	Expression vector for Oxaloacetate Hydrolase from Cryphonectria parasitica (truncated by 65 aa from N-terminus)	This study
pET28a-hpAmiF	Expression vector for Heliobacter pylori formamidase with N-terminal his-tag	This study
pET28a-mmFmdA	Expression vector for Methylophilus methylotrophus formamidase with N-terminal his-tag	This study
pET28b-pduL	Expression vector for Rhodopseudomonas palustris phosphate propanoyl transferase with N-terminal his-tag	This study
pET28b-phaB	Expression vector for PhaB from Ralstonia eutropha	41
pJZ105	Expression vector for Pcc_Me_D407I	11
pME_B_0_04_0030_McrCaC	Expression vector for Mcr (C-terminal domain from C. aurantiacus)	This study
pME_B_0_04_0053_Acl_Sz	Expression vector for Acl_Sz	This study
pME_B_0_04_0054_Acl_Sl	Expression vector for Acl_Sl	This study
pME_B_0_04_0055_BKACE15	Expression vector for BKACE15	This study
pME_B_0_04_0056_BKACE137	Expression vector for BKACE137	This study
pME_B_0_04_0057_BKACE244	Expression vector for BKACE244	This study
pME_B_0_04_0058_BKACE298	Expression vector for BKACE298	This study
pME_B_0_04_0059_BKACE314	Expression vector for BKACE314	This study
pME_B_0_04_0079_BKACE15-E171L	Expression vector for BKACE15_E171L	This study
pME_B_0_04_0080_BKACE15-E171D	Expression vector for BKACE15_E171D	This study
pPduP_Rp_JZ73	Expression vector for Rhodopseudomonas palustris propionaldehyde reductase with N-terminal strep-tag	42
pTE3156	Expression vector for AtoDA from E. coli	This study
pTE3161	Expression vector for AtoDA_I25L from E. coli	This study
pTE3162	Expression vector for AtoDA_A65S from E. coli	This study
pTE3163	Expression vector for AtoDA_I25L_A65S from E. coli	This study
pTrc99-McrSt	Expression vector for Mcr_St	43
pZASS-RBSC	p15A ori; SmR; constitutive Ppgi-20 (“PSTRONG”); moderate RBS “C” (aagttaagaggcaaga)	44
pZ-BKACE10-BPT	pZASS-RBSC-kce10(A0R5Z8)-RBSC-bauA(Q9I700)	This study
pZ-BKACE15	pZASS-RBSC-kce15(A1B802)	This study
pZ-BKACE15-BPT	pZASS-RBSC-kce15(A1B802)-RBSC-bauA(Q9I700)	This study
pCORE (pZ-BKACE15-MCRrbsB)	pZASS-RBSC-kce15(A1B802)-RBSB-MCR_Ca[C](Q6QQP7)*	This study
pCORErbsC (pZ-BKACE15-MCRrbsC)	pZASS-RBSC-kce15(A1B802)-RBSC-MCR_Ca[C](Q6QQP7)*	This study
pZ-BKACE137-BPT	pZASS-RBSC-kce137(A5G287)-RBSC-bauA(Q9I700)	This study
pZ-BKACE298-BPT	pZASS-RBSC-kce298(B1Z3A7)-RBSC-bauA(Q9I700)	This study
pZ-BKACE314-BPT	pZASS-RBSC-kce314(B2T139)-RBSC-bauA(Q9I700)	This study
pZ-BKACE393-BPT	pZASS-RBSC-kce393(Q160J5)-RBSC-bauA(Q9I700)	This study
pZ-BKACE407-BPT	pZASS-RBSC-kce407(Q1LCH6)-RBSC-bauA(Q9I700)	This study
pZ-BPT	pZASS-RBSC-bauA(Q9I700)	45
	* C-terminal domain of MCR from Chloroflexus aurantiacus (comprising residues S550 to V1219).
References:
5	Bastard, K. et al. Revealing the hidden functional diversity of an enzyme family. Nature Chemical Biology 10, 42–49 (2014).
11	Scheffen, M. et al. A new-to-nature carboxylation module to improve natural and synthetic CO2 fixation. Nat Catal 4, 105–115 (2021).
40	Kitagawa, M. et al. Complete set of ORF clones of Escherichia coli ASKA library (a complete set of E. coli K-12 ORF archive): unique resources for biological research. DNA Res 12, 291–299 (2005).
41	Opgenorth, P. H., Korman, T. P. & Bowie, J. U. A synthetic biochemistry molecular purge valve module that maintains redox balance. Nat Commun 5, 4113 (2014).
42	Zarzycki, J., Sutter, M., Cortina, N. S., Erb, T. J. & Kerfeld, C. A. In Vitro Characterization and Concerted Function of Three Core Enzymes of a Glycyl Radical Enzyme - Associated Bacterial Microcompartment. Sci Rep 7, 42757 (2017).
43	Alber, B. et al. Malonyl-coenzyme A reductase in the modified 3-hydroxypropionate cycle for autotrophic carbon fixation in archaeal Metallosphaera and Sulfolobus spp. J Bacteriol 188, 8551–8559 (2006).
44	Wenk, S., Yishai, O., Lindner, S. N. & Bar-Even, A. An Engineering Approach for Rewiring Microbial Metabolism. Methods Enzymol 608, 329–367 (2018).
45	Schulz-Mirbach, H. et al. On the flexibility of the cellular amination network in E coli. Elife 11, e77492 (2022).
