# Supplementary material for: Design and implementation of aerobic and ambient CO2-reduction as an entry-point for enhanced carbon fixation
Source: Nat Commun. 2025 Apr 1;16:3134. doi: 10.1038/s41467-025-57549-4 (PMC11961710; doi:10.1038/s41467-025-57549-4)
Supplement: Supplementary file 6 — Supplementary Data 3 [file 41467_2025_57549_MOESM6_ESM.zip]

Archive with 72 entries (71 files):
- CORE cycle - GenBank Files/
- __MACOSX/._CORE cycle - GenBank Files
- CORE cycle - GenBank Files/pET28a-CpOAH-tr.gb
- __MACOSX/CORE cycle - GenBank Files/._pET28a-CpOAH-tr.gb
- CORE cycle - GenBank Files/pET22b-Kce244.gb
- __MACOSX/CORE cycle - GenBank Files/._pET22b-Kce244.gb
- CORE cycle - GenBank Files/pET22b-Kce314.gb
- __MACOSX/CORE cycle - GenBank Files/._pET22b-Kce314.gb
- CORE cycle - GenBank Files/pET22b-Kce393.gb
- __MACOSX/CORE cycle - GenBank Files/._pET22b-Kce393.gb
- CORE cycle - GenBank Files/pTE3161.gb
- __MACOSX/CORE cycle - GenBank Files/._pTE3161.gb
- CORE cycle - GenBank Files/.DS_Store
- __MACOSX/CORE cycle - GenBank Files/._.DS_Store
- CORE cycle - GenBank Files/pET28b-phaB.gb
- __MACOSX/CORE cycle - GenBank Files/._pET28b-phaB.gb
- CORE cycle - GenBank Files/pET22b-Kce137.gb
- __MACOSX/CORE cycle - GenBank Files/._pET22b-Kce137.gb
- CORE cycle - GenBank Files/pZ-BKACE15-BPT.gb
- __MACOSX/CORE cycle - GenBank Files/._pZ-BKACE15-BPT.gb
- CORE cycle - GenBank Files/pME_B_0_04_0030_McrCaC.gb
- __MACOSX/CORE cycle - GenBank Files/._pME_B_0_04_0030_McrCaC.gb
- CORE cycle - GenBank Files/pME_B_0_04_0059_Kce314.gb
- __MACOSX/CORE cycle - GenBank Files/._pME_B_0_04_0059_Kce314.gb
- CORE cycle - GenBank Files/pCA24N-atoA.gb
- __MACOSX/CORE cycle - GenBank Files/._pCA24N-atoA.gb
- CORE cycle - GenBank Files/pME_B_0_04_0079_Kce15_E171L.gb
- __MACOSX/CORE cycle - GenBank Files/._pME_B_0_04_0079_Kce15_E171L.gb
- CORE cycle - GenBank Files/pME_B_0_04_0058_Kce298.gb
- __MACOSX/CORE cycle - GenBank Files/._pME_B_0_04_0058_Kce298.gb
- CORE cycle - GenBank Files/pET16b-anDMML.gb
- __MACOSX/CORE cycle - GenBank Files/._pET16b-anDMML.gb
- CORE cycle - GenBank Files/pET22b-Kce298.gb
- __MACOSX/CORE cycle - GenBank Files/._pET22b-Kce298.gb
- CORE cycle - GenBank Files/pCA24N-atoD.gb
- __MACOSX/CORE cycle - GenBank Files/._pCA24N-atoD.gb
- CORE cycle - GenBank Files/pCORE - pZ-ASS-rbsC_BKACE15-rbsB_MCR.gb
- __MACOSX/CORE cycle - GenBank Files/._pCORE - pZ-ASS-rbsC_BKACE15-rbsB_MCR.gb
- CORE cycle - GenBank Files/pET22b-Kce10.gb
- __MACOSX/CORE cycle - GenBank Files/._pET22b-Kce10.gb
- CORE cycle - GenBank Files/pME_B_0_04_0057_Kce244.gb
- __MACOSX/CORE cycle - GenBank Files/._pME_B_0_04_0057_Kce244.gb
- CORE cycle - GenBank Files/JZ105.gb
- __MACOSX/CORE cycle - GenBank Files/._JZ105.gb
- CORE cycle - GenBank Files/pET22b-Kce407.gb
- __MACOSX/CORE cycle - GenBank Files/._pET22b-Kce407.gb
- CORE cycle - GenBank Files/pCA24N-atoB.gb
- __MACOSX/CORE cycle - GenBank Files/._pCA24N-atoB.gb
- CORE cycle - GenBank Files/pTrc99-McrSt.gb
- __MACOSX/CORE cycle - GenBank Files/._pTrc99-McrSt.gb
- CORE cycle - GenBank Files/pTE3162.gb
- __MACOSX/CORE cycle - GenBank Files/._pTE3162.gb
- CORE cycle - GenBank Files/pME_B_0_04_0054_ACL_Sl.gb
- __MACOSX/CORE cycle - GenBank Files/._pME_B_0_04_0054_ACL_Sl.gb
- CORE cycle - GenBank Files/pTE3156.gb
- __MACOSX/CORE cycle - GenBank Files/._pTE3156.gb
- CORE cycle - GenBank Files/pET16b-bcOAH.gb
- __MACOSX/CORE cycle - GenBank Files/._pET16b-bcOAH.gb
- CORE cycle - GenBank Files/pET16b-cfAFL.gb
- __MACOSX/CORE cycle - GenBank Files/._pET16b-cfAFL.gb
- CORE cycle - GenBank Files/pME_B_0_04_0055_Kce15.gb
- __MACOSX/CORE cycle - GenBank Files/._pME_B_0_04_0055_Kce15.gb
- CORE cycle - GenBank Files/pME_B_0_04_0080_Kce15_E171D.gb
- __MACOSX/CORE cycle - GenBank Files/._pME_B_0_04_0080_Kce15_E171D.gb
- CORE cycle - GenBank Files/pCORE(rbsC) - pZ-ASS-rbsC_BKACE15-rbsC_MCR.gb
- __MACOSX/CORE cycle - GenBank Files/._pCORE(rbsC) - pZ-ASS-rbsC_BKACE15-rbsC_MCR.gb
- CORE cycle - GenBank Files/pME_B_0_04_0053_ACL_Sz.gb
- __MACOSX/CORE cycle - GenBank Files/._pME_B_0_04_0053_ACL_Sz.gb
- CORE cycle - GenBank Files/pTE3163.gb
- __MACOSX/CORE cycle - GenBank Files/._pTE3163.gb
- CORE cycle - GenBank Files/pME_B_0_04_0056_Kce137.gb
- __MACOSX/CORE cycle - GenBank Files/._pME_B_0_04_0056_Kce137.gb
