# Supplementary material for: Design and implementation of aerobic and ambient CO2-reduction as an entry-point for enhanced carbon fixation
Source: Nat Commun. 2025 Apr 1;16:3134. doi: 10.1038/s41467-025-57549-4 (PMC11961710; doi:10.1038/s41467-025-57549-4)
Supplement: Supplementary file 6 — Supplementary Data 3 [file 41467_2025_57549_MOESM6_ESM.zip › CORE cycle - GenBank Files/pET28a-CpOAH-tr.gb]

LOCUS       pET28a-CpOAH-tr         6248 bp ds-DNA     circular SYN 26-MAR-2024
DEFINITION  UniProt D5LIR7, ersten 65 aa fehlen.
ACCESSION   urn.local...1e-hiu20fg
KEYWORDS    .
SOURCE      synthetic DNA construct
  ORGANISM  recombinant plasmid.
REFERENCE   1  (bases 1 to 6248)
  AUTHORS   Ari Satanowski
  TITLE     Direct Submission
  JOURNAL   Exported Wednesday, Aug 5, 2020 from SnapGene 5.0.4 to Vector
            NTI(R) format https://www.snapgene.com
COMMENT     ##Publication-START##
            Source publication  :: Satanowski et al., 2024
            Creator             :: Ari Satanowski
            Contact information :: toerb@mpi-marburg.mpg.de
            ##Publication-END##
FEATURES             Location/Qualifiers
     promoter        105..123
                     /note="promoter for bacteriophage T7 RNA polymerase"
                     /label="T7 promoter"
     protein_bind    124..148
                     /bound_moiety="lac repressor encoded by lacI"
                     /note="The lac repressor binds to the lac operator to 
                     inhibit transcription in E. coli. This inhibition can be
                     relieved by adding lactose or
                     isopropyl-beta-D-thiogalactopyranoside (IPTG)."
                     /label="lac operator"
     RBS             163..185
                     /note="efficient ribosome binding site from bacteriophage
                     T7 gene 10 (Olins and Rangwala, 1989)"
     CDS             192..194
                     /codon_start=1
                     /product="start codon"
                     /label="ATG"
     CDS             204..221
                     /codon_start=1
                     /product="6xHis affinity tag"
                     /label="6xHis"
     CDS             231..248
                     /codon_start=1
                     /product="thrombin recognition and cleavage site"
                     /label="thrombin site"
     CDS             255..1166
                     /codon_start=3
                     /product="truncated (removed N-terminal amino acids 1-65);
                      UniProt: D5LIR7"
                     /label="CpOAH (GenBank: GU932672.1)"
     misc_feature    1172..1212
                     /note="multiple cloning site"
                     /label="MCS"
     CDS             1213..1230
                     /codon_start=1
                     /product="6xHis affinity tag"
                     /label="6xHis"
     terminator      1297..1344
                     /note="transcription terminator for bacteriophage T7 RNA 
                     polymerase"
                     /label="T7 terminator"
     rep_origin      1381..1836
                     /direction="RIGHT"
                     /note="f1 bacteriophage origin of replication; arrow 
                     indicates direction of (+) strand synthesis"
                     /label="f1 ori"
     CDS             complement(1929..2744)
                     /codon_start=1
                     /gene="aph(3')-Ia"
                     /product="aminoglycoside phosphotransferase"
                     /note="confers resistance to kanamycin"
                     /label="KanR"
     rep_origin      2866..3454
                     /direction="RIGHT"
                     /note="high-copy-number ColE1/pMB1/pBR322/pUC origin of 
                     replication"
                     /label="ori"
     misc_feature    3640..3782
                     /note="basis of mobility region from pBR322"
                     /label="bom"
     CDS             complement(3884..4075)
                     /codon_start=1
                     /gene="rop"
                     /product="Rop protein"
                     /translation="MTKQEKTALNMARFIRSQTLTLLEKLNELDADEQADICESLHDH
                     ADELYRSCLARFGDDGENL"
                     /label="rop"
     CDS             complement(4884..5966)
                     /codon_start=1
                     /gene="lacI"
                     /product="lac repressor"
                     /note="The lac repressor binds to the lac operator to 
                     inhibit transcription in E. coli. This inhibition can be
                     relieved by adding lactose or
                     isopropyl-beta-D-thiogalactopyranoside (IPTG)."
                     /translation="MKPVTLYDVAEYAGVSYQTVSRVVNQASHVSAKTREKVEAAMAE
                     LNYIPNRVAQQLAGKQSLLIGVATSSLALHAPSQIVAAIKSRADQLGASVVVSMVERS
                     GVEACKAAVHNLLAQRVSGLIINYPLDDQDAIAVEAACTNVPALFLDVSDQTPINSII
                     FSHEDGTRLGVEHLVALGHQQIALLAGPLSSVSARLRLAGWHKYLTRNQIQPIAEREG
                     DWSAMSGFQQTMQMLNEGIVPTAMLVANDQMALGAMRAITESGLRVGADISVVGYDDT
                     EDSSCYIPPLTTIKQDFRLLGQTSVDRLLQLSQGQAVKGNQLLPVSLVKRKTTLAPNT
                     QTASPRALADSLMQLARQVSRLESGQ"
                     /label="lacI"
     promoter        complement(5967..6044)
                     /gene="lacI"
ORIGIN      
        1 cggtgatgtc ggcgatatag gcgccagcaa ccgcacctgt ggcgccggtg atgccggcca
       61 cgatgcgtcc ggcgtagagg atcgagatct cgatcccgcg aaattaatac gactcactat
      121 aggggaattg tgagcggata acaattcccc tctagaaata attttgttta actttaagaa
      181 ggagatatac catgggcagc agccatcatc atcatcatca cagcagcggc ctggtgccgc
      241 gcggcagcca tatggcggaa gatgagccct tctcaggagc taagaagctt cgacaccttc
      301 tcgagaacac agatgagctc attgtctgcc cgggtgtcta cgacggtctt tctgcgcgca
      361 cggccatgga gctcggcttc aagtcccttt acatgaccgg agccggaaca actgcgtctc
      421 gtcttggcca gcctgatctt gccattgcgc aacttcatga catgagagat aacgccgata
      481 tgatcgccaa cctcgacccc tttggccctc ctcttattgc tgacatggac acgggctatg
      541 gtggacctat catggttgcc cgcactgtcg agcactacat tcgctctggt gttgccggag
      601 cacatctcga agatcaaatt ctgaccaagc gctgcggaca tctctctggc aagaaagttg
      661 tgtctcgcga tgagtacctc gtccggatcc gcgcggctgt cgccactaaa cgtcggctgc
      721 gttccgactt tgtgctgatc gcacgcacgg acgcactgca gtctttgggt tacgaggaat
      781 gcatcgagcg gctgcgagcc gcgcgtgacg agggtgccga tgtcggtctc cttgagggat
      841 tccggagcaa ggagcaggcg gctgctgcgg tcgctgcact ggctccgtgg ccgctgctgt
      901 tgaattctgt ggagaacggc cacagtcccc tgatcactgt tgaggaagcc aaggcgatgg
      961 ggttccgcat catgatcttc tccttcgcca ccttggcccc tgcttatgca gccatccgtg
     1021 agacgctggt caggcttagg gaccatggtg ttgtaggcac gcctgatgga atcactcctg
     1081 ttcgtctgtt cgaggtctgc ggattgcaag acgcgatgga ggtcgacaat ggcgcaggtg
     1141 gcaaggcatt ttcggagggt gtctaaagat ccgaattcga gctccgtcga caagcttgcg
     1201 gccgcactcg agcaccacca ccaccaccac tgagatccgg ctgctaacaa agcccgaaag
     1261 gaagctgagt tggctgctgc caccgctgag caataactag cataacccct tggggcctct
     1321 aaacgggtct tgaggggttt tttgctgaaa ggaggaacta tatccggatt ggcgaatggg
     1381 acgcgccctg tagcggcgca ttaagcgcgg cgggtgtggt ggttacgcgc agcgtgaccg
     1441 ctacacttgc cagcgcccta gcgcccgctc ctttcgcttt cttcccttcc tttctcgcca
     1501 cgttcgccgg ctttccccgt caagctctaa atcgggggct ccctttaggg ttccgattta
     1561 gtgctttacg gcacctcgac cccaaaaaac ttgattaggg tgatggttca cgtagtgggc
     1621 catcgccctg atagacggtt tttcgccctt tgacgttgga gtccacgttc tttaatagtg
     1681 gactcttgtt ccaaactgga acaacactca accctatctc ggtctattct tttgatttat
     1741 aagggatttt gccgatttcg gcctattggt taaaaaatga gctgatttaa caaaaattta
     1801 acgcgaattt taacaaaata ttaacgttta caatttcagg tggcactttt cggggaaatg
     1861 tgcgcggaac ccctatttgt ttatttttct aaatacattc aaatatgtat ccgctcatga
     1921 attaattctt agaaaaactc atcgagcatc aaatgaaact gcaatttatt catatcagga
     1981 ttatcaatac catatttttg aaaaagccgt ttctgtaatg aaggagaaaa ctcaccgagg
     2041 cagttccata ggatggcaag atcctggtat cggtctgcga ttccgactcg tccaacatca
     2101 atacaaccta ttaatttccc ctcgtcaaaa ataaggttat caagtgagaa atcaccatga
     2161 gtgacgactg aatccggtga gaatggcaaa agtttatgca tttctttcca gacttgttca
     2221 acaggccagc cattacgctc gtcatcaaaa tcactcgcat caaccaaacc gttattcatt
     2281 cgtgattgcg cctgagcgag acgaaatacg cgatcgctgt taaaaggaca attacaaaca
     2341 ggaatcgaat gcaaccggcg caggaacact gccagcgcat caacaatatt ttcacctgaa
     2401 tcaggatatt cttctaatac ctggaatgct gttttcccgg ggatcgcagt ggtgagtaac
     2461 catgcatcat caggagtacg gataaaatgc ttgatggtcg gaagaggcat aaattccgtc
     2521 agccagttta gtctgaccat ctcatctgta acatcattgg caacgctacc tttgccatgt
     2581 ttcagaaaca actctggcgc atcgggcttc ccatacaatc gatagattgt cgcacctgat
     2641 tgcccgacat tatcgcgagc ccatttatac ccatataaat cagcatccat gttggaattt
     2701 aatcgcggcc tagagcaaga cgtttcccgt tgaatatggc tcataacacc ccttgtatta
     2761 ctgtttatgt aagcagacag ttttattgtt catgaccaaa atcccttaac gtgagttttc
     2821 gttccactga gcgtcagacc ccgtagaaaa gatcaaagga tcttcttgag atcctttttt
     2881 tctgcgcgta atctgctgct tgcaaacaaa aaaaccaccg ctaccagcgg tggtttgttt
     2941 gccggatcaa gagctaccaa ctctttttcc gaaggtaact ggcttcagca gagcgcagat
     3001 accaaatact gtccttctag tgtagccgta gttaggccac cacttcaaga actctgtagc
     3061 accgcctaca tacctcgctc tgctaatcct gttaccagtg gctgctgcca gtggcgataa
     3121 gtcgtgtctt accgggttgg actcaagacg atagttaccg gataaggcgc agcggtcggg
     3181 ctgaacgggg ggttcgtgca cacagcccag cttggagcga acgacctaca ccgaactgag
     3241 atacctacag cgtgagctat gagaaagcgc cacgcttccc gaagggagaa aggcggacag
     3301 gtatccggta agcggcaggg tcggaacagg agagcgcacg agggagcttc cagggggaaa
     3361 cgcctggtat ctttatagtc ctgtcgggtt tcgccacctc tgacttgagc gtcgattttt
     3421 gtgatgctcg tcaggggggc ggagcctatg gaaaaacgcc agcaacgcgg cctttttacg
     3481 gttcctggcc ttttgctggc cttttgctca catgttcttt cctgcgttat cccctgattc
     3541 tgtggataac cgtattaccg cctttgagtg agctgatacc gctcgccgca gccgaacgac
     3601 cgagcgcagc gagtcagtga gcgaggaagc ggaagagcgc ctgatgcggt attttctcct
     3661 tacgcatctg tgcggtattt cacaccgcat atatggtgca ctctcagtac aatctgctct
     3721 gatgccgcat agttaagcca gtatacactc cgctatcgct acgtgactgg gtcatggctg
     3781 cgccccgaca cccgccaaca cccgctgacg cgccctgacg ggcttgtctg ctcccggcat
     3841 ccgcttacag acaagctgtg accgtctccg ggagctgcat gtgtcagagg ttttcaccgt
     3901 catcaccgaa acgcgcgagg cagctgcggt aaagctcatc agcgtggtcg tgaagcgatt
     3961 cacagatgtc tgcctgttca tccgcgtcca gctcgttgag tttctccaga agcgttaatg
     4021 tctggcttct gataaagcgg gccatgttaa gggcggtttt ttcctgtttg gtcactgatg
     4081 cctccgtgta agggggattt ctgttcatgg gggtaatgat accgatgaaa cgagagagga
     4141 tgctcacgat acgggttact gatgatgaac atgcccggtt actggaacgt tgtgagggta
     4201 aacaactggc ggtatggatg cggcgggacc agagaaaaat cactcagggt caatgccagc
     4261 gcttcgttaa tacagatgta ggtgttccac agggtagcca gcagcatcct gcgatgcaga
     4321 tccggaacat aatggtgcag ggcgctgact tccgcgtttc cagactttac gaaacacgga
     4381 aaccgaagac cattcatgtt gttgctcagg tcgcagacgt tttgcagcag cagtcgcttc
     4441 acgttcgctc gcgtatcggt gattcattct gctaaccagt aaggcaaccc cgccagccta
     4501 gccgggtcct caacgacagg agcacgatca tgcgcacccg tggggccgcc atgccggcga
     4561 taatggcctg cttctcgccg aaacgtttgg tggcgggacc agtgacgaag gcttgagcga
     4621 gggcgtgcaa gattccgaat accgcaagcg acaggccgat catcgtcgcg ctccagcgaa
     4681 agcggtcctc gccgaaaatg acccagagcg ctgccggcac ctgtcctacg agttgcatga
     4741 taaagaagac agtcataagt gcggcgacga tagtcatgcc ccgcgcccac cggaaggagc
     4801 tgactgggtt gaaggctctc aagggcatcg gtcgagatcc cggtgcctaa tgagtgagct
     4861 aacttacatt aattgcgttg cgctcactgc ccgctttcca gtcgggaaac ctgtcgtgcc
     4921 agctgcatta atgaatcggc caacgcgcgg ggagaggcgg tttgcgtatt gggcgccagg
     4981 gtggtttttc ttttcaccag tgagacgggc aacagctgat tgcccttcac cgcctggccc
     5041 tgagagagtt gcagcaagcg gtccacgctg gtttgcccca gcaggcgaaa atcctgtttg
     5101 atggtggtta acggcgggat ataacatgag ctgtcttcgg tatcgtcgta tcccactacc
     5161 gagatatccg caccaacgcg cagcccggac tcggtaatgg cgcgcattgc gcccagcgcc
     5221 atctgatcgt tggcaaccag catcgcagtg ggaacgatgc cctcattcag catttgcatg
     5281 gtttgttgaa aaccggacat ggcactccag tcgccttccc gttccgctat cggctgaatt
     5341 tgattgcgag tgagatattt atgccagcca gccagacgca gacgcgccga gacagaactt
     5401 aatgggcccg ctaacagcgc gatttgctgg tgacccaatg cgaccagatg ctccacgccc
     5461 agtcgcgtac cgtcttcatg ggagaaaata atactgttga tgggtgtctg gtcagagaca
     5521 tcaagaaata acgccggaac attagtgcag gcagcttcca cagcaatggc atcctggtca
     5581 tccagcggat agttaatgat cagcccactg acgcgttgcg cgagaagatt gtgcaccgcc
     5641 gctttacagg cttcgacgcc gcttcgttct accatcgaca ccaccacgct ggcacccagt
     5701 tgatcggcgc gagatttaat cgccgcgaca atttgcgacg gcgcgtgcag ggccagactg
     5761 gaggtggcaa cgccaatcag caacgactgt ttgcccgcca gttgttgtgc cacgcggttg
     5821 ggaatgtaat tcagctccgc catcgccgct tccacttttt cccgcgtttt cgcagaaacg
     5881 tggctggcct ggttcaccac gcgggaaacg gtctgataag agacaccggc atactctgcg
     5941 acatcgtata acgttactgg tttcacattc accaccctga attgactctc ttccgggcgc
     6001 tatcatgcca taccgcgaaa ggttttgcgc cattcgatgg tgtccgggat ctcgacgctc
     6061 tcccttatgc gactcctgca ttaggaagca gcccagtagt aggttgaggc cgttgagcac
     6121 cgccgccgca aggaatggtg catgcaagga gatggcgccc aacagtcccc cggccacggg
     6181 gcctgccacc atacccacgc cgaaacaagc gctcatgagc ccgaagtggc gagcccgatc
     6241 ttccccat
//
