# Supplementary material for: Design and implementation of aerobic and ambient CO2-reduction as an entry-point for enhanced carbon fixation
Source: Nat Commun. 2025 Apr 1;16:3134. doi: 10.1038/s41467-025-57549-4 (PMC11961710; doi:10.1038/s41467-025-57549-4)
Supplement: Supplementary file 6 — Supplementary Data 3 [file 41467_2025_57549_MOESM6_ESM.zip › CORE cycle - GenBank Files/pET22b-Kce244.gb]

LOCUS       pET22b-Kce244           6421 bp ds-DNA     circular SYN 26-MAR-2024
DEFINITION  pET-22b(+)_LIC_K.
ACCESSION   urn.local...19-hiu20fg
KEYWORDS    .
SOURCE      synthetic DNA construct
  ORGANISM  synthetic DNA construct.
REFERENCE   1  (bases 1 to 6421)
  AUTHORS   Ari Satanowski
  TITLE     Direct Submission
  JOURNAL   Exported Tuesday, Dec 8, 2020 from SnapGene 5.2.3 to Vector NTI(R)
            format https://www.snapgene.com
COMMENT     ##Publication-START##
            Source publication  :: http://dx.doi.org/10.1038/nchembio.1387
            Contact information :: toerb@mpi-marburg.mpg.de
            ##Publication-END##
FEATURES             Location/Qualifiers
     promoter        105..123
                     /note="promoter for bacteriophage T7 RNA polymerase"
                     /label="T7 promoter"
     protein_bind    124..148
                     /bound_moiety="lac repressor encoded by lacI"
                     /note="The lac repressor binds to the lac operator to 
                     inhibit transcription in E. coli. This inhibition can be
                     relieved by adding lactose or
                     isopropyl-beta-D-thiogalactopyranoside (IPTG)."
                     /label="lac operator"
     misc_feature    166..192
                     /label="LIC-Site_F"
     CDS             193..213
                     /codon_start=1
                     /product="6xHis affinity tag"
                     /label="6xHis"
     CDS             214..1209
                     /codon_start=1
                     /product="UniProt A9I628"
                     /label="KCE244-native (ENA|CAP44260)"
     misc_feature    1213..1231
                     /label="LIC-Site_R"
     CDS             1253..1270
                     /codon_start=1
                     /product="6xHis affinity tag"
                     /label="6xHis (irrelevant)"
     terminator      1337..1384
                     /note="transcription terminator for bacteriophage T7 RNA 
                     polymerase"
                     /label="T7 terminator"
     rep_origin      1421..1876
                     /direction="RIGHT"
                     /note="f1 bacteriophage origin of replication; arrow 
                     indicates direction of (+) strand synthesis"
                     /label="f1 ori"
     promoter        1903..2007
                     /gene="bla"
                     /label="AmpR promoter"
     CDS             2008..2868
                     /codon_start=1
                     /gene="bla"
                     /product="beta-lactamase"
                     /note="confers resistance to ampicillin, carbenicillin,
                     and related antibiotics"
                     /label="AmpR"
     rep_origin      3039..3627
                     /direction="RIGHT"
                     /note="high-copy-number ColE1/pMB1/pBR322/pUC origin of 
                     replication"
                     /label="ori"
     misc_feature    3813..3955
                     /note="basis of mobility region from pBR322"
                     /label="bom"
     CDS             complement(4057..4248)
                     /codon_start=1
                     /gene="rop"
                     /product="Rop protein, which maintains plasmids at low
                     copy number"
                     /translation="MTKQEKTALNMARFIRSQTLTLLEKLNELDADEQADICESLHDH
                     ADELYRSCLARFGDDGENL"
                     /label="rop"
     CDS             complement(5057..6139)
                     /codon_start=1
                     /gene="lacI"
                     /product="lac repressor"
                     /note="The lac repressor binds to the lac operator to 
                     inhibit transcription in E. coli. This inhibition can be
                     relieved by adding lactose or
                     isopropyl-beta-D-thiogalactopyranoside (IPTG)."
                     /translation="MKPVTLYDVAEYAGVSYQTVSRVVNQASHVSAKTREKVEAAMAE
                     LNYIPNRVAQQLAGKQSLLIGVATSSLALHAPSQIVAAIKSRADQLGASVVVSMVERS
                     GVEACKAAVHNLLAQRVSGLIINYPLDDQDAIAVEAACTNVPALFLDVSDQTPINSII
                     FSHEDGTRLGVEHLVALGHQQIALLAGPLSSVSARLRLAGWHKYLTRNQIQPIAEREG
                     DWSAMSGFQQTMQMLNEGIVPTAMLVANDQMALGAMRAITESGLRVGADISVVGYDDT
                     EDSSCYIPPLTTIKQDFRLLGQTSVDRLLQLSQGQAVKGNQLLPVSLVKRKTTLAPNT
                     QTASPRALADSLMQLARQVSRLESGQ"
                     /label="lacI"
     promoter        complement(6140..6217)
                     /gene="lacI"
ORIGIN      
        1 cggtgatgtc ggcgatatag gcgccagcaa ccgcacctgt ggcgccggtg atgccggcca
       61 cgatgcgtcc ggcgtagagg atcgagatct cgatcccgcg aaattaatac gactcactat
      121 aggggaattg tgagcggata acaattcccc tctagaaata attttgttta attcaaagaa
      181 ggagatagga tcatgcatca tcaccatcac catgctggcc gtttaagcac cggggcgccc
      241 acccccaatc cgctaccgat gagatccaat atgacaaacc gccaagagaa ggtcattatt
      301 acctgcgccg tcacggggtc ggtgcatacg ccgaccatgt ccgagcacct gccgctgacg
      361 cccgcccaaa tcgccgagca ggccatcgaa gccgccgaag ccggcgcggc catcctgcac
      421 ctgcacgcgc gcgatccgcg cgacggccgt cccacggccg accccgctgt gttcgacgaa
      481 ttcatcccgc gcatccgcga cgcgaccgac gccgtgatca acatcaccac cggcggcagc
      541 acccgcatga cgctcgagga acgcctggcc taccctctgc gcgccaagcc cgagatgtgc
      601 tcgctgaaca tgggttcgat gaatttctcc attcatccgg ctgcgcggcg catttccgaa
      661 tggaagcacg gctgggaaaa gccgtacata gaaggcatgg aagacctcat cttccgcaac
      721 accttccgcg acatccggca catcctcaag gtactcggcg aagagtgcgg cacgcgcttc
      781 gagttcgaat gctatgacat ggggcatttg tacaacctgg cgcatttcgt cgacgaaggc
      841 ctcatcaaag gcccgctctt catacagagc atcttcggca tcctgggcgg catgggcccc
      901 gaccccgaaa acctggtggc catgaaaacc accgccgacc gcctgttcgg ccgcgacggg
      961 taccgcttct cggtgctggg cgcgggccgc catcagatgc cgctggtcac catgggcgcc
     1021 atcctgggcg gcaacgtgcg cgtgggcctg gaagacagcc tgtacctggc ccggggacaa
     1081 ctggcaaaat catgcgcgga acaggtcggc aaaatccgcc gcatcctgag cgagctttca
     1141 ctggacatag ccacgcccgc cgaagcgcgg gccatgctgg gcctgaaggg agcagacgcg
     1201 gtggcgttct aagatcacta tccattacac gaagcttgcg gccgcactcg agcaccacca
     1261 ccaccaccac tgagatccgg ctgctaacaa agcccgaaag gaagctgagt tggctgctgc
     1321 caccgctgag caataactag cataacccct tggggcctct aaacgggtct tgaggggttt
     1381 tttgctgaaa ggaggaacta tatccggatt ggcgaatggg acgcgccctg tagcggcgca
     1441 ttaagcgcgg cgggtgtggt ggttacgcgc agcgtgaccg ctacacttgc cagcgcccta
     1501 gcgcccgctc ctttcgcttt cttcccttcc tttctcgcca cgttcgccgg ctttccccgt
     1561 caagctctaa atcgggggct ccctttaggg ttccgattta gtgctttacg gcacctcgac
     1621 cccaaaaaac ttgattaggg tgatggttca cgtagtgggc catcgccctg atagacggtt
     1681 tttcgccctt tgacgttgga gtccacgttc tttaatagtg gactcttgtt ccaaactgga
     1741 acaacactca accctatctc ggtctattct tttgatttat aagggatttt gccgatttcg
     1801 gcctattggt taaaaaatga gctgatttaa caaaaattta acgcgaattt taacaaaata
     1861 ttaacgttta caatttcagg tggcactttt cggggaaatg tgcgcggaac ccctatttgt
     1921 ttatttttct aaatacattc aaatatgtat ccgctcatga gacaataacc ctgataaatg
     1981 cttcaataat attgaaaaag gaagagtatg agtattcaac atttccgtgt cgcccttatt
     2041 cccttttttg cggcattttg ccttcctgtt tttgctcacc cagaaacgct ggtgaaagta
     2101 aaagatgctg aagatcagtt gggtgcacga gtgggttaca tcgaactgga tctcaacagc
     2161 ggtaagatcc ttgagagttt tcgccccgaa gaacgttttc caatgatgag cacttttaaa
     2221 gttctgctat gtggcgcggt attatcccgt attgacgccg ggcaagagca actcggtcgc
     2281 cgcatacact attctcagaa tgacttggtt gagtactcac cagtcacaga aaagcatctt
     2341 acggatggca tgacagtaag agaattatgc agtgctgcca taaccatgag tgataacact
     2401 gcggccaact tacttctgac aacgatcgga ggaccgaagg agctaaccgc ttttttgcac
     2461 aacatggggg atcatgtaac tcgccttgat cgttgggaac cggagctgaa tgaagccata
     2521 ccaaacgacg agcgtgacac cacgatgcct gcagcaatgg caacaacgtt gcgcaaacta
     2581 ttaactggcg aactacttac tctagcttcc cggcaacaat taatagactg gatggaggcg
     2641 gataaagttg caggaccact tctgcgctcg gcccttccgg ctggctggtt tattgctgat
     2701 aaatctggag ccggtgagcg tgggtctcgc ggtatcattg cagcactggg gccagatggt
     2761 aagccctccc gtatcgtagt tatctacacg acggggagtc aggcaactat ggatgaacga
     2821 aatagacaga tcgctgagat aggtgcctca ctgattaagc attggtaact gtcagaccaa
     2881 gtttactcat atatacttta gattgattta aaacttcatt tttaatttaa aaggatctag
     2941 gtgaagatcc tttttgataa tctcatgacc aaaatccctt aacgtgagtt ttcgttccac
     3001 tgagcgtcag accccgtaga aaagatcaaa ggatcttctt gagatccttt ttttctgcgc
     3061 gtaatctgct gcttgcaaac aaaaaaacca ccgctaccag cggtggtttg tttgccggat
     3121 caagagctac caactctttt tccgaaggta actggcttca gcagagcgca gataccaaat
     3181 actgtccttc tagtgtagcc gtagttaggc caccacttca agaactctgt agcaccgcct
     3241 acatacctcg ctctgctaat cctgttacca gtggctgctg ccagtggcga taagtcgtgt
     3301 cttaccgggt tggactcaag acgatagtta ccggataagg cgcagcggtc gggctgaacg
     3361 gggggttcgt gcacacagcc cagcttggag cgaacgacct acaccgaact gagataccta
     3421 cagcgtgagc tatgagaaag cgccacgctt cccgaaggga gaaaggcgga caggtatccg
     3481 gtaagcggca gggtcggaac aggagagcgc acgagggagc ttccaggggg aaacgcctgg
     3541 tatctttata gtcctgtcgg gtttcgccac ctctgacttg agcgtcgatt tttgtgatgc
     3601 tcgtcagggg ggcggagcct atggaaaaac gccagcaacg cggccttttt acggttcctg
     3661 gccttttgct ggccttttgc tcacatgttc tttcctgcgt tatcccctga ttctgtggat
     3721 aaccgtatta ccgcctttga gtgagctgat accgctcgcc gcagccgaac gaccgagcgc
     3781 agcgagtcag tgagcgagga agcggaagag cgcctgatgc ggtattttct ccttacgcat
     3841 ctgtgcggta tttcacaccg catatatggt gcactctcag tacaatctgc tctgatgccg
     3901 catagttaag ccagtataca ctccgctatc gctacgtgac tgggtcatgg ctgcgccccg
     3961 acacccgcca acacccgctg acgcgccctg acgggcttgt ctgctcccgg catccgctta
     4021 cagacaagct gtgaccgtct ccgggagctg catgtgtcag aggttttcac cgtcatcacc
     4081 gaaacgcgcg aggcagctgc ggtaaagctc atcagcgtgg tcgtgaagcg attcacagat
     4141 gtctgcctgt tcatccgcgt ccagctcgtt gagtttctcc agaagcgtta atgtctggct
     4201 tctgataaag cgggccatgt taagggcggt tttttcctgt ttggtcactg atgcctccgt
     4261 gtaaggggga tttctgttca tgggggtaat gataccgatg aaacgagaga ggatgctcac
     4321 gatacgggtt actgatgatg aacatgcccg gttactggaa cgttgtgagg gtaaacaact
     4381 ggcggtatgg atgcggcggg accagagaaa aatcactcag ggtcaatgcc agcgcttcgt
     4441 taatacagat gtaggtgttc cacagggtag ccagcagcat cctgcgatgc agatccggaa
     4501 cataatggtg cagggcgctg acttccgcgt ttccagactt tacgaaacac ggaaaccgaa
     4561 gaccattcat gttgttgctc aggtcgcaga cgttttgcag cagcagtcgc ttcacgttcg
     4621 ctcgcgtatc ggtgattcat tctgctaacc agtaaggcaa ccccgccagc ctagccgggt
     4681 cctcaacgac aggagcacga tcatgcgcac ccgtggggcc gccatgccgg cgataatggc
     4741 ctgcttctcg ccgaaacgtt tggtggcggg accagtgacg aaggcttgag cgagggcgtg
     4801 caagattccg aataccgcaa gcgacaggcc gatcatcgtc gcgctccagc gaaagcggtc
     4861 ctcgccgaaa atgacccaga gcgctgccgg cacctgtcct acgagttgca tgataaagaa
     4921 gacagtcata agtgcggcga cgatagtcat gccccgcgcc caccggaagg agctgactgg
     4981 gttgaaggct ctcaagggca tcggtcgaga tcccggtgcc taatgagtga gctaacttac
     5041 attaattgcg ttgcgctcac tgcccgcttt ccagtcggga aacctgtcgt gccagctgca
     5101 ttaatgaatc ggccaacgcg cggggagagg cggtttgcgt attgggcgcc agggtggttt
     5161 ttcttttcac cagtgagacg ggcaacagct gattgccctt caccgcctgg ccctgagaga
     5221 gttgcagcaa gcggtccacg ctggtttgcc ccagcaggcg aaaatcctgt ttgatggtgg
     5281 ttaacggcgg gatataacat gagctgtctt cggtatcgtc gtatcccact accgagatat
     5341 ccgcaccaac gcgcagcccg gactcggtaa tggcgcgcat tgcgcccagc gccatctgat
     5401 cgttggcaac cagcatcgca gtgggaacga tgccctcatt cagcatttgc atggtttgtt
     5461 gaaaaccgga catggcactc cagtcgcctt cccgttccgc tatcggctga atttgattgc
     5521 gagtgagata tttatgccag ccagccagac gcagacgcgc cgagacagaa cttaatgggc
     5581 ccgctaacag cgcgatttgc tggtgaccca atgcgaccag atgctccacg cccagtcgcg
     5641 taccgtcttc atgggagaaa ataatactgt tgatgggtgt ctggtcagag acatcaagaa
     5701 ataacgccgg aacattagtg caggcagctt ccacagcaat ggcatcctgg tcatccagcg
     5761 gatagttaat gatcagccca ctgacgcgtt gcgcgagaag attgtgcacc gccgctttac
     5821 aggcttcgac gccgcttcgt tctaccatcg acaccaccac gctggcaccc agttgatcgg
     5881 cgcgagattt aatcgccgcg acaatttgcg acggcgcgtg cagggccaga ctggaggtgg
     5941 caacgccaat cagcaacgac tgtttgcccg ccagttgttg tgccacgcgg ttgggaatgt
     6001 aattcagctc cgccatcgcc gcttccactt tttcccgcgt tttcgcagaa acgtggctgg
     6061 cctggttcac cacgcgggaa acggtctgat aagagacacc ggcatactct gcgacatcgt
     6121 ataacgttac tggtttcaca ttcaccaccc tgaattgact ctcttccggg cgctatcatg
     6181 ccataccgcg aaaggttttg cgccattcga tggtgtccgg gatctcgacg ctctccctta
     6241 tgcgactcct gcattaggaa gcagcccagt agtaggttga ggccgttgag caccgccgcc
     6301 gcaaggaatg gtgcatgcaa ggagatggcg cccaacagtc ccccggccac ggggcctgcc
     6361 accataccca cgccgaaaca agcgctcatg agcccgaagt ggcgagcccg atcttcccca
     6421 t
//
