# Supplementary material for: Design and implementation of aerobic and ambient CO2-reduction as an entry-point for enhanced carbon fixation
Source: Nat Commun. 2025 Apr 1;16:3134. doi: 10.1038/s41467-025-57549-4 (PMC11961710; doi:10.1038/s41467-025-57549-4)
Supplement: Supplementary file 6 — Supplementary Data 3 [file 41467_2025_57549_MOESM6_ESM.zip › CORE cycle - GenBank Files/pET22b-Kce393.gb]

LOCUS       pET22b-Kce393           6364 bp ds-DNA     circular SYN 26-MAR-2024
DEFINITION  pET-22b(+)_LIC_K.
ACCESSION   urn.local...1c-hiu20fg
KEYWORDS    .
SOURCE      synthetic DNA construct
  ORGANISM  synthetic DNA construct.
REFERENCE   1  (bases 1 to 6364)
  AUTHORS   Ari Satanowski
  TITLE     Direct Submission
  JOURNAL   Exported Tuesday, Dec 8, 2020 from SnapGene 5.2.3 to Vector NTI(R)
            format https://www.snapgene.com
COMMENT     ##Publication-START##
            Source publication  :: http://dx.doi.org/10.1038/nchembio.1387
            Contact information :: toerb@mpi-marburg.mpg.de
            ##Publication-END##
FEATURES             Location/Qualifiers
     promoter        105..123
                     /note="promoter for bacteriophage T7 RNA polymerase"
                     /label="T7 promoter"
     protein_bind    124..148
                     /bound_moiety="lac repressor encoded by lacI"
                     /note="The lac repressor binds to the lac operator to 
                     inhibit transcription in E. coli. This inhibition can be
                     relieved by adding lactose or
                     isopropyl-beta-D-thiogalactopyranoside (IPTG)."
                     /label="lac operator"
     misc_feature    166..192
                     /label="LIC-Site_F"
     CDS             193..213
                     /codon_start=1
                     /product="6xHis affinity tag"
                     /label="6xHis"
     CDS             214..1155
                     /codon_start=1
                     /label="KCE393 (ENA|ABG33598)"
     misc_feature    862..867
                     /label="Mph1103 site"
     misc_feature    1156..1174
                     /label="LIC-Site_R"
     CDS             1196..1213
                     /codon_start=1
                     /product="6xHis affinity tag"
                     /label="6xHis (irrelevant)"
     terminator      1280..1327
                     /note="transcription terminator for bacteriophage T7 RNA 
                     polymerase"
                     /label="T7 terminator"
     rep_origin      1364..1819
                     /direction="RIGHT"
                     /note="f1 bacteriophage origin of replication; arrow 
                     indicates direction of (+) strand synthesis"
                     /label="f1 ori"
     promoter        1846..1950
                     /gene="bla"
                     /label="AmpR promoter"
     CDS             1951..2811
                     /codon_start=1
                     /gene="bla"
                     /product="beta-lactamase"
                     /note="confers resistance to ampicillin, carbenicillin,
                     and related antibiotics"
                     /label="AmpR"
     rep_origin      2982..3570
                     /direction="RIGHT"
                     /note="high-copy-number ColE1/pMB1/pBR322/pUC origin of 
                     replication"
                     /label="ori"
     misc_feature    3756..3898
                     /note="basis of mobility region from pBR322"
                     /label="bom"
     CDS             complement(4000..4191)
                     /codon_start=1
                     /gene="rop"
                     /product="Rop protein, which maintains plasmids at low
                     copy number"
                     /translation="MTKQEKTALNMARFIRSQTLTLLEKLNELDADEQADICESLHDH
                     ADELYRSCLARFGDDGENL"
                     /label="rop"
     CDS             complement(5000..6082)
                     /codon_start=1
                     /gene="lacI"
                     /product="lac repressor"
                     /note="The lac repressor binds to the lac operator to 
                     inhibit transcription in E. coli. This inhibition can be
                     relieved by adding lactose or
                     isopropyl-beta-D-thiogalactopyranoside (IPTG)."
                     /translation="MKPVTLYDVAEYAGVSYQTVSRVVNQASHVSAKTREKVEAAMAE
                     LNYIPNRVAQQLAGKQSLLIGVATSSLALHAPSQIVAAIKSRADQLGASVVVSMVERS
                     GVEACKAAVHNLLAQRVSGLIINYPLDDQDAIAVEAACTNVPALFLDVSDQTPINSII
                     FSHEDGTRLGVEHLVALGHQQIALLAGPLSSVSARLRLAGWHKYLTRNQIQPIAEREG
                     DWSAMSGFQQTMQMLNEGIVPTAMLVANDQMALGAMRAITESGLRVGADISVVGYDDT
                     EDSSCYIPPLTTIKQDFRLLGQTSVDRLLQLSQGQAVKGNQLLPVSLVKRKTTLAPNT
                     QTASPRALADSLMQLARQVSRLESGQ"
                     /label="lacI"
     promoter        complement(6083..6160)
                     /gene="lacI"
ORIGIN      
        1 cggtgatgtc ggcgatatag gcgccagcaa ccgcacctgt ggcgccggtg atgccggcca
       61 cgatgcgtcc ggcgtagagg atcgagatct cgatcccgcg aaattaatac gactcactat
      121 aggggaattg tgagcggata acaattcccc tctagaaata attttgttta attcaaagaa
      181 ggagatagga tcatgcatca tcaccatcac catcccaaac caactgacca aggcggcaaa
      241 gtcatcatca cctgtgccgt cacaggtgca attcatacac catccatgac accatatctg
      301 cccattacac cggaccagat cgcctctgaa gccatcgccg ctgccgaagc gggcgctgca
      361 atcctgcatc tgcatgcgcg caatcccgaa acgggacagc cagatcaaag cgtcgaagga
      421 tttgccgaat ttcttccccg gatcaagcag gcaagcgatg ccgttgtcaa catcacaacc
      481 ggcggcagcc cgtatatgag cgtcgcagag cgcgccgccc ccgcggcgca ctaccagccc
      541 gaggttgcgt cgttgaacat gggatcaatg aactttgggc tctaccccat gctcaagcga
      601 ttcaagacat ttaaattcga ttgggaaaaa gcccatctgg aaggttccaa agatttggtt
      661 tttcgcaatt cgtttcagga tatcgaatac gttttggaga cctgttacgg caatgggaca
      721 cggtttgaat tcgaatgcta cgacacctca catttgtaca accttgcgca ttttgcggat
      781 cggggcctcg tcaaggcacc tttctttgtt cagaccgtgt ttggtctctt gggggggatt
      841 ggtacgcatc ccgaagacgt gatgcatatg aagcgcactg ctgaccggct ttttggcgat
      901 gacttcaggt ggtccgtctt gggtgccggc gccagccagt tgcgtgtcgc ggcgcaatcg
      961 gctgcgcttg gggggaacat acgtgtcggg ctcgaggaca gcatctgggc cggaaagggt
     1021 gaactggcaa cgtcaaacgc cgttcaagtc accaaggtgc gtcagattgt tgaagggctt
     1081 gggttgacgg ttgcaacgcc cgcagaagcg cgggagatat tgtccctcaa gggcggtgac
     1141 ctcgtgaatt tctaagatca ctatccatta cacgaagctt gcggccgcac tcgagcacca
     1201 ccaccaccac cactgagatc cggctgctaa caaagcccga aaggaagctg agttggctgc
     1261 tgccaccgct gagcaataac tagcataacc ccttggggcc tctaaacggg tcttgagggg
     1321 ttttttgctg aaaggaggaa ctatatccgg attggcgaat gggacgcgcc ctgtagcggc
     1381 gcattaagcg cggcgggtgt ggtggttacg cgcagcgtga ccgctacact tgccagcgcc
     1441 ctagcgcccg ctcctttcgc tttcttccct tcctttctcg ccacgttcgc cggctttccc
     1501 cgtcaagctc taaatcgggg gctcccttta gggttccgat ttagtgcttt acggcacctc
     1561 gaccccaaaa aacttgatta gggtgatggt tcacgtagtg ggccatcgcc ctgatagacg
     1621 gtttttcgcc ctttgacgtt ggagtccacg ttctttaata gtggactctt gttccaaact
     1681 ggaacaacac tcaaccctat ctcggtctat tcttttgatt tataagggat tttgccgatt
     1741 tcggcctatt ggttaaaaaa tgagctgatt taacaaaaat ttaacgcgaa ttttaacaaa
     1801 atattaacgt ttacaatttc aggtggcact tttcggggaa atgtgcgcgg aacccctatt
     1861 tgtttatttt tctaaataca ttcaaatatg tatccgctca tgagacaata accctgataa
     1921 atgcttcaat aatattgaaa aaggaagagt atgagtattc aacatttccg tgtcgccctt
     1981 attccctttt ttgcggcatt ttgccttcct gtttttgctc acccagaaac gctggtgaaa
     2041 gtaaaagatg ctgaagatca gttgggtgca cgagtgggtt acatcgaact ggatctcaac
     2101 agcggtaaga tccttgagag ttttcgcccc gaagaacgtt ttccaatgat gagcactttt
     2161 aaagttctgc tatgtggcgc ggtattatcc cgtattgacg ccgggcaaga gcaactcggt
     2221 cgccgcatac actattctca gaatgacttg gttgagtact caccagtcac agaaaagcat
     2281 cttacggatg gcatgacagt aagagaatta tgcagtgctg ccataaccat gagtgataac
     2341 actgcggcca acttacttct gacaacgatc ggaggaccga aggagctaac cgcttttttg
     2401 cacaacatgg gggatcatgt aactcgcctt gatcgttggg aaccggagct gaatgaagcc
     2461 ataccaaacg acgagcgtga caccacgatg cctgcagcaa tggcaacaac gttgcgcaaa
     2521 ctattaactg gcgaactact tactctagct tcccggcaac aattaataga ctggatggag
     2581 gcggataaag ttgcaggacc acttctgcgc tcggcccttc cggctggctg gtttattgct
     2641 gataaatctg gagccggtga gcgtgggtct cgcggtatca ttgcagcact ggggccagat
     2701 ggtaagccct cccgtatcgt agttatctac acgacgggga gtcaggcaac tatggatgaa
     2761 cgaaatagac agatcgctga gataggtgcc tcactgatta agcattggta actgtcagac
     2821 caagtttact catatatact ttagattgat ttaaaacttc atttttaatt taaaaggatc
     2881 taggtgaaga tcctttttga taatctcatg accaaaatcc cttaacgtga gttttcgttc
     2941 cactgagcgt cagaccccgt agaaaagatc aaaggatctt cttgagatcc tttttttctg
     3001 cgcgtaatct gctgcttgca aacaaaaaaa ccaccgctac cagcggtggt ttgtttgccg
     3061 gatcaagagc taccaactct ttttccgaag gtaactggct tcagcagagc gcagatacca
     3121 aatactgtcc ttctagtgta gccgtagtta ggccaccact tcaagaactc tgtagcaccg
     3181 cctacatacc tcgctctgct aatcctgtta ccagtggctg ctgccagtgg cgataagtcg
     3241 tgtcttaccg ggttggactc aagacgatag ttaccggata aggcgcagcg gtcgggctga
     3301 acggggggtt cgtgcacaca gcccagcttg gagcgaacga cctacaccga actgagatac
     3361 ctacagcgtg agctatgaga aagcgccacg cttcccgaag ggagaaaggc ggacaggtat
     3421 ccggtaagcg gcagggtcgg aacaggagag cgcacgaggg agcttccagg gggaaacgcc
     3481 tggtatcttt atagtcctgt cgggtttcgc cacctctgac ttgagcgtcg atttttgtga
     3541 tgctcgtcag gggggcggag cctatggaaa aacgccagca acgcggcctt tttacggttc
     3601 ctggcctttt gctggccttt tgctcacatg ttctttcctg cgttatcccc tgattctgtg
     3661 gataaccgta ttaccgcctt tgagtgagct gataccgctc gccgcagccg aacgaccgag
     3721 cgcagcgagt cagtgagcga ggaagcggaa gagcgcctga tgcggtattt tctccttacg
     3781 catctgtgcg gtatttcaca ccgcatatat ggtgcactct cagtacaatc tgctctgatg
     3841 ccgcatagtt aagccagtat acactccgct atcgctacgt gactgggtca tggctgcgcc
     3901 ccgacacccg ccaacacccg ctgacgcgcc ctgacgggct tgtctgctcc cggcatccgc
     3961 ttacagacaa gctgtgaccg tctccgggag ctgcatgtgt cagaggtttt caccgtcatc
     4021 accgaaacgc gcgaggcagc tgcggtaaag ctcatcagcg tggtcgtgaa gcgattcaca
     4081 gatgtctgcc tgttcatccg cgtccagctc gttgagtttc tccagaagcg ttaatgtctg
     4141 gcttctgata aagcgggcca tgttaagggc ggttttttcc tgtttggtca ctgatgcctc
     4201 cgtgtaaggg ggatttctgt tcatgggggt aatgataccg atgaaacgag agaggatgct
     4261 cacgatacgg gttactgatg atgaacatgc ccggttactg gaacgttgtg agggtaaaca
     4321 actggcggta tggatgcggc gggaccagag aaaaatcact cagggtcaat gccagcgctt
     4381 cgttaataca gatgtaggtg ttccacaggg tagccagcag catcctgcga tgcagatccg
     4441 gaacataatg gtgcagggcg ctgacttccg cgtttccaga ctttacgaaa cacggaaacc
     4501 gaagaccatt catgttgttg ctcaggtcgc agacgttttg cagcagcagt cgcttcacgt
     4561 tcgctcgcgt atcggtgatt cattctgcta accagtaagg caaccccgcc agcctagccg
     4621 ggtcctcaac gacaggagca cgatcatgcg cacccgtggg gccgccatgc cggcgataat
     4681 ggcctgcttc tcgccgaaac gtttggtggc gggaccagtg acgaaggctt gagcgagggc
     4741 gtgcaagatt ccgaataccg caagcgacag gccgatcatc gtcgcgctcc agcgaaagcg
     4801 gtcctcgccg aaaatgaccc agagcgctgc cggcacctgt cctacgagtt gcatgataaa
     4861 gaagacagtc ataagtgcgg cgacgatagt catgccccgc gcccaccgga aggagctgac
     4921 tgggttgaag gctctcaagg gcatcggtcg agatcccggt gcctaatgag tgagctaact
     4981 tacattaatt gcgttgcgct cactgcccgc tttccagtcg ggaaacctgt cgtgccagct
     5041 gcattaatga atcggccaac gcgcggggag aggcggtttg cgtattgggc gccagggtgg
     5101 tttttctttt caccagtgag acgggcaaca gctgattgcc cttcaccgcc tggccctgag
     5161 agagttgcag caagcggtcc acgctggttt gccccagcag gcgaaaatcc tgtttgatgg
     5221 tggttaacgg cgggatataa catgagctgt cttcggtatc gtcgtatccc actaccgaga
     5281 tatccgcacc aacgcgcagc ccggactcgg taatggcgcg cattgcgccc agcgccatct
     5341 gatcgttggc aaccagcatc gcagtgggaa cgatgccctc attcagcatt tgcatggttt
     5401 gttgaaaacc ggacatggca ctccagtcgc cttcccgttc cgctatcggc tgaatttgat
     5461 tgcgagtgag atatttatgc cagccagcca gacgcagacg cgccgagaca gaacttaatg
     5521 ggcccgctaa cagcgcgatt tgctggtgac ccaatgcgac cagatgctcc acgcccagtc
     5581 gcgtaccgtc ttcatgggag aaaataatac tgttgatggg tgtctggtca gagacatcaa
     5641 gaaataacgc cggaacatta gtgcaggcag cttccacagc aatggcatcc tggtcatcca
     5701 gcggatagtt aatgatcagc ccactgacgc gttgcgcgag aagattgtgc accgccgctt
     5761 tacaggcttc gacgccgctt cgttctacca tcgacaccac cacgctggca cccagttgat
     5821 cggcgcgaga tttaatcgcc gcgacaattt gcgacggcgc gtgcagggcc agactggagg
     5881 tggcaacgcc aatcagcaac gactgtttgc ccgccagttg ttgtgccacg cggttgggaa
     5941 tgtaattcag ctccgccatc gccgcttcca ctttttcccg cgttttcgca gaaacgtggc
     6001 tggcctggtt caccacgcgg gaaacggtct gataagagac accggcatac tctgcgacat
     6061 cgtataacgt tactggtttc acattcacca ccctgaattg actctcttcc gggcgctatc
     6121 atgccatacc gcgaaaggtt ttgcgccatt cgatggtgtc cgggatctcg acgctctccc
     6181 ttatgcgact cctgcattag gaagcagccc agtagtaggt tgaggccgtt gagcaccgcc
     6241 gccgcaagga atggtgcatg caaggagatg gcgcccaaca gtcccccggc cacggggcct
     6301 gccaccatac ccacgccgaa acaagcgctc atgagcccga agtggcgagc ccgatcttcc
     6361 ccat
//
