# Supplementary material for: Design and implementation of aerobic and ambient CO2-reduction as an entry-point for enhanced carbon fixation
Source: Nat Commun. 2025 Apr 1;16:3134. doi: 10.1038/s41467-025-57549-4 (PMC11961710; doi:10.1038/s41467-025-57549-4)
Supplement: Supplementary file 6 — Supplementary Data 3 [file 41467_2025_57549_MOESM6_ESM.zip › CORE cycle - GenBank Files/pET28b-phaB.gb]

LOCUS       pET28b-phaB             6034 bp    DNA     circular UNA 26-MAR-2024
DEFINITION  PhaB (Acetoacetate reductase) from Ralstonia eutropha / Cupriavidus
            necator.
ACCESSION   urn.local...1f-hiu20fg
VERSION     urn.local...1f-hiu20fg
KEYWORDS    .
SOURCE      
  ORGANISM  .
COMMENT     ##Publication-START##
            Source publication  :: https://doi.org/10.1038/ncomms5113
            Contact information :: toerb@mpi-marburg.mpg.de
            ##Publication-END##
FEATURES             Location/Qualifiers
     CDS             complement(560..1375)
                     /Name="aminoglycoside phosphotransferase"
                     /Description="/codon_start=1 /gene=""aph(3')-Ia""
                     /product=""aminoglycoside phosphotransferase"" /label=KanR
                     /note=""confers resistance to kanamycin""
                     /translation=""MSHIQRETSCSRPRLNSNMDADLYGYKWARDNVGQSGATIYRL
                     YGKPDAPELFLKHGKGSVANDVTDEMVRLNWLTEFMPLPTIKHFIRTPDDAWLLTTAI
                     PGKTAFQVLEEYPDSGENIVDALAVFLRRLHSIPVCNCPFNSDRVFRLAQAQSRMNNG
                     LVDASDFDDERNGWPVEQVWKEMHKLLPFSPDSVVTHGDFSLDNLIFDEGKLIGCIDV
                     GRVGIADRYQDLAILWNCLGEFSPSLQKRLFQKYGIDNPDMNKLQFHLMLDEFF"""
                     /Clone_Manager_'Draw_As'="Gene"
                     /label="aph(3')-Ia"
     CDS             complement(2515..2706)
                     /Name="Rop protein"
                     /Description="/codon_start=1 /gene=""rop"" /product=""Rop
                     protein"" /label=rop
                     /translation=""MTKQEKTALNMARFIRSQTLTLLEKLNELDADEQADICESLHD
                     HADELYRSCLARFGDDGENL"""
                     /Clone_Manager_'Draw_As'="Gene"
                     /label="rop"
     CDS             complement(3515..4597)
                     /Name="lac repressor"
                     /Description="/codon_start=1 /gene=""lacI"" /product=""lac
                     repressor"" /label=lacI /note=""The lac repressor binds to
                     the lac operator to  inhibit transcription in E. coli.
                     This inhibition can be  relieved by adding lactose or 
                     isopropyl-beta-D-thiogalactopyranoside (IPTG).""
                     /translation=""MKPVTLYDVAEYAGVSYQTVSRVVNQASHVSAKTREKVEAAMA
                     ELNYIPNRVAQQLAGKQSLLIGVATSSLALHAPSQIVAAIKSRADQLGASVVVSMVER
                     SGVEACKAAVHNLLAQRVSGLIINYPLDDQDAIAVEAACTNVPALFLDVSDQTPINSI
                     IFSHEDGTRLGVEHLVALGHQQIALLAGPLSSVSARLRLAGWHKYLTRNQIQPIAERE
                     GDWSAMSGFQQTMQMLNEGIVPTAMLVANDQMALGAMRAITESGLRVGADISVVGYDD
                     TEDSSCYIPPLTTIKQDFRLLGQTSVDRLLQLSQGQAVKGNQLLPVSLVKRKTTLAPN
                     TQTASPRALADSLMQLARQVSRLESGQ"""
                     /Clone_Manager_'Draw_As'="Gene"
                     /label="lacI"
     CDS             5071..5871
                     /Clone_Manager_'Draw_As'="Gene"
                     /label="phaB"
     misc_feature    complement(5872..5877)
                     /Name="multiple cloning site"
                     /Description="/label=MCS /note=""multiple cloning site"""
                     /Clone_Manager_'Draw_As'="Region"
                     /label="MCS"
     CDS             5878..5895
                     /Name="6xHis affinity tag"
                     /Description="/codon_start=1 /product=""6xHis affinity
                     tag"" /label=6xHis /translation=""HHHHHH"""
                     /Clone_Manager_'Draw_As'="Gene"
                     /label="6xHis"
ORIGIN      
        1 tggcgaatgg gacgcgccct gtagcggcgc attaagcgcg gcgggtgtgg tggttacgcg
       61 cagcgtgacc gctacacttg ccagcgccct agcgcccgct cctttcgctt tcttcccttc
      121 ctttctcgcc acgttcgccg gctttccccg tcaagctcta aatcgggggc tccctttagg
      181 gttccgattt agtgctttac ggcacctcga ccccaaaaaa cttgattagg gtgatggttc
      241 acgtagtggg ccatcgccct gatagacggt ttttcgccct ttgacgttgg agtccacgtt
      301 ctttaatagt ggactcttgt tccaaactgg aacaacactc aaccctatct cggtctattc
      361 ttttgattta taagggattt tgccgatttc ggcctattgg ttaaaaaatg agctgattta
      421 acaaaaattt aacgcgaatt ttaacaaaat attaacgttt acaatttcag gtggcacttt
      481 tcggggaaat gtgcgcggaa cccctatttg tttatttttc taaatacatt caaatatgta
      541 tccgctcatg aattaattct tagaaaaact catcgagcat caaatgaaac tgcaatttat
      601 tcatatcagg attatcaata ccatattttt gaaaaagccg tttctgtaat gaaggagaaa
      661 actcaccgag gcagttccat aggatggcaa gatcctggta tcggtctgcg attccgactc
      721 gtccaacatc aatacaacct attaatttcc cctcgtcaaa aataaggtta tcaagtgaga
      781 aatcaccatg agtgacgact gaatccggtg agaatggcaa aagtttatgc atttctttcc
      841 agacttgttc aacaggccag ccattacgct cgtcatcaaa atcactcgca tcaaccaaac
      901 cgttattcat tcgtgattgc gcctgagcga gacgaaatac gcgatcgctg ttaaaaggac
      961 aattacaaac aggaatcgaa tgcaaccggc gcaggaacac tgccagcgca tcaacaatat
     1021 tttcacctga atcaggatat tcttctaata cctggaatgc tgttttcccg gggatcgcag
     1081 tggtgagtaa ccatgcatca tcaggagtac ggataaaatg cttgatggtc ggaagaggca
     1141 taaattccgt cagccagttt agtctgacca tctcatctgt aacatcattg gcaacgctac
     1201 ctttgccatg tttcagaaac aactctggcg catcgggctt cccatacaat cgatagattg
     1261 tcgcacctga ttgcccgaca ttatcgcgag cccatttata cccatataaa tcagcatcca
     1321 tgttggaatt taatcgcggc ctagagcaag acgtttcccg ttgaatatgg ctcataacac
     1381 cccttgtatt actgtttatg taagcagaca gttttattgt tcatgaccaa aatcccttaa
     1441 cgtgagtttt cgttccactg agcgtcagac cccgtagaaa agatcaaagg atcttcttga
     1501 gatccttttt ttctgcgcgt aatctgctgc ttgcaaacaa aaaaaccacc gctaccagcg
     1561 gtggtttgtt tgccggatca agagctacca actctttttc cgaaggtaac tggcttcagc
     1621 agagcgcaga taccaaatac tgtccttcta gtgtagccgt agttaggcca ccacttcaag
     1681 aactctgtag caccgcctac atacctcgct ctgctaatcc tgttaccagt ggctgctgcc
     1741 agtggcgata agtcgtgtct taccgggttg gactcaagac gatagttacc ggataaggcg
     1801 cagcggtcgg gctgaacggg gggttcgtgc acacagccca gcttggagcg aacgacctac
     1861 accgaactga gatacctaca gcgtgagcta tgagaaagcg ccacgcttcc cgaagggaga
     1921 aaggcggaca ggtatccggt aagcggcagg gtcggaacag gagagcgcac gagggagctt
     1981 ccagggggaa acgcctggta tctttatagt cctgtcgggt ttcgccacct ctgacttgag
     2041 cgtcgatttt tgtgatgctc gtcagggggg cggagcctat ggaaaaacgc cagcaacgcg
     2101 gcctttttac ggttcctggc cttttgctgg ccttttgctc acatgttctt tcctgcgtta
     2161 tcccctgatt ctgtggataa ccgtattacc gcctttgagt gagctgatac cgctcgccgc
     2221 agccgaacga ccgagcgcag cgagtcagtg agcgaggaag cggaagagcg cctgatgcgg
     2281 tattttctcc ttacgcatct gtgcggtatt tcacaccgca tatatggtgc actctcagta
     2341 caatctgctc tgatgccgca tagttaagcc agtatacact ccgctatcgc tacgtgactg
     2401 ggtcatggct gcgccccgac acccgccaac acccgctgac gcgccctgac gggcttgtct
     2461 gctcccggca tccgcttaca gacaagctgt gaccgtctcc gggagctgca tgtgtcagag
     2521 gttttcaccg tcatcaccga aacgcgcgag gcagctgcgg taaagctcat cagcgtggtc
     2581 gtgaagcgat tcacagatgt ctgcctgttc atccgcgtcc agctcgttga gtttctccag
     2641 aagcgttaat gtctggcttc tgataaagcg ggccatgtta agggcggttt tttcctgttt
     2701 ggtcactgat gcctccgtgt aagggggatt tctgttcatg ggggtaatga taccgatgaa
     2761 acgagagagg atgctcacga tacgggttac tgatgatgaa catgcccggt tactggaacg
     2821 ttgtgagggt aaacaactgg cggtatggat gcggcgggac cagagaaaaa tcactcaggg
     2881 tcaatgccag cgcttcgtta atacagatgt aggtgttcca cagggtagcc agcagcatcc
     2941 tgcgatgcag atccggaaca taatggtgca gggcgctgac ttccgcgttt ccagacttta
     3001 cgaaacacgg aaaccgaaga ccattcatgt tgttgctcag gtcgcagacg ttttgcagca
     3061 gcagtcgctt cacgttcgct cgcgtatcgg tgattcattc tgctaaccag taaggcaacc
     3121 ccgccagcct agccgggtcc tcaacgacag gagcacgatc atgcgcaccc gtggggccgc
     3181 catgccggcg ataatggcct gcttctcgcc gaaacgtttg gtggcgggac cagtgacgaa
     3241 ggcttgagcg agggcgtgca agattccgaa taccgcaagc gacaggccga tcatcgtcgc
     3301 gctccagcga aagcggtcct cgccgaaaat gacccagagc gctgccggca cctgtcctac
     3361 gagttgcatg ataaagaaga cagtcataag tgcggcgacg atagtcatgc cccgcgccca
     3421 ccggaaggag ctgactgggt tgaaggctct caagggcatc ggtcgagatc ccggtgccta
     3481 atgagtgagc taacttacat taattgcgtt gcgctcactg cccgctttcc agtcgggaaa
     3541 cctgtcgtgc cagctgcatt aatgaatcgg ccaacgcgcg gggagaggcg gtttgcgtat
     3601 tgggcgccag ggtggttttt cttttcacca gtgagacggg caacagctga ttgcccttca
     3661 ccgcctggcc ctgagagagt tgcagcaagc ggtccacgct ggtttgcccc agcaggcgaa
     3721 aatcctgttt gatggtggtt aacggcggga tataacatga gctgtcttcg gtatcgtcgt
     3781 atcccactac cgagatatcc gcaccaacgc gcagcccgga ctcggtaatg gcgcgcattg
     3841 cgcccagcgc catctgatcg ttggcaacca gcatcgcagt gggaacgatg ccctcattca
     3901 gcatttgcat ggtttgttga aaaccggaca tggcactcca gtcgccttcc cgttccgcta
     3961 tcggctgaat ttgattgcga gtgagatatt tatgccagcc agccagacgc agacgcgccg
     4021 agacagaact taatgggccc gctaacagcg cgatttgctg gtgacccaat gcgaccagat
     4081 gctccacgcc cagtcgcgta ccgtcttcat gggagaaaat aatactgttg atgggtgtct
     4141 ggtcagagac atcaagaaat aacgccggaa cattagtgca ggcagcttcc acagcaatgg
     4201 catcctggtc atccagcgga tagttaatga tcagcccact gacgcgttgc gcgagaagat
     4261 tgtgcaccgc cgctttacag gcttcgacgc cgcttcgttc taccatcgac accaccacgc
     4321 tggcacccag ttgatcggcg cgagatttaa tcgccgcgac aatttgcgac ggcgcgtgca
     4381 gggccagact ggaggtggca acgccaatca gcaacgactg tttgcccgcc agttgttgtg
     4441 ccacgcggtt gggaatgtaa ttcagctccg ccatcgccgc ttccactttt tcccgcgttt
     4501 tcgcagaaac gtggctggcc tggttcacca cgcgggaaac ggtctgataa gagacaccgg
     4561 catactctgc gacatcgtat aacgttactg gtttcacatt caccaccctg aattgactct
     4621 cttccgggcg ctatcatgcc ataccgcgaa aggttttgcg ccattcgatg gtgtccggga
     4681 tctcgacgct ctcccttatg cgactcctgc attaggaagc agcccagtag taggttgagg
     4741 ccgttgagca ccgccgccgc aaggaatggt gcatgcaagg agatggcgcc caacagtccc
     4801 ccggccacgg ggcctgccac catacccacg ccgaaacaag cgctcatgag cccgaagtgg
     4861 cgagcccgat cttccccatc ggtgatgtcg gcgatatagg cgccagcaac cgcacctgtg
     4921 gcgccggtga tgccggccac gatgcgtccg gcgtagagga tcgagatctc gatcccgcga
     4981 aattaatacg actcactata ggggaattgt gagcggataa caattcccct ctagaaataa
     5041 ttttgtttaa ctttaagaag gagatatacc atgggcagca gccatcatca tcatcatcac
     5101 agcagcggcc tggtgccgcg cggcagccat atgactcagc gcattgcgta tgtgaccggc
     5161 ggcatgggtg gtatcggaac cgccatttgc cagcggctgg ccaaggatgg ctttcgtgtg
     5221 gtggccggtt gcggccccaa ctcgccgcgc cgcgaaaagt ggctggagca gcagaaggcc
     5281 ctgggcttcg atttcattgc ctcggaaggc aatgtggctg actgggactc gaccaagacc
     5341 gcattcgaca aggtcaagtc cgaggtcggc gaggttgatg tgctgatcaa caacgccggt
     5401 atcacccgcg acgtggtgtt ccgcaagatg acccgcgccg actgggatgc ggtgatcgac
     5461 accaacctga cctcgctgtt caacgtcacc aagcaggtga tcgacggcat ggccgaccgt
     5521 ggctggggcc gcatcgtcaa catctcgtcg gtgaacgggc agaagggcca gttcggccag
     5581 accaactact ccaccgccaa ggccggcctg catggcttca ccatggcact ggcgcaggaa
     5641 gtggcgacca agggcgtgac cgtcaacacg gtctctccgg gctatatcgc caccgacatg
     5701 gtcaaggcga tccgccagga cgtgctcgac aagatcgtcg cgacgatccc ggtcaagcgc
     5761 ctgggcctgc cggaagagat cgcctcgatc tgcgcctggt tgtcgtcgga ggagtccggt
     5821 ttctcgaccg gcgccgactt ctcgctcaac ggcggcctgc atatgggtta actcgagcac
     5881 caccaccacc accactgaga tccggctgct aacaaagccc gaaaggaagc tgagttggct
     5941 gctgccaccg ctgagcaata actagcataa ccccttgggg cctctaaacg ggtcttgagg
     6001 ggttttttgc tgaaaggagg aactatatcc ggat
//
