# Supplementary material for: Design and implementation of aerobic and ambient CO2-reduction as an entry-point for enhanced carbon fixation
Source: Nat Commun. 2025 Apr 1;16:3134. doi: 10.1038/s41467-025-57549-4 (PMC11961710; doi:10.1038/s41467-025-57549-4)
Supplement: Supplementary file 6 — Supplementary Data 3 [file 41467_2025_57549_MOESM6_ESM.zip › CORE cycle - GenBank Files/pZ-BKACE15-BPT.gb]

LOCUS       pZ-BKACE15-BPT          4474 bp    DNA     circular SYN 16-FEB-2025
DEFINITION  synthetic circular DNA
ACCESSION   .
VERSION     .
KEYWORDS    .
SOURCE      synthetic DNA construct
  ORGANISM  synthetic DNA construct
REFERENCE   1  (bases 1 to 4474)
  AUTHORS   Ari Satanowski
  TITLE     Direct Submission
  JOURNAL   Exported Feb 16, 2025 from SnapGene 8.0.0
            https://www.snapgene.com
FEATURES             Location/Qualifiers
     source          1..4474
                     /mol_type="other DNA"
                     /organism="synthetic DNA construct"
     promoter        complement(21..112)
                     /gene="bla"
                     /label=AmpR promoter
     promoter        120..158
                     /label=Promoter Strong
     misc_feature    186..212
                     /label=Spacer
                     /note="Spacer from doi: 10.1093/nar/gkt151"
     misc_feature    213..228
                     /label=RBS C
                     /note="RBS ""C"" from doi: 10.1093/nar/gkt151"
     CDS             229..249
                     /codon_start=1
                     /product="6xHis affinity tag"
                     /label=6xHis
                     /translation="MHHHHHH"
     CDS             250..1179
                     /codon_start=1
                     /product="KCE15"
                     /label=BKACE15 (A1B802)
                     /translation="SLNGKVIITCAVTGAIHTPSMSPYLPVSASEITDAAIGAAEAGAA
                     VIHLHARHEGDGSPDQSVEAFNPILGVIKQASDAVLNITTGGAPTMSIAERIQPAQHYR
                     PELASLNMGTMNFGLFPMLNRYESQLKHQWERNYLGNKDIIFRNTFGDVEHVMTTLGAG
                     GTRFEFECYDTSHLYNLKHFYDRGLVKGPLFIQTVFGLMGGIGAHPDDVLHMKRTADRL
                     FGQDYRWSVLGAGRNQLNIAAMSAAMGGHVRVGLEDNLWAGKGRLAETNAQQVRAARQI
                     VEGLGLEVATPAEARELLALKGGDQVNF"
     misc_feature    1192..1218
                     /label=Spacer
                     /note="Spacer from doi: 10.1093/nar/gkt151"
     misc_feature    1219..1234
                     /label=RBS C
                     /note="RBS ""C"" from doi: 10.1093/nar/gkt151"
     CDS             1235..1255
                     /codon_start=1
                     /product="6xHis affinity tag"
                     /label=6xHis
                     /translation="MHHHHHH"
     CDS             1256..2599
                     /codon_start=1
                     /product="UniProt Q9I700 = Pseudomonas aeruginosa 
                     Beta-alanine--pyruvate aminotransferase
                     gene: bauA (locus pa0132)"
                     /label=BPT (UniProt Q9I700)
                     /translation="NQPLNVAPPVSSELNLRAHWMPFSANRNFQKDPRIIVAAEGSWLT
                     DDKGRKVYDSLSGLWTCGAGHSRKEIQEAVARQLGTLDYSPGFQYGHPLSFQLAEKIAG
                     LLPGELNHVFFTGSGSECADTSIKMARAYWRLKGQPQKTKLIGRARGYHGVNVAGTSLG
                     GIGGNRKMFGQLMDVDHLPHTLQPGMAFTRGMAQTGGVELANELLKLIELHDASNIAAV
                     IVEPMSGSAGVLVPPVGYLQRLREICDQHNILLIFDEVITAFGRLGTYSGAEYFGVTPD
                     LMNVAKQVTNGAVPMGAVIASSEIYDTFMNQALPEHAVEFSHGYTYSAHPVACAAGLAA
                     LDILARDNLVQQSAELAPHFEKGLHGLQGAKNVIDIRNCGLAGAIQIAPRDGDPTVRPF
                     EAGMKLWQQGFYVRFGGDTLQFGPTFNARPEELDRLFDAVGEALNGIA"
     misc_feature    2625..2627
                     /label=Barcode C (RBS)
     terminator      2675..2761
                     /gene="Escherichia coli rrnB"
                     /label=rrnB T1 terminator
                     /note="transcription terminator T1 from the E. coli rrnB 
                     gene"
     rep_origin      complement(2930..3475)
                     /direction=LEFT
                     /label=p15A ori
                     /note="Plasmids containing the medium-copy-number p15A 
                     origin of replication can be propagated in E. coli cells 
                     that contain a second plasmid with the ColE1 origin.
                     "
     terminator      3589..3683
                     /label=lambda t0 terminator
                     /note="transcription terminator from phage lambda"
     CDS             complement(join(3703..4474,1..20))
                     /codon_start=1
                     /gene="aadA"
                     /product="aminoglycoside adenylyltransferase (Murphy, 
                     1985)"
                     /label=SmR
                     /note="confers resistance to spectinomycin and 
                     streptomycin"
                     /translation="MREAVIAEVSTQLSEVVGVIERHLEPTLLAVHLYGSAVDGGLKPH
                     SDIDLLVTVTVRLDETTRRALINDLLETSASPGESEILRAVEVTIVVHDDIIPWRYPAK
                     RELQFGEWQRNDILAGIFEPATIDIDLAILLTKAREHSVALVGPAAEELFDPVPEQDLF
                     EALNETLTLWNSPPDWAGDERNVVLTLSRIWYSAVTGKIAPKDVAADWAMERLPAQYQP
                     VILEARQAYLGQEEDRLASRADQLEEFVHYVKGEITKVVGK"
ORIGIN
        1 gcgatcaccg cttccctcat actcttcctt tttcaatatt attgaagcat ttatcagggt
       61 tattgtctca tgagcggata catatttgaa tgtatttaga aaaataaaca aatctcgaga
      121 atacttgaca tatcactgtg attcacatat aatatgcgca ggacgcactg accgaattca
      181 ctagttaata gaaataattt tgtttaactt taaagttaag aggcaagaat gcatcatcac
      241 catcaccact ctctgaacgg taaagttatc atcacctgcg ctgttaccgg tgctatccac
      301 accccgtcta tgtctccgta cctgccggtt tctgcttctg aaatcaccga cgctgctatc
      361 ggtgctgctg aagctggtgc tgctgttatc cacctgcacg ctcgtcacga aggtgacggt
      421 tctccggacc agtctgttga agctttcaac ccgatcctgg gtgttatcaa acaggcttct
      481 gacgctgttc tgaacatcac caccggtggt gctccgacca tgtctatcgc tgaacgtatc
      541 cagccggctc agcactaccg tccggaactg gcttctctga acatgggtac catgaacttc
      601 ggtctgttcc cgatgctgaa ccgttacgaa tctcagctga aacaccagtg ggaacgtaac
      661 tacctgggta acaaagacat catcttccgt aacaccttcg gtgacgttga acacgttatg
      721 accaccctgg gtgctggtgg tacccgtttc gaatttgaat gctacgacac ctctcacctg
      781 tacaacctga aacacttcta cgaccgtggt ctggttaaag gtccgctgtt catccagacc
      841 gttttcggtc tgatgggtgg tatcggtgct cacccggacg acgttctgca catgaaacgt
      901 accgctgacc gtctgttcgg tcaggactac cgttggtctg ttctgggtgc tggtcgtaac
      961 cagctgaaca tcgctgctat gtctgctgct atgggtggtc acgttcgtgt tggtctggaa
     1021 gacaacctgt gggctggtaa aggtcgtctg gctgaaacca acgctcagca ggttcgtgct
     1081 gctcgtcaga tcgttgaagg tctgggtctg gaagttgcta ccccggctga agctcgtgaa
     1141 ctgctggctc tgaaaggtgg tgaccaggtt aacttctaat ctagagctag ttaatagaaa
     1201 taattttgtt taactttaaa gttaagaggc aagaatgcat catcaccatc accacaacca
     1261 gccgctgaac gttgctccgc cggtttcttc tgaactgaac ctgcgtgctc actggatgcc
     1321 gttctctgct aaccgtaact tccagaaaga cccgcgtatc atcgttgctg ctgaaggttc
     1381 ttggctgacc gacgacaaag gtcgtaaagt ttacgactct ctgtctggtc tgtggacctg
     1441 cggtgctggt cactctcgta aagaaatcca ggaagctgtt gctcgtcagc tgggtaccct
     1501 ggactactct ccgggtttcc agtacggtca cccgctgtct ttccagctgg ctgaaaaaat
     1561 cgctggtctg ctgccgggtg aactgaacca cgttttcttc accggttctg gttctgaatg
     1621 cgctgacacc tctatcaaaa tggctcgtgc ttactggcgt ctgaaaggtc agccgcagaa
     1681 aaccaaactg atcggtcgtg ctcgtggtta ccacggtgtt aacgttgctg gtacctctct
     1741 gggtggtatc ggtggtaacc gtaaaatgtt cggtcagctg atggacgttg accacctgcc
     1801 gcacaccctg caaccgggta tggctttcac ccgtggtatg gctcagaccg gtggtgttga
     1861 actggctaac gaactgctga aactgatcga actgcacgac gcttctaaca tcgctgctgt
     1921 tatcgttgaa ccgatgtctg gttctgctgg tgttctggtt ccgccggttg gttacctgca
     1981 acgtctgcgt gaaatctgcg accagcacaa catcctgctg atcttcgacg aagttatcac
     2041 cgctttcggt cgtctgggta cctactctgg tgctgaatac ttcggtgtta ccccggacct
     2101 gatgaacgtt gctaaacagg ttaccaacgg tgctgttccg atgggtgctg ttatcgcttc
     2161 ttctgaaatc tacgacacct tcatgaacca ggctctgccg gaacacgctg ttgaattttc
     2221 tcacggttac acctactctg ctcacccggt tgcttgcgct gctggtctgg ctgctctgga
     2281 catcctggct cgtgacaacc tggttcagca gtctgctgaa ctggctccgc acttcgaaaa
     2341 aggtctgcac ggtctgcaag gtgctaaaaa cgttatcgac atccgtaact gcggtctggc
     2401 tggtgctatc cagatcgctc cgcgtgacgg tgacccgacc gttcgtccgt tcgaagctgg
     2461 tatgaaactg tggcagcagg gtttctacgt tcgtttcggt ggtgacaccc tgcaattcgg
     2521 tccgaccttc aacgctcgtc cggaagaact ggaccgtctg ttcgacgctg ttggtgaagc
     2581 tctgaacggt atcgcttaat ctagagctag cgcggccgct cgagtatgtc gacctgcagc
     2641 ccgggggatc ccatggtacg cgtgctagag gcatcaaata aaacgaaagg ctcagtcgaa
     2701 agactgggcc tttcgtttta tctgttgttt gtcggtgaac gctctcctga gtaggacaaa
     2761 tccgccgccc tagacctagg gatatattcc gcttcctcgc tcactgactc gctacgctcg
     2821 gtcgttcgac tgcggcgagc ggaaatggct tacgaacggg gcggagattt cctggaagat
     2881 gccaggaaga tacttaacag ggaagtgaga gggccgcggc aaagccgttt ttccataggc
     2941 tccgcccccc tgacaagcat cacgaaatct gacgctcaaa tcagtggtgg cgaaacccga
     3001 caggactata aagataccag gcgtttcccc ctggcggctc cctcgtgcgc tctcctgttc
     3061 ctgcctttcg gtttaccggt gtcattccgc tgttatggcc gcgtttgtct cattccacgc
     3121 ctgacactca gttccgggta ggcagttcgc tccaagctgg actgtatgca cgaacccccc
     3181 gttcagtccg accgctgcgc cttatccggt aactatcgtc ttgagtccaa cccggaaaga
     3241 catgcaaaag caccactggc agcagccact ggtaattgat ttagaggagt tagtcttgaa
     3301 gtcatgcgcc ggttaaggct aaactgaaag gacaagtttt ggtgactgcg ctcctccaag
     3361 ccagttacct cggttcaaag agttggtagc tcagagaacc ttcgaaaaac cgccctgcaa
     3421 ggcggttttt tcgttttcag agcaagagat tacgcgcaga ccaaaacgat ctcaagaaga
     3481 tcatcttatt aatcagataa aatattacta gatttcagtg caatttatct cttcaaatgt
     3541 agcacctgaa gtcagcccca tacgatataa gttgttacta gtgcttggat tctcaccaat
     3601 aaaaaacgcc cggcggcaac cgagcgttct gaacaaatcc agatggagtt ctgaggtcat
     3661 tactggatct atcaacagga gtccaagcga gctcgttaga cattatttgc cgactacctt
     3721 ggtgatctcg cctttcacgt agtggacaaa ttcttccaac tgatctgcgc gcgaggccaa
     3781 gcgatcttct tcttgtccaa gataagcctg tctagcttca agtatgacgg gctgatactg
     3841 ggccggcagg cgctccattg cccagtcggc agcgacatcc ttcggcgcga ttttgccggt
     3901 tactgcgctg taccaaatgc gggacaacgt aagcactaca tttcgctcat cgccagccca
     3961 gtcgggcggc gagttccata gcgttaaggt ttcatttagc gcctcaaata gatcctgttc
     4021 aggaaccgga tcaaagagtt cctccgccgc tggacctacc aaggcaacgc tatgttctct
     4081 tgcttttgtc agcaagatag ccagatcaat gtcgatcgtg gctggctcga agatacctgc
     4141 aagaatgtca ttgcgctgcc attctccaaa ttgcagttcg cgcttagctg gataacgcca
     4201 cggaatgatg tcgtcgtgca caacaatggt gacttctaca gcgcggagaa tctcgctctc
     4261 tccaggggaa gccgaagttt ccaaaaggtc gttgatcaaa gctcgccgcg ttgtttcatc
     4321 aagccttacg gtcaccgtaa ccagcaaatc aatatcactg tgtggcttca ggccgccatc
     4381 cactgcggag ccgtacaaat gtacggccag caacgtcggt tcgagatggc gctcgatgac
     4441 gccaactacc tctgatagtt gagtcgatac ttcg
//
