# Supplementary material for: Design and implementation of aerobic and ambient CO2-reduction as an entry-point for enhanced carbon fixation
Source: Nat Commun. 2025 Apr 1;16:3134. doi: 10.1038/s41467-025-57549-4 (PMC11961710; doi:10.1038/s41467-025-57549-4)
Supplement: Supplementary file 6 — Supplementary Data 3 [file 41467_2025_57549_MOESM6_ESM.zip › CORE cycle - GenBank Files/pME_B_0_04_0030_McrCaC.gb]

LOCUS       pME_B_0_04_0030_        4119 bp    DNA     circular UNA 26-MAR-2024
DEFINITION  McrCa_C-term (C-terminus of Malonyl-CoA reductase from C.
            aurantiacus), codon optimized for V. natriegens, Golden Gate, LVL
            0, old name: piGEM2001.
ACCESSION   urn.local...1g-hiu20fg
VERSION     urn.local...1g-hiu20fg
KEYWORDS    .
SOURCE      
  ORGANISM  .
COMMENT     ##Publication-START##
            Source publication  :: Satanowski et al., 2024
            Creator             :: Daniel G. Marchal
            Contact information :: toerb@mpi-marburg.mpg.de
            ##Publication-END##
FEATURES             Location/Qualifiers
     unsure          5..8
                     /created_by="Daniel"
                     /modified_by="Daniel"
                     /label="CDS Overhang"
     modified_base   <9..>188
                     /created_by="René"
                     /label="mcr part1"
     modified_base   189..>1726
                     /created_by="René"
                     /label="mcr part2"
     modified_base   <1723..2018
                     /created_by="René"
                     /label="mcr part2"
     modified_base   1723
                     /created_by="René"
                     /label="G"
     unsure          complement(2019..2022)
                     /created_by="Daniel"
                     /label="CDS Overhang"
     terminator      2060..2117
                     /created_by="Daniel"
                     /label="Terminator"
     rep_origin      complement(2312..2900)
                     /created_by="Daniel"
                     /modified_by="Daniel"
                     /label="pMB1"
     terminator      3083..3177
                     /created_by="Daniel"
                     /label="Terminator"
     CDS             complement(3198..3857)
                     /created_by="Daniel"
                     /label="cat"
     unsure          complement(3421..3426)
                     /created_by="Daniel"
                     /label="BsmBI cut site"
     unsure          3423
                     /created_by="Daniel"
                     /label="C -> A mutation manually included not verified"
     terminator      4041..4084
                     /created_by="Daniel"
                     /label="Terminator"
ORIGIN      
        1 ctcgaatgtc ggccaccact ggtgcgcgta gcgcaagtgt tggttgggca gaaagcttga
       61 tcggcttgca tctgggcaaa gtagctctga tcacgggcgg ttcagccggt ataggcggtc
      121 aaattggcag attgctggcc ttgtcgggtg cacgagttat gctggcggcg cgcgatcgac
      181 acaaattaga acagatgcaa gccatgatcc agtctgaact tgcggaagtt ggttatacgg
      241 atgttgaaga ccgtgttcac atcgccccag gctgcgatgt tagttcagaa gctcagctag
      301 ctgaccttgt tgagcgcacg ttgagcgcat tcggcactgt agattacttg attaacaacg
      361 cgggcatcgc cggcgttgag gaaatggtga tcgatatgcc tgttgagggc tggcgccata
      421 ctctgtttgc aaatttaata tcaaattatt cattaatgcg caaattggca ccactaatga
      481 aaaagcaagg ttctggttac atcctgaatg ttagcagcta ttttggaggt gaaaaagatg
      541 cggcgattcc gtatccaaat cgcgcagact atgccgtgtc gaaagccggt cagcgtgcca
      601 tggctgaagt ttttgctcgt ttccttggtc ctgagattca aatcaatgcc atcgctccgg
      661 gtccggtcga aggtgacaga ctgcgtggta ccggcgaacg tccgggcttg tttgcgcgtc
      721 gcgctcgact aatcttggag aataaacgtc ttaacgagct acacgcagca ttaattgctg
      781 cggcccgtac tgatgagaga tcaatgcacg aactggtaga acttcttctg cctaatgatg
      841 ttgcggcgtt ggagcaaaat cctgccgcgc cgacggccct gcgtgaactg gcacgtcgct
      901 ttcgaagcga aggagatcct gccgcgagtt cttcatctgc cttattgaat cgttctatcg
      961 ctgctaaact gttggcaaga ttgcacaacg gtggttacgt gttacctgcg gatatcttcg
     1021 cgaacctgcc gaaccctcca gatccttttt ttacacgagc tcagatcgat cgcgaagcgc
     1081 gaaaagtacg tgatggaatc atgggcatgc tgtatttaca aagaatgccg actgagtttg
     1141 atgtagcgat ggcaacggtt tactatctgg cagaccgtaa tgtaagtggc gagacattcc
     1201 atccttcagg cggcctgcgt tatgaacgaa caccgacagg tggcgaactg ttcggccttc
     1261 cttcaccaga gcgactggct gaactggtgg gcagtaccgt ctatttaatc ggcgaacact
     1321 taacggaaca tctgaatttg ctggctcgtg cttatttgga aagatacggc gctcgccagg
     1381 tagtgatgat agtagagaca gaaacgggtg cggagactat gcgtcgtctg ctgcatgacc
     1441 acgttgaggc cggacgccta atgacgattg ttgcgggcga tcagatcgaa gctgccatcg
     1501 atcaagctat tacccgctat ggacgtccag gaccggtggt atgcactcca tttcgtcctt
     1561 tgccaaccgt cccacttgtc ggacgcaagg atagcgattg gtcgactgtg ctgtctgaag
     1621 cagaatttgc agaattatgt gagcatcaac ttacccatca ttttagagtg gcccgcaaga
     1681 ttgcactttc agacggtgct agcctggccc tggtaacccc tgaaacgaca gccaccagca
     1741 cgactgagca atttgcgtta gcaaatttta ttaaaactac attacatgct tttactgcaa
     1801 ctattggagt tgaatctgaa agaactgctc aacgcattct gatcaatcag gtcgatttaa
     1861 cccgacgtgc ccgtgctgag gaaccacgtg accctcacga acgtcagcag gaactggaac
     1921 gatttattga agctgtgctg ctggtcacag caccactgcc acctgaggcg gatacccgtt
     1981 atgccggccg tattcatcgt ggccgcgcaa taactgtggc tttgagacca ctcatcgcga
     2041 ctagtagcgg ccgctgcagt ccggcaaaaa agggcaaggt gtcaccaccc tgcccttttt
     2101 ctttaaaacc gaaaagatta cttcgcgtta tgcaggcttc ctcgctcact gactcgctgc
     2161 gctcggtcgt tcggctgcgg cgagcggtat cagctcactc aaaggcggta atacggttat
     2221 ccacagaatc aggggataac gcaggaaaga acatgtgagc aaaaggccag caaaaggcca
     2281 ggaaccgtaa aaaggccgcg ttgctggcgt ttttccacag gctccgcccc cctgacgagc
     2341 atcacaaaaa tcgacgctca agtcagaggt ggcgaaaccc gacaggacta taaagatacc
     2401 aggcgtttcc ccctggaagc tccctcgtgc gctctcctgt tccgaccctg ccgcttaccg
     2461 gatacctgtc cgcctttctc ccttcgggaa gcgtggcgct ttctcatagc tcacgctgta
     2521 ggtatctcag ttcggtgtag gtcgttcgct ccaagctggg ctgtgtgcac gaaccccccg
     2581 ttcagcccga ccgctgcgcc ttatccggta actatcgtct tgagtccaac ccggtaagac
     2641 acgacttatc gccactggca gcagccactg gtaacaggat tagcagagcg aggtatgtag
     2701 gcggtgctac agagttcttg aagtggtggc ctaactacgg ctacactaga agaacagtat
     2761 ttggtatctg cgctctgctg aagccagtta ccttcggaaa aagagttggt agctcttgat
     2821 ccggcaaaca aaccaccgct ggtagcggtg gtttttttgt ttgcaagcag cagattacgc
     2881 gcagaaaaaa aggatctcaa gaagatcctt tgatcttttc tacggggtct gacgctcagt
     2941 ggaacgaaaa ctcacgttaa gggattttgg tcatgagatt atcaaaaagg atcttcacct
     3001 agatcctttt aaattaaaaa tgaagtttta aatcaatcta aagtatatat gagtaaactt
     3061 ggtctgacag ctcgaggctt ggattctcac caataaaaaa cgcccggcgg caaccgagcg
     3121 ttctgaacaa atccagatgg agttctgagg tcattactgg atctatcaac aggagtccaa
     3181 gcgagctcga tatcaaatta cgccccgccc tgccactcat cgcagtactg ttgtaattca
     3241 ttaagcattc tgccgacatg gaagccatca caaacggcat gatgaacctg aatcgccagc
     3301 ggcatcagca ccttgtcgcc ttgcgtataa tatttgccca tggtgaaaac gggggcgaag
     3361 aagttgtcca tattggccac gtttaaatca aaactggtga aactcaccca gggattggct
     3421 gaaacgaaaa acatattctc aataaaccct ttagggaaat aggccaggtt ttcaccgtaa
     3481 cacgccacat cttgcgaata tatgtgtaga aactgccgga aatcgtcgtg gtattcactc
     3541 cagagcgatg aaaacgtttc agtttgctca tggaaaacgg tgtaacaagg gtgaacacta
     3601 tcccatatca ccagctcacc gtctttcatt gccatacgaa attccggatg agcattcatc
     3661 aggcgggcaa gaatgtgaat aaaggccgga taaaacttgt gcttattttt ctttacggtc
     3721 tttaaaaagg ccgtaatatc cagctgaacg gtctggttat aggtacattg agcaactgac
     3781 tgaaatgcct caaaatgttc tttacgatgc cattgggata tatcaacggt ggtatatcca
     3841 gtgatttttt tctccatttt agcttcctta gctcctgaaa atctcgataa ctcaaaaaat
     3901 acgcccggta gtgatcttat ttcattatgg tgaaagttgg aacctcttac gtgcccgatc
     3961 aactcgagtg ccacctgacg tctaagaaac cattattatc atgacattaa cctataaaaa
     4021 taggcgtatc acgaggcaga atttcagata aaaaaaatcc ttagctttcg ctaaggatga
     4081 tttctggaat tcgcggccgc ttctagagcg atgagtggt
//
