# Supplementary material for: Design and implementation of aerobic and ambient CO2-reduction as an entry-point for enhanced carbon fixation
Source: Nat Commun. 2025 Apr 1;16:3134. doi: 10.1038/s41467-025-57549-4 (PMC11961710; doi:10.1038/s41467-025-57549-4)
Supplement: Supplementary file 6 — Supplementary Data 3 [file 41467_2025_57549_MOESM6_ESM.zip › CORE cycle - GenBank Files/pME_B_0_04_0059_Kce314.gb]

LOCUS       pME_B_0_04_0059_        4739 bp    DNA     circular UNA 26-MAR-2024
DEFINITION  Kce314 (MSA cleavage enzyme), codon optimized for E. coli, LVL0,
            with T7 expression cassette.
ACCESSION   urn.local...1n-hiu20fg
VERSION     urn.local...1n-hiu20fg
KEYWORDS    .
SOURCE      
  ORGANISM  .
COMMENT     ##Publication-START##
            Source publication  :: Satanowski et al., 2024
            Creator             :: Daniel G. Marchal
            Contact information :: toerb@mpi-marburg.mpg.de
            ##Publication-END##
FEATURES             Location/Qualifiers
     misc_signal     31..47
                     /SECDrawAs="Label"
                     /label="pT7"
     promoter        31..48
                     /note="T7 RNA polymerase promoter"
                     /regulatory_class="promoter"
                     /note="Derived using Geneious Prime 2020.1.2 'Annotate
                     from Database' based on nucleotide similarity"
                     /Transferred_From="T7"
                     /Transferred_Similarity="100.00%"
                     /Primary_Match="100.00%; Adjusted-Interval-0:0/0; <a
                     href=""urn:local:.:1k9-c3uhtau"">T7</a>"
                     /label="T7"
     misc_feature    54..70
                     /kind="operator"
                     /note="Lac operon operator"
                     /note="Derived using Geneious Prime 2020.1.2 'Annotate
                     from Database' based on nucleotide similarity"
                     /Transferred_From="lacO"
                     /Transferred_Similarity="100.00%"
                     /Primary_Match="100.00%; Adjusted-Interval-0:0/0; <a
                     href=""urn:local:.:11e-c3uht2n"">lacO</a>"
                     /label="lacO"
     RBS             94..110
                     /note="T7 phage, gene 10 translational enhancer sequence -
                     ribosome-binding site"
                     /regulatory_class="ribosome_binding_site"
                     /note="Derived using Geneious Prime 2020.1.2 'Annotate
                     from Database' based on nucleotide similarity"
                     /Transferred_From="T7 transl en RBS"
                     /Transferred_Similarity="100.00%"
                     /Primary_Match="100.00%; Adjusted-Interval-0:0/0; <a
                     href=""urn:local:.:1lr-c3uhtb6"">T7 transl en RBS</a>"
                     /label="T7 transl en RBS"
     misc_signal     106..112
                     /SECDrawAs="Label"
                     /label="rbs"
     misc_feature    124..141
                     /kind="tag"
                     /note="6X polyhistidine tag used for protein purification"
                     /Color="#FFFFB9"
                     /note="Derived using Geneious Prime 2020.1.2 'Annotate
                     from Database' based on protein similarity"
                     /Transferred_From="polyhistidine"
                     /Transferred_Translation_Similarity="100.00%"
                     /Primary_Match="100.00%; Adjusted-Interval-0:0/0; <a
                     href=""urn:local:.:18i-c3uht5v"">polyhistidine</a>"
                     /Alternative_Match="100.00%; Adjusted-Interval-0:3/3; <a
                     href=""urn:local:.:18i-c3uht5v"">polyhistidine</a>"
                     /label="polyhistidine"
     misc_feature    complement(125..139)
                     /kind="tag"
                     /note="asp-tag (polyaspartate) used for protein
                     immobilization and purification"
                     /Color="#FFFFB9"
                     /note="Derived using Geneious Prime 2020.1.2 'Annotate
                     from Database' based on protein similarity"
                     /Transferred_From="polyaspartate"
                     /Transferred_Translation_Similarity="100.00%"
                     /Primary_Match="100.00%; Adjusted-Interval-0:0/0; <a
                     href=""urn:local:.:18f-c3uht5t"">polyaspartate</a>"
                     /label="polyaspartate"
     misc_feature    130..147
                     /kind="tag"
                     /note="6X polyhistidine tag used for protein purification"
                     /Color="#FFFFB9"
                     /note="Derived using Geneious Prime 2020.1.2 'Annotate
                     from Database' based on protein similarity"
                     /Transferred_From="polyhistidine"
                     /Transferred_Translation_Similarity="100.00%"
                     /Primary_Match="100.00%; Adjusted-Interval-0:0/0; <a
                     href=""urn:local:.:18i-c3uht5v"">polyhistidine</a>"
                     /Alternative_Match="100.00%; Adjusted-Interval-0:3/3; <a
                     href=""urn:local:.:18i-c3uht5v"">polyhistidine</a>"
                     /label="polyhistidine"
     misc_feature    complement(131..145)
                     /kind="tag"
                     /note="asp-tag (polyaspartate) used for protein
                     immobilization and purification"
                     /Color="#FFFFB9"
                     /note="Derived using Geneious Prime 2020.1.2 'Annotate
                     from Database' based on protein similarity"
                     /Transferred_From="polyaspartate"
                     /Transferred_Translation_Similarity="100.00%"
                     /Primary_Match="100.00%; Adjusted-Interval-0:0/0; <a
                     href=""urn:local:.:18f-c3uht5t"">polyaspartate</a>"
                     /Alternative_Match="100.00%; Adjusted-Interval-0:-3/-3; <a
                     href=""urn:local:.:18f-c3uht5t"">polyaspartate</a>"
                     /label="polyaspartate"
     misc_feature    136..153
                     /kind="tag"
                     /note="6X polyhistidine tag used for protein purification"
                     /Color="#FFFFB9"
                     /note="Derived using Geneious Prime 2020.1.2 'Annotate
                     from Database' based on protein similarity"
                     /Transferred_From="polyhistidine"
                     /Transferred_Translation_Similarity="100.00%"
                     /Primary_Match="100.00%; Adjusted-Interval-0:0/0; <a
                     href=""urn:local:.:18i-c3uht5v"">polyhistidine</a>"
                     /label="polyhistidine"
     misc_feature    complement(137..151)
                     /kind="tag"
                     /note="asp-tag (polyaspartate) used for protein
                     immobilization and purification"
                     /Color="#FFFFB9"
                     /note="Derived using Geneious Prime 2020.1.2 'Annotate
                     from Database' based on protein similarity"
                     /Transferred_From="polyaspartate"
                     /Transferred_Translation_Similarity="100.00%"
                     /Primary_Match="100.00%; Adjusted-Interval-0:0/0; <a
                     href=""urn:local:.:18f-c3uht5t"">polyaspartate</a>"
                     /Alternative_Match="100.00%; Adjusted-Interval-0:-3/-3; <a
                     href=""urn:local:.:18f-c3uht5t"">polyaspartate</a>"
                     /label="polyaspartate"
     misc_feature    166..177
                     /kind="recognition site"
                     /note="factor Xa recognition and cleavage site"
                     /note="Derived using Geneious Prime 2020.1.2 'Annotate
                     from Database' based on protein similarity"
                     /Transferred_From="factor XA site"
                     /Transferred_Translation_Similarity="100.00%"
                     /Primary_Match="100.00%; Adjusted-Interval-0:0/0; <a
                     href=""urn:local:.:11t-c3uht2r"">factor XA site</a>"
                     /label="factor XA site"
     unsure          189..192
                     /created_by="Daniel"
                     /modified_by="Daniel"
                     /label="CDS Overhang"
     CDS             193..1122
                     /codon_start=1
                     /product="ppBKACE"
                     /label="KCE314co (B2T139)"
     CDS             193..>218
                     /codon_start=1
                     /product="ppBKACE"
                     /label="KCE314co (B2T139)"
     unsure          complement(1123..1126)
                     /created_by="Daniel"
                     /label="CDS Overhang"
     terminator      1164..1221
                     /created_by="Daniel"
                     /label="Terminator"
     rep_origin      complement(1416..2004)
                     /created_by="Daniel"
                     /modified_by="Daniel"
                     /label="pMB1"
     terminator      2187..2281
                     /created_by="Daniel"
                     /label="Terminator"
     CDS             complement(2302..2961)
                     /created_by="Daniel"
                     /label="cat"
     unsure          complement(2525..2530)
                     /created_by="Daniel"
                     /label="BsmBI cut site"
     unsure          2527
                     /created_by="Daniel"
                     /label="C -> A mutation manually included not verified"
     terminator      3145..3188
                     /created_by="Daniel"
                     /label="Terminator"
     regulatory      3267..3288
                     /note="catabolite activator protein binding site"
                     /regulatory_class="other"
                     /note="Derived using Geneious Prime 2020.1.2 'Annotate
                     from Database' based on nucleotide similarity"
                     /Transferred_From="CAP BS"
                     /Transferred_Similarity="95.45%"
                     /Primary_Match="95.45%; Adjusted-Interval-0:0/0; <a
                     href=""urn:local:.:1ps-c3uhtcr"">CAP BS</a>"
                     /label="CAP BS"
     CDS             complement(3301..>3430)
                     /codon_start=2
                     /gene="lacI"
                     /SECDrawAs="Gene"
                     /SECStyleId=1
                     /label="lacI CDS"
     CDS             complement(<3412..4260)
                     /gene="lacI"
                     /SECDrawAs="Gene"
                     /SECStyleId=1
                     /label="lacI CDS"
     promoter        complement(4384..4461)
                     /note="lacIq promoter region"
                     /regulatory_class="promoter"
                     /note="Derived using Geneious Prime 2020.1.2 'Annotate
                     from Database' based on nucleotide similarity"
                     /Transferred_From="lacIq"
                     /Transferred_Similarity="98.72%"
                     /Primary_Match="98.72%; Adjusted-Interval-0:0/0; <a
                     href=""urn:local:.:1g4-c3uht86"">lacIq</a>"
                     /label="lacIq"
ORIGIN      
        1 tagaggatcg agatctcgat cccgcgaaat taatacgact cactataggg gaattgtgag
       61 cggataacaa ttcccctcta gaaataattt tgtttaactt taagaaggag atataccatg
      121 ggccatcatc atcatcatca tcatcatcat cacagcagcg gccatatcga aggtcgtcat
      181 gggtctcgaa tgctgaaccg taaagttatc atctcttgcg ctgttaccgg tgctacccac
      241 accccgtcta tgtctgaata cctgccggtt accccggctc agatcgctgc tcagtctatc
      301 gaagctgctg aagctggtgc tgctatcctg cacctgcacg ctcgtaaccc ggctgacggt
      361 aaaccgaccc cgtctccgga agttttccgt cagttcgttc cggctatcgt tgaagctacc
      421 gacgctgtta tcaacgttac caccggtggt tctacccgta tgaccctggc tgaccgtctg
      481 gcttacccgc gtctggctaa accggaaatg tgctctctga acatgggttc tatgaacttc
      541 tctatccacc cgatcgctgc tcgtatgcag tcttggcgtt acgactggga aaaagactac
      601 atcgaaggta tggaagacac catcttccgt aacaccttca aagacatcaa atctatcctg
      661 ctggaactgg gtgaagctgg tacccgtttc gaatttgaat gctacgacgt tggtcacctg
      721 tacaacctgg ctcacttcgt tgaccagggt ctgatcaaac cgccgttctt catccagtct
      781 gttttcggta tcctgggtgg tctgggtgct gacccggaaa acatgaccgt tatgcgttct
      841 accgctgacc gtctgttcgg tcgtgaaaac taccagttct ctatcctggg tgctggtcgt
      901 caccagatgg ctttcgttac catgggtgct atcatgggtg gtaacgttcg tgttggtctg
      961 gaagactctg tttacctgtc taaaggtgtt aaagctgaat ctaacgctca gcaggttcgt
     1021 aaaatccgtc gtatcctgga agaactgtct ttcgaaatcg ctaccccggc tgaagctcgt
     1081 cagatgctgg gtctgaaagg tgctgacaaa gtttctttct aagctttgag accactcatc
     1141 gcgactagta gcggccgctg cagtccggca aaaaagggca aggtgtcacc accctgccct
     1201 ttttctttaa aaccgaaaag attacttcgc gttatgcagg cttcctcgct cactgactcg
     1261 ctgcgctcgg tcgttcggct gcggcgagcg gtatcagctc actcaaaggc ggtaatacgg
     1321 ttatccacag aatcagggga taacgcagga aagaacatgt gagcaaaagg ccagcaaaag
     1381 gccaggaacc gtaaaaaggc cgcgttgctg gcgtttttcc acaggctccg cccccctgac
     1441 gagcatcaca aaaatcgacg ctcaagtcag aggtggcgaa acccgacagg actataaaga
     1501 taccaggcgt ttccccctgg aagctccctc gtgcgctctc ctgttccgac cctgccgctt
     1561 accggatacc tgtccgcctt tctcccttcg ggaagcgtgg cgctttctca tagctcacgc
     1621 tgtaggtatc tcagttcggt gtaggtcgtt cgctccaagc tgggctgtgt gcacgaaccc
     1681 cccgttcagc ccgaccgctg cgccttatcc ggtaactatc gtcttgagtc caacccggta
     1741 agacacgact tatcgccact ggcagcagcc actggtaaca ggattagcag agcgaggtat
     1801 gtaggcggtg ctacagagtt cttgaagtgg tggcctaact acggctacac tagaagaaca
     1861 gtatttggta tctgcgctct gctgaagcca gttaccttcg gaaaaagagt tggtagctct
     1921 tgatccggca aacaaaccac cgctggtagc ggtggttttt ttgtttgcaa gcagcagatt
     1981 acgcgcagaa aaaaaggatc tcaagaagat cctttgatct tttctacggg gtctgacgct
     2041 cagtggaacg aaaactcacg ttaagggatt ttggtcatga gattatcaaa aaggatcttc
     2101 acctagatcc ttttaaatta aaaatgaagt tttaaatcaa tctaaagtat atatgagtaa
     2161 acttggtctg acagctcgag gcttggattc tcaccaataa aaaacgcccg gcggcaaccg
     2221 agcgttctga acaaatccag atggagttct gaggtcatta ctggatctat caacaggagt
     2281 ccaagcgagc tcgatatcaa attacgcccc gccctgccac tcatcgcagt actgttgtaa
     2341 ttcattaagc attctgccga catggaagcc atcacaaacg gcatgatgaa cctgaatcgc
     2401 cagcggcatc agcaccttgt cgccttgcgt ataatatttg cccatggtga aaacgggggc
     2461 gaagaagttg tccatattgg ccacgtttaa atcaaaactg gtgaaactca cccagggatt
     2521 ggctgaaacg aaaaacatat tctcaataaa ccctttaggg aaataggcca ggttttcacc
     2581 gtaacacgcc acatcttgcg aatatatgtg tagaaactgc cggaaatcgt cgtggtattc
     2641 actccagagc gatgaaaacg tttcagtttg ctcatggaaa acggtgtaac aagggtgaac
     2701 actatcccat atcaccagct caccgtcttt cattgccata cgaaattccg gatgagcatt
     2761 catcaggcgg gcaagaatgt gaataaaggc cggataaaac ttgtgcttat ttttctttac
     2821 ggtctttaaa aaggccgtaa tatccagctg aacggtctgg ttataggtac attgagcaac
     2881 tgactgaaat gcctcaaaat gttctttacg atgccattgg gatatatcaa cggtggtata
     2941 tccagtgatt tttttctcca ttttagcttc cttagctcct gaaaatctcg ataactcaaa
     3001 aaatacgccc ggtagtgatc ttatttcatt atggtgaaag ttggaacctc ttacgtgccc
     3061 gatcaactcg agtgccacct gacgtctaag aaaccattat tatcatgaca ttaacctata
     3121 aaaataggcg tatcacgagg cagaatttca gataaaaaaa atccttagct ttcgctaagg
     3181 atgatttctg gaattcgcgg ccgcttctag agcgatgagt ctgggttgaa ggctctcaag
     3241 ggcatcggtc gagatcccgg tgcctaatga gtgagctaac ttacattaat tgcgttgcgc
     3301 tcactgcccg ctttccagtc gggaaacctg tcgtgccagc tgcattaatg aatcggccaa
     3361 cgcgcgggga gaggcggttt gcgtattggg cgccagggtg gtttttcttt tcaccagtga
     3421 gactggcaac agctgattgc ccttcaccgc ctggccctga gagagttgca gcaagcggtc
     3481 cacgctggtt tgccccagca ggcgaaaatc ctgtttgatg gtggttaacg gcgggatata
     3541 acatgagctg tcttcggtat cgtcgtatcc cactaccgag atatccgcac caacgcgcag
     3601 cccggactcg gtaatggcgc gcattgcgcc cagcgccatc tgatcgttgg caaccagcat
     3661 cgcagtggga acgatgccct cattcagcat ttgcatggtt tgttgaaaac cggacatggc
     3721 actccagtcg ccttcccgtt ccgctatcgg ctgaatttga ttgcgagtga gatatttatg
     3781 ccagccagcc agacgcagac gcgccgagac agaacttaat gggcccgcta acagcgcgat
     3841 ttgctggtga cccaatgcga ccagatgctc cacgcccagt cgcgtaccgt cttcatggga
     3901 gaaaataata ctgttgatgg gtgtctggtc agagacatca agaaataacg ccggaacatt
     3961 agtgcaggca gcttccacag caatggcatc ctggtcatcc agcggatagt taatgatcag
     4021 cccactgacg cgttgcgcga gaagattgtg caccgccgct ttacaggctt cgacgccgct
     4081 tcgttctacc atcgacacca ccacgctggc acccagttga tcggcgcgag atttaatcgc
     4141 cgcgacaatt tgcgacggcg cgtgcagggc cagactggag gtggcaacgc caatcagcaa
     4201 cgactgtttg cccgccagtt gttgtgccac gcggttggga atgtaattca gctccgccat
     4261 cgccgcttcc actttttccc gcgttttcgc agaaacgtgg ctggcctggt tcaccacgcg
     4321 ggaaacggtc tgataagaga caccggcata ctctgcgaca tcgtataacg ttactggttt
     4381 cacattcacc accctgaatt gactctcttc cgggcgctat catgccatac cgcgaaaggt
     4441 tttgcgccat tcgatggtgt ccgggatctc gacgctctcc cttatgcgac tcctgcatta
     4501 ggaagcagcc cagtagtagg ttgaggccgt tgagcaccgc cgccgcaagg aatggtgcat
     4561 gcaaggagat ggcgcccaac agtcccccgg ccacggggcc tgccaccata cccacgccga
     4621 aacaagcgct catgagcccg aagtggcgag cccgatcttc cccatcggtg atgtcggcga
     4681 tataggcgcc agcaaccgca cctgtggcgc cggtgatgcc ggccacgatg cgtccggcg
//
