# Supplementary material for: Design and implementation of aerobic and ambient CO2-reduction as an entry-point for enhanced carbon fixation
Source: Nat Commun. 2025 Apr 1;16:3134. doi: 10.1038/s41467-025-57549-4 (PMC11961710; doi:10.1038/s41467-025-57549-4)
Supplement: Supplementary file 6 — Supplementary Data 3 [file 41467_2025_57549_MOESM6_ESM.zip › CORE cycle - GenBank Files/pCA24N-atoA.gb]

LOCUS       pCA24N-atoA             5168 bp    DNA     circular UNA 26-MAR-2024
DEFINITION  atoA - ASKA construct, encodes Acetate-CoA-Transferase subunit
            beta, from E. coli W3110.
ACCESSION   urn.local...11-hiu20fg
VERSION     urn.local...11-hiu20fg
KEYWORDS    .
SOURCE      
  ORGANISM  .
COMMENT     ##Publication-START##
            Source publication  :: https://doi.org/10.1093/dnares/dsi012
            Contact information :: toerb@mpi-marburg.mpg.de
            ##Publication-END##
FEATURES             Location/Qualifiers
     misc_feature    312..404
                     /Clone_Manager_'Draw_As'="Region"
                     /label="pT5-lac"
     gene            426..455
                     /Clone_Manager_'Draw_As'="Gene"
                     /label="6xHis"
     CDS             426..1139
                     /created_by="marchald"
                     /label="AtoA"
     source          <477..>1121
                     /organism="Escherichia coli str. K-12 substr. W3110"
                     /mol_type="genomic DNA"
                     /strain="K-12"
                     /sub_strain="W3110"
                     /db_xref="taxon:316407"
                     /label="source Escherichia coli str. K-12 substr. W3110"
     gene            <477..>1121
                     /gene="atoA"
                     /label="atoA gene"
     CDS             <477..>1121
                     /codon_start=1
                     /gene="atoA"
                     /note="ECK2215:JW2216:b2222"
                     /transl_table=11
                     /product="acetyl-CoA:acetoacetyl-CoA transferase, beta
                     subunit"
                     /protein_id="BAA16018.1"
                     /db_xref="GI:1736877"
                     /translation="MDAKQRIARRVAQELRDGDIVNLGIGLPTMVANYLPEGIHITLQ
                     SENGFLGLGPVTTAHPDLVNAGGQPCGVLPGAAMFDSAMSFALIRGGHIDACVLGGLQ
                     VDEEANLANWVVPGKMVPGMGGAMDLVTGSRKVIIAMEHCAKDGSAKILRRCTMPLTA
                     QHAVHMLVTELAVFRFIDGKMWLTEIADGCDLATVRAKTEARFEVAADLNTQRGDL"
                     /label="atoA CDS"
     gene            1121
                     /gene="atoE"
                     /label="atoE gene"
     CDS             1121
                     /gene="atoE"
                     /note="ECK2216:JW2217:b2223"
                     /codon_start=1
                     /transl_table=11
                     /product="short chain fatty acid transporter"
                     /protein_id="BAA16019.1"
                     /db_xref="GI:1736878"
                     /translation="MIGRISRFMTRFVSRWLPDPLIFAMLLTLLTFVIALWLTPQTPI
                     SMVKMWGDGFWNLLAFGMQMALIIVTGHALASSAPVKSLLRTAASAAKTPVQGVMLVT
                     FFGSVACVINWGFGLVVGAMFAREVARRVPGSDYPLLIACAYIGFLTWGGGFSGSMPL
                     LAATPGNPVEHIAGLIPVGDTLFSGFNIFITVALIVVMPFITRMMMPKPSDVVSIDPK
                     LLMEEADFQKQLPKDAPPSERLEESRILTLIIGALGIAYLAMYFSEHGFNITINTVNL
                     MFMIAGLLLHKTPMAYMRAISAAARSTAGILVQFPFYAGIQLMMEHSGLGGLITEFFI
                     NVANKDTFPVMTFFSSALINFAVPSGGGHWVIQGPFVIPAAQALGADLGKSVMAIAYG
                     EQWMNMAQPFWALPALAIAGLGVRDIMGYCITALLFSGVIFVIGLTLF"
                     /label="atoE CDS"
     CDS             1930..2589
                     /Clone_Manager_'Draw_As'="Gene"
                     /label="ORF-2"
     CDS             3981..4295
                     /Clone_Manager_'Draw_As'="Gene"
                     /label="ORF-4"
     CDS             4171..5127
                     /Clone_Manager_'Draw_As'="Gene"
                     /label="ORF-1"
ORIGIN      
        1 caccccaggc tttacacttt atgcttccgg ctcgtatgtt gtgtggaatt gtgagcggat
       61 aacaatttca cacaggaaac agctatgacc atgattacgg attcactggc cgtcgtttta
      121 caacgtcgtg actgggaaaa ccctggcgtt acccaactta atcgccttgc agcacatccc
      181 cctttcgcca gctggcgtaa tagcgaagag gcccgcaccg atcgcccttc ccaacagttg
      241 cctaagaaac cattattatc atgacattaa cctataaaaa taggcgtatc acgaggccct
      301 ttcgtcttca cctcgagaaa tcataaaaaa tttatttgct ttgtgagcgg ataacaatta
      361 taatagattc aattgtgagc ggataacaat ttcacacaga attcattaaa gaggagaaat
      421 taactatgag aggatctcac catcaccatc accatacgga tccggccctg agggccgatg
      481 cgaaacaacg tattgcgcgc cgtgtggcgc aagagcttcg tgatggtgac atcgttaact
      541 tagggatcgg tttacccaca atggtcgcca attatttacc ggagggtatt catatcactc
      601 tgcaatcgga aaacggcttc ctcggtttag gcccggtcac gacagcgcat ccagatctgg
      661 tgaacgctgg cgggcaaccg tgcggtgttt tacccggtgc agccatgttt gatagcgcca
      721 tgtcatttgc gctaatccgt ggcggtcata ttgatgcctg cgtgctcggc ggtttgcaag
      781 tagacgaaga agcaaacctc gcgaactggg tagtgcctgg gaaaatggtg cccggtatgg
      841 gtggcgcgat ggatctggtg accgggtcgc gcaaagtgat catcgccatg gaacattgcg
      901 ccaaagatgg ttcagcaaaa attttgcgcc gctgcaccat gccactcact gcgcaacatg
      961 cggtgcatat gctggttact gaactggctg tctttcgttt tattgacggc aaaatgtggc
     1021 tcaccgaaat tgccgacggg tgtgatttag ccaccgtgcg tgccaaaaca gaagctcggt
     1081 ttgaagtcgc cgccgatctg aatacgcaac ggggtgattt aggcctatgc ggccgctaag
     1141 ggtcgacctg cagccaagct taattagctg agcttggact cctgttgata gatccagtaa
     1201 tgacctcaga actccatctg gatttgttca gaacgctcgg ttgccgccgg gcgtttttta
     1261 ttggtgagaa tccaagctag gggaattcat cgtgactgac tgacgatctg cctcgcgcgt
     1321 ttcggtgatg acggtgaaaa cctctgacac atgcagctcc cggagacggt cacagcttgt
     1381 ctgtaagcgg atgccgggag cagacaagcc cgtcagggcg cgtcagcggg tgttggcggg
     1441 tgtcggggcg cagccatgac ccagtcacgt agcgatagcg gagtgtataa ttcttgaaga
     1501 cgaaagggcc tcgtgatacg cctattttta taggttaatg tcatgataat aatggtttct
     1561 taggatcctg atgtccggcg gtgcttttgc cgttacgcac caccccgtca gtagctgaac
     1621 aggagggaca gctgatagaa acagaagcca ctggagcacc tcaaaaacac catcatacac
     1681 taaatcagta agttggcagc atcacccgac gcactttgcg ccgaataaat acctgtgacg
     1741 gaagatcact tcgcagaata aataaatcct ggtgtccctg ttgataccgg gaagccctgg
     1801 gccaactttt ggcgaaaatg agacgttgat cggcacgtaa gaggttccaa ctttcaccat
     1861 aatgaaataa gatcactacc gggcgtattt tttgagttat cgagattttc aggagctaag
     1921 gaagctaaaa tggagaaaaa aatcactgga tataccaccg ttgatatatc ccaatggcat
     1981 cgtaaagaac attttgaggc atttcagtca gttgctcaat gtacctataa ccagaccgtt
     2041 cagctggata ttacggcctt tttaaagacc gtaaagaaaa ataagcacaa gttttatccg
     2101 gcctttattc acattcttgc ccgcctgatg aatgctcatc cggaattccg tatggcaatg
     2161 aaagacggtg agctggtgat atgggatagt gttcaccctt gttacaccgt tttccatgag
     2221 caaactgaaa cgttttcatc gctctggagt gaataccacg acgatttccg gcagtttcta
     2281 cacatatatt cgcaagatgt ggcgtgttac ggtgaaaacc tggcctattt ccctaaaggg
     2341 tttattgaga atatgttttt cgtctcagcc aatccctggg tgagtttcac cagttttgat
     2401 ttaaacgtgg ccaatatgga caacttcttc gcccccgttt tcaccatggg caaatattat
     2461 acgcaaggcg acaaggtgct gatgccgctg gcgattcagg ttcatcatgc cgtctgtgat
     2521 ggcttccatg tcggcagaat gcttaatgaa ttacaacagt actgcgatga gtggcagggc
     2581 ggggcgtaat ttttttaagg cagttattgg tgcccttaaa cgcctggtgc tacgcctgaa
     2641 taagtgataa taagcggatg aatggcagaa attcgaaagc aaattcgacc cggtcgtcgg
     2701 ttcagggcag ggtcgttaaa tagccgctta tgtctattgc tggtttaccg gtttattgac
     2761 taccggaagc agtgtgaccg tgtgcttctc aaatgcctga ggccagtttg ctcaggctct
     2821 ccccgtggag gtaataattg acgatatgat catttattct gcctcccaga gcctgataaa
     2881 aacggttagg atcggagtca ggcaactatg gatgaacgaa atagacagat cgctgagata
     2941 ggtgcctcac tgattaagca ttggtaactg tcagaccaag tttactcata tatactttag
     3001 attgatttaa aacttcattt ttaatttaaa aggatctagg tgaagatcct ttttgataat
     3061 ctcatgacca aaatccctta acgtgagttt tcgttccact gagcgtcaga ccccgtagaa
     3121 aagatcaaag gatcttcttg agatcctttt tttctgcgcg taatctgctg cttgcaaaca
     3181 aaaaaaccac cgctaccagc ggtggtttgt ttgccggatc aagagctacc aactcttttt
     3241 ccgaaggtaa ctggcttcag cagagcgcag ataccaaata ctgtccttct agtgtagccg
     3301 tagttaggcc accacttcaa gaactctgta gcaccgccta catacctcgc tctgctaatc
     3361 ctgttaccag tggctgctgc cagtggcgat aagtcgtgtc ttaccgggtt ggactcaaga
     3421 cgatagttac cggataaggc gcagcggtcg ggctgaacgg ggggttcgtg cacacagccc
     3481 agcttggagc gaacgaccta caccgaactg agatacctac agcgtgagct atgagaaagc
     3541 gccacgcttc ccgaagggag aaaggcggac aggtatccgg taagcggcag ggtcggaaca
     3601 ggagagcgca cgagggagct tccaggggga aacgcctggt atctttatag tcctgtcggg
     3661 tttcgccacc tctgacttga gcgtcgattt ttgtgatgct cgtcaggggg gcggagccta
     3721 tggaaaaacg ccagcaacgc ggccttttta cggttcctgg ccttttgctg gccttttgct
     3781 cacatgttct ttcctgcgtt atcccctgat tctgtggata accgtattac cgcctttgag
     3841 tgagctgata ccgctcgccg cagccgaacg accgagcgca gcgagtcagt gagcgaggaa
     3901 gcggaagagc gcctgatgcg gtattttctc cttacgcatc tgtgcggtat ttcacaccgc
     3961 ataaattccg acaccatcga atggtgcaaa acctttcgcg gtatggcatg atagcgcccg
     4021 gaagagagtc aattcagggt ggtgaatgtg aaaccagtaa cgttatacga tgtcgcagag
     4081 tatgccggtg tctcttatca gaccgtttcc cgcgtggtga accaggccag ccacgtttct
     4141 gcgaaaacgc gggaaaaagt ggaagcggcg atggcggagc tgaattacat tcccaaccgc
     4201 gtggcacaac aactggcggg caaacagtcg ttgctgattg gcgttgccac ctccagtctg
     4261 gccctgcacg cgccgtcgca aattgtcgcg gcgattaaat ctcgcgccga tcaactgggt
     4321 gccagcgtgg tggtgtcgat ggtagaacga agcggcgtcg aagcctgtaa agcggcggtg
     4381 cacaatcttc tcgcgcaacg cgtcagtggg ctgatcatta actatccgct ggatgaccag
     4441 gatgccattg ctgtggaagc tgcctgcact aatgttccgg cgttatttct tgatgtctct
     4501 gaccagacac ccatcaacag tattattttc tcccatgaag acggtacgcg actgggcgtg
     4561 gagcatctgg tcgcattggg tcaccagcaa atcgcgctgt tagcgggccc attaagttct
     4621 gtctcggcgc gtctgcgtct ggctggctgg cataaatatc tcactcgcaa tcaaattcag
     4681 ccgatagcgg aacgggaagg cgactggagt gccatgtccg gttttcaaca aaccatgcaa
     4741 atgctgaatg agggcatcgt tcccactgcg atgctggttg ccaacgatca gatggcgctg
     4801 ggcgcaatgc gcgccattac cgagtccggg ctgcgcgttg gtgcggatat ctcggtagtg
     4861 ggatacgacg ataccgaaga cagctcatgt tatatcccgc cgttaaccac catcaaacag
     4921 gattttcgcc tgctggggca aaccagcgtg gaccgcttgc tgcaactctc tcagggccag
     4981 gcggtgaagg gcaatcagct gttgcccgtc tcactggtga aaagaaaaac caccctggcg
     5041 cccaatacgc aaaccgcctc tccccgcgcg ttggccgatt cattaatgca gctggcacga
     5101 caggtttccc gactggaaag cgggcagtga gcgcaacgca attaatgtga gttagctcac
     5161 tcattagg
//
