# Supplementary material for: Design and implementation of aerobic and ambient CO2-reduction as an entry-point for enhanced carbon fixation
Source: Nat Commun. 2025 Apr 1;16:3134. doi: 10.1038/s41467-025-57549-4 (PMC11961710; doi:10.1038/s41467-025-57549-4)
Supplement: Supplementary file 6 — Supplementary Data 3 [file 41467_2025_57549_MOESM6_ESM.zip › CORE cycle - GenBank Files/pET22b-Kce298.gb]

LOCUS       pET22b-Kce298           6352 bp ds-DNA     circular SYN 26-MAR-2024
DEFINITION  pET-22b(+)_LIC_K.
ACCESSION   urn.local...1a-hiu20fg
KEYWORDS    .
SOURCE      synthetic DNA construct
  ORGANISM  synthetic DNA construct.
REFERENCE   1  (bases 1 to 6358)
  AUTHORS   Ari Satanowski
  TITLE     Direct Submission
  JOURNAL   Exported Tuesday, Dec 8, 2020 from SnapGene 5.2.3 to Vector NTI(R)
            format https://www.snapgene.com
COMMENT     ##Publication-START##
            Source publication  :: http://dx.doi.org/10.1038/nchembio.1387
            Contact information :: toerb@mpi-marburg.mpg.de
            ##Publication-END##
FEATURES             Location/Qualifiers
     promoter        105..123
                     /note="promoter for bacteriophage T7 RNA polymerase"
                     /label="T7 promoter"
     protein_bind    124..148
                     /bound_moiety="lac repressor encoded by lacI"
                     /note="The lac repressor binds to the lac operator to 
                     inhibit transcription in E. coli. This inhibition can be
                     relieved by adding lactose or
                     isopropyl-beta-D-thiogalactopyranoside (IPTG)."
                     /label="lac operator"
     misc_feature    166..192
                     /label="LIC-Site_F"
     CDS             193..1143
                     /codon_start=1
                     /locus_tag="BAMB_RS18860"
                     /old_locus_tag="Bamb_3749"
                     /inference="COORDINATES: similar to AA
                     sequence:RefSeq:WP_010118309.1"
                     /note="Derived by automated computational analysis using
                     gene prediction method: Protein Homology."
                     /transl_table=11
                     /product="3-keto-5-aminohexanoate cleavage protein"
                     /protein_id="WP_011658761.1"
                     /db_xref="GI:499978043"
                     /Original_Translation="MANARKVIITCAPTGAIHTPSMSPYLPVTPHQIET
                     AAVAAAQAGAAILHLHARNPSDGKPTQDPAVFAEFLPRIKAQTDAVINLTSGGSPHMT
                     VDERLQPALHFQPEIASLNMGSMNFGLYPMLERFRELKHPWEREHLEKSRDLVFKNTF
                     ADIETILTRCGANGTRFEFECYDISHLYNLAHFVDRGLAKPPFFVQSVFGLLGGIGAH
                     PEDLMHMRRTADRLFGQDYVWSILGAGRNQIPLATIGAAQGANVRVGLEDSLWIAPGQ
                     LAESSAAQVLKMRQVLEGLSLEIATPAEARAMLDLKGGDAVRF"
                     /modified_by="marchald"
     CDS             193..213
                     /codon_start=1
                     /product="6xHis affinity tag"
                     /label="6xHis"
     gene            <214..1143
                     /locus_tag="BAMB_RS18860"
                     /old_locus_tag="Bamb_3749"
     source          complement(<214..>1143)
                     /organism="Burkholderia ambifaria AMMD"
                     /mol_type="genomic DNA"
                     /strain="AMMD"
                     /type_material="type strain of Burkholderia ambifaria"
                     /db_xref="taxon:339670"
                     /chromosome=2
     Mutation        1142
                     /created_by="marchald"
                     /label="g→a"
     misc_feature    1144..1162
                     /label="LIC-Site_R"
     CDS             1184..1201
                     /codon_start=1
                     /product="6xHis affinity tag"
                     /label="6xHis (irrelevant)"
     terminator      1268..1315
                     /note="transcription terminator for bacteriophage T7 RNA 
                     polymerase"
                     /label="T7 terminator"
     rep_origin      1352..1807
                     /direction="RIGHT"
                     /note="f1 bacteriophage origin of replication; arrow 
                     indicates direction of (+) strand synthesis"
                     /label="f1 ori"
     promoter        1834..1938
                     /gene="bla"
                     /label="AmpR promoter"
     CDS             1939..2799
                     /codon_start=1
                     /gene="bla"
                     /product="beta-lactamase"
                     /note="confers resistance to ampicillin, carbenicillin,
                     and related antibiotics"
                     /label="AmpR"
     rep_origin      2970..3558
                     /direction="RIGHT"
                     /note="high-copy-number ColE1/pMB1/pBR322/pUC origin of 
                     replication"
                     /label="ori"
     misc_feature    3744..3886
                     /note="basis of mobility region from pBR322"
                     /label="bom"
     CDS             complement(3988..4179)
                     /codon_start=1
                     /gene="rop"
                     /product="Rop protein, which maintains plasmids at low
                     copy number"
                     /translation="MTKQEKTALNMARFIRSQTLTLLEKLNELDADEQADICESLHDH
                     ADELYRSCLARFGDDGENL"
                     /label="rop"
     CDS             complement(4988..6070)
                     /codon_start=1
                     /gene="lacI"
                     /product="lac repressor"
                     /note="The lac repressor binds to the lac operator to 
                     inhibit transcription in E. coli. This inhibition can be
                     relieved by adding lactose or
                     isopropyl-beta-D-thiogalactopyranoside (IPTG)."
                     /translation="MKPVTLYDVAEYAGVSYQTVSRVVNQASHVSAKTREKVEAAMAE
                     LNYIPNRVAQQLAGKQSLLIGVATSSLALHAPSQIVAAIKSRADQLGASVVVSMVERS
                     GVEACKAAVHNLLAQRVSGLIINYPLDDQDAIAVEAACTNVPALFLDVSDQTPINSII
                     FSHEDGTRLGVEHLVALGHQQIALLAGPLSSVSARLRLAGWHKYLTRNQIQPIAEREG
                     DWSAMSGFQQTMQMLNEGIVPTAMLVANDQMALGAMRAITESGLRVGADISVVGYDDT
                     EDSSCYIPPLTTIKQDFRLLGQTSVDRLLQLSQGQAVKGNQLLPVSLVKRKTTLAPNT
                     QTASPRALADSLMQLARQVSRLESGQ"
                     /label="lacI"
     promoter        complement(6071..6148)
                     /gene="lacI"
ORIGIN      
        1 cggtgatgtc ggcgatatag gcgccagcaa ccgcacctgt ggcgccggtg atgccggcca
       61 cgatgcgtcc ggcgtagagg atcgagatct cgatcccgcg aaattaatac gactcactat
      121 aggggaattg tgagcggata acaattcccc tctagaaata attttgttta attcaaagaa
      181 ggagatagga tcatgcatca tcaccatcac catgcaaacg ctcgcaaagt catcatcacc
      241 tgcgcgccga ccggcgcgat ccacacgccg tcgatgtcgc cgtacctgcc cgtcacgccg
      301 catcagatcg agacggccgc cgtcgcggcc gcgcaggccg gcgccgcgat cctgcatctg
      361 cacgcgcgca acccgtcgga cggcaagccg acgcaggacc cggccgtgtt cgccgaattt
      421 ctgccgcgca tcaaggcgca gaccgacgcg gtgatcaatc tcacgtcggg cggcagcccg
      481 cacatgaccg tcgacgaacg gctgcagccc gcgctgcatt tccagcccga aatcgcgtcg
      541 ctgaacatgg gttcgatgaa cttcggactc tatccgatgc tcgagcgctt tcgcgaactg
      601 aagcatccgt gggaacgcga acatctcgag aagagccgcg atctggtgtt caagaacacg
      661 ttcgccgaca tcgagacgat cctcacgcgc tgcggcgcga acggcacgcg gttcgagttc
      721 gagtgctacg acatctcgca cctgtacaac ctggcgcact tcgtcgaccg cgggctcgcg
      781 aagccgccgt tcttcgtgca gagcgtgttc ggcctgctcg gcggcatcgg cgcgcacccc
      841 gaagacctga tgcacatgcg ccgcacggca gaccgcctgt tcggccagga ctacgtgtgg
      901 tcgattctcg gcgcgggccg caaccagatt ccgctcgcga cgatcggcgc cgcacagggc
      961 gcgaacgtgc gggtcgggct cgaggattcg ctgtggatcg cgcccggcca gctcgccgaa
     1021 tcgagcgccg cgcaggtact gaagatgcgg caggtgctcg agggactgtc gctggagatc
     1081 gcgacgccgg ccgaggcgcg cgcgatgctc gatctcaagg gcggcgacgc ggtccggttc
     1141 taagatcact atccattaca cgaagcttgc ggccgcactc gagcaccacc accaccacca
     1201 ctgagatccg gctgctaaca aagcccgaaa ggaagctgag ttggctgctg ccaccgctga
     1261 gcaataacta gcataacccc ttggggcctc taaacgggtc ttgaggggtt ttttgctgaa
     1321 aggaggaact atatccggat tggcgaatgg gacgcgccct gtagcggcgc attaagcgcg
     1381 gcgggtgtgg tggttacgcg cagcgtgacc gctacacttg ccagcgccct agcgcccgct
     1441 cctttcgctt tcttcccttc ctttctcgcc acgttcgccg gctttccccg tcaagctcta
     1501 aatcgggggc tccctttagg gttccgattt agtgctttac ggcacctcga ccccaaaaaa
     1561 cttgattagg gtgatggttc acgtagtggg ccatcgccct gatagacggt ttttcgccct
     1621 ttgacgttgg agtccacgtt ctttaatagt ggactcttgt tccaaactgg aacaacactc
     1681 aaccctatct cggtctattc ttttgattta taagggattt tgccgatttc ggcctattgg
     1741 ttaaaaaatg agctgattta acaaaaattt aacgcgaatt ttaacaaaat attaacgttt
     1801 acaatttcag gtggcacttt tcggggaaat gtgcgcggaa cccctatttg tttatttttc
     1861 taaatacatt caaatatgta tccgctcatg agacaataac cctgataaat gcttcaataa
     1921 tattgaaaaa ggaagagtat gagtattcaa catttccgtg tcgcccttat tccctttttt
     1981 gcggcatttt gccttcctgt ttttgctcac ccagaaacgc tggtgaaagt aaaagatgct
     2041 gaagatcagt tgggtgcacg agtgggttac atcgaactgg atctcaacag cggtaagatc
     2101 cttgagagtt ttcgccccga agaacgtttt ccaatgatga gcacttttaa agttctgcta
     2161 tgtggcgcgg tattatcccg tattgacgcc gggcaagagc aactcggtcg ccgcatacac
     2221 tattctcaga atgacttggt tgagtactca ccagtcacag aaaagcatct tacggatggc
     2281 atgacagtaa gagaattatg cagtgctgcc ataaccatga gtgataacac tgcggccaac
     2341 ttacttctga caacgatcgg aggaccgaag gagctaaccg cttttttgca caacatgggg
     2401 gatcatgtaa ctcgccttga tcgttgggaa ccggagctga atgaagccat accaaacgac
     2461 gagcgtgaca ccacgatgcc tgcagcaatg gcaacaacgt tgcgcaaact attaactggc
     2521 gaactactta ctctagcttc ccggcaacaa ttaatagact ggatggaggc ggataaagtt
     2581 gcaggaccac ttctgcgctc ggcccttccg gctggctggt ttattgctga taaatctgga
     2641 gccggtgagc gtgggtctcg cggtatcatt gcagcactgg ggccagatgg taagccctcc
     2701 cgtatcgtag ttatctacac gacggggagt caggcaacta tggatgaacg aaatagacag
     2761 atcgctgaga taggtgcctc actgattaag cattggtaac tgtcagacca agtttactca
     2821 tatatacttt agattgattt aaaacttcat ttttaattta aaaggatcta ggtgaagatc
     2881 ctttttgata atctcatgac caaaatccct taacgtgagt tttcgttcca ctgagcgtca
     2941 gaccccgtag aaaagatcaa aggatcttct tgagatcctt tttttctgcg cgtaatctgc
     3001 tgcttgcaaa caaaaaaacc accgctacca gcggtggttt gtttgccgga tcaagagcta
     3061 ccaactcttt ttccgaaggt aactggcttc agcagagcgc agataccaaa tactgtcctt
     3121 ctagtgtagc cgtagttagg ccaccacttc aagaactctg tagcaccgcc tacatacctc
     3181 gctctgctaa tcctgttacc agtggctgct gccagtggcg ataagtcgtg tcttaccggg
     3241 ttggactcaa gacgatagtt accggataag gcgcagcggt cgggctgaac ggggggttcg
     3301 tgcacacagc ccagcttgga gcgaacgacc tacaccgaac tgagatacct acagcgtgag
     3361 ctatgagaaa gcgccacgct tcccgaaggg agaaaggcgg acaggtatcc ggtaagcggc
     3421 agggtcggaa caggagagcg cacgagggag cttccagggg gaaacgcctg gtatctttat
     3481 agtcctgtcg ggtttcgcca cctctgactt gagcgtcgat ttttgtgatg ctcgtcaggg
     3541 gggcggagcc tatggaaaaa cgccagcaac gcggcctttt tacggttcct ggccttttgc
     3601 tggccttttg ctcacatgtt ctttcctgcg ttatcccctg attctgtgga taaccgtatt
     3661 accgcctttg agtgagctga taccgctcgc cgcagccgaa cgaccgagcg cagcgagtca
     3721 gtgagcgagg aagcggaaga gcgcctgatg cggtattttc tccttacgca tctgtgcggt
     3781 atttcacacc gcatatatgg tgcactctca gtacaatctg ctctgatgcc gcatagttaa
     3841 gccagtatac actccgctat cgctacgtga ctgggtcatg gctgcgcccc gacacccgcc
     3901 aacacccgct gacgcgccct gacgggcttg tctgctcccg gcatccgctt acagacaagc
     3961 tgtgaccgtc tccgggagct gcatgtgtca gaggttttca ccgtcatcac cgaaacgcgc
     4021 gaggcagctg cggtaaagct catcagcgtg gtcgtgaagc gattcacaga tgtctgcctg
     4081 ttcatccgcg tccagctcgt tgagtttctc cagaagcgtt aatgtctggc ttctgataaa
     4141 gcgggccatg ttaagggcgg ttttttcctg tttggtcact gatgcctccg tgtaaggggg
     4201 atttctgttc atgggggtaa tgataccgat gaaacgagag aggatgctca cgatacgggt
     4261 tactgatgat gaacatgccc ggttactgga acgttgtgag ggtaaacaac tggcggtatg
     4321 gatgcggcgg gaccagagaa aaatcactca gggtcaatgc cagcgcttcg ttaatacaga
     4381 tgtaggtgtt ccacagggta gccagcagca tcctgcgatg cagatccgga acataatggt
     4441 gcagggcgct gacttccgcg tttccagact ttacgaaaca cggaaaccga agaccattca
     4501 tgttgttgct caggtcgcag acgttttgca gcagcagtcg cttcacgttc gctcgcgtat
     4561 cggtgattca ttctgctaac cagtaaggca accccgccag cctagccggg tcctcaacga
     4621 caggagcacg atcatgcgca cccgtggggc cgccatgccg gcgataatgg cctgcttctc
     4681 gccgaaacgt ttggtggcgg gaccagtgac gaaggcttga gcgagggcgt gcaagattcc
     4741 gaataccgca agcgacaggc cgatcatcgt cgcgctccag cgaaagcggt cctcgccgaa
     4801 aatgacccag agcgctgccg gcacctgtcc tacgagttgc atgataaaga agacagtcat
     4861 aagtgcggcg acgatagtca tgccccgcgc ccaccggaag gagctgactg ggttgaaggc
     4921 tctcaagggc atcggtcgag atcccggtgc ctaatgagtg agctaactta cattaattgc
     4981 gttgcgctca ctgcccgctt tccagtcggg aaacctgtcg tgccagctgc attaatgaat
     5041 cggccaacgc gcggggagag gcggtttgcg tattgggcgc cagggtggtt tttcttttca
     5101 ccagtgagac gggcaacagc tgattgccct tcaccgcctg gccctgagag agttgcagca
     5161 agcggtccac gctggtttgc cccagcaggc gaaaatcctg tttgatggtg gttaacggcg
     5221 ggatataaca tgagctgtct tcggtatcgt cgtatcccac taccgagata tccgcaccaa
     5281 cgcgcagccc ggactcggta atggcgcgca ttgcgcccag cgccatctga tcgttggcaa
     5341 ccagcatcgc agtgggaacg atgccctcat tcagcatttg catggtttgt tgaaaaccgg
     5401 acatggcact ccagtcgcct tcccgttccg ctatcggctg aatttgattg cgagtgagat
     5461 atttatgcca gccagccaga cgcagacgcg ccgagacaga acttaatggg cccgctaaca
     5521 gcgcgatttg ctggtgaccc aatgcgacca gatgctccac gcccagtcgc gtaccgtctt
     5581 catgggagaa aataatactg ttgatgggtg tctggtcaga gacatcaaga aataacgccg
     5641 gaacattagt gcaggcagct tccacagcaa tggcatcctg gtcatccagc ggatagttaa
     5701 tgatcagccc actgacgcgt tgcgcgagaa gattgtgcac cgccgcttta caggcttcga
     5761 cgccgcttcg ttctaccatc gacaccacca cgctggcacc cagttgatcg gcgcgagatt
     5821 taatcgccgc gacaatttgc gacggcgcgt gcagggccag actggaggtg gcaacgccaa
     5881 tcagcaacga ctgtttgccc gccagttgtt gtgccacgcg gttgggaatg taattcagct
     5941 ccgccatcgc cgcttccact ttttcccgcg ttttcgcaga aacgtggctg gcctggttca
     6001 ccacgcggga aacggtctga taagagacac cggcatactc tgcgacatcg tataacgtta
     6061 ctggtttcac attcaccacc ctgaattgac tctcttccgg gcgctatcat gccataccgc
     6121 gaaaggtttt gcgccattcg atggtgtccg ggatctcgac gctctccctt atgcgactcc
     6181 tgcattagga agcagcccag tagtaggttg aggccgttga gcaccgccgc cgcaaggaat
     6241 ggtgcatgca aggagatggc gcccaacagt cccccggcca cggggcctgc caccataccc
     6301 acgccgaaac aagcgctcat gagcccgaag tggcgagccc gatcttcccc at
//
