# Supplementary material for: Design and implementation of aerobic and ambient CO2-reduction as an entry-point for enhanced carbon fixation
Source: Nat Commun. 2025 Apr 1;16:3134. doi: 10.1038/s41467-025-57549-4 (PMC11961710; doi:10.1038/s41467-025-57549-4)
Supplement: Supplementary file 6 — Supplementary Data 3 [file 41467_2025_57549_MOESM6_ESM.zip › CORE cycle - GenBank Files/pCA24N-atoD.gb]

LOCUS       pCA24N-atoD             5180 bp    DNA     circular UNA 26-MAR-2024
DEFINITION  atoD - ASKA construct, encodes Acetate-CoA-Transferase subunit
            alpha, from E. coli W3110.
ACCESSION   urn.local...13-hiu20fg
VERSION     urn.local...13-hiu20fg
KEYWORDS    .
SOURCE      
  ORGANISM  .
COMMENT     ##Publication-START##
            Source publication  :: https://doi.org/10.1093/dnares/dsi012
            Contact information :: toerb@mpi-marburg.mpg.de
            ##Publication-END##
FEATURES             Location/Qualifiers
     misc_feature    312..404
                     /Clone_Manager_'Draw_As'="Region"
                     /label="pT5-lac"
     gene            426..455
                     /Clone_Manager_'Draw_As'="Gene"
                     /label="6xHis"
     CDS             426..1151
                     /created_by="marchald"
                     /label="AtoD"
     source          <477..>1133
                     /organism="Escherichia coli str. K-12 substr. W3110"
                     /mol_type="genomic DNA"
                     /strain="K-12"
                     /sub_strain="W3110"
                     /db_xref="taxon:316407"
                     /label="source Escherichia coli str. K-12 substr. W3110"
     gene            <477..>1133
                     /gene="atoD"
                     /label="atoD gene"
     CDS             <477..>1133
                     /codon_start=1
                     /gene="atoD"
                     /note="ECK2214:JW2215:b2221"
                     /transl_table=11
                     /product="acetyl-CoA:acetoacetyl-CoA transferase, alpha
                     subunit"
                     /protein_id="BAA16017.1"
                     /db_xref="GI:1736876"
                     /translation="MKTKLMTLQDATGFFRDGMTIMVGGFMGIGTPSRLVEALLESGV
                     RDLTLIANDTAFVDTGIGPLIVNGRVRKVIASHIGTNPETGRRMISGEMDVVLVPQGT
                     LIEQIRCGGAGLGGFLTPTGVGTVVEEGKQTLTLDGKTWLLERPLRADLALIRAHRCD
                     TLGNLTYQLSARNFNPLIALAADITLVEPDELVETGELQPDHIVTPGAVIDHIIVSQE
                     SK"
                     /label="atoD CDS"
     CDS             1942..2601
                     /Clone_Manager_'Draw_As'="Gene"
                     /label="ORF-2"
     CDS             3993..4307
                     /Clone_Manager_'Draw_As'="Gene"
                     /label="ORF-4"
     CDS             4183..5139
                     /Clone_Manager_'Draw_As'="Gene"
                     /label="ORF-1"
ORIGIN      
        1 caccccaggc tttacacttt atgcttccgg ctcgtatgtt gtgtggaatt gtgagcggat
       61 aacaatttca cacaggaaac agctatgacc atgattacgg attcactggc cgtcgtttta
      121 caacgtcgtg actgggaaaa ccctggcgtt acccaactta atcgccttgc agcacatccc
      181 cctttcgcca gctggcgtaa tagcgaagag gcccgcaccg atcgcccttc ccaacagttg
      241 cctaagaaac cattattatc atgacattaa cctataaaaa taggcgtatc acgaggccct
      301 ttcgtcttca cctcgagaaa tcataaaaaa tttatttgct ttgtgagcgg ataacaatta
      361 taatagattc aattgtgagc ggataacaat ttcacacaga attcattaaa gaggagaaat
      421 taactatgag aggatctcac catcaccatc accatacgga tccggccctg agggccaaaa
      481 caaaattgat gacattacaa gacgccaccg gcttctttcg tgacggcatg accatcatgg
      541 tgggcggatt tatggggatt ggcactccat cccgcctggt tgaagcatta ctggaatctg
      601 gtgttcgcga cctgacattg atagccaatg ataccgcgtt tgttgatacc ggcatcggtc
      661 cgctcatcgt caatggtcga gtccgcaaag tgattgcttc acatatcggc accaacccgg
      721 aaacaggtcg gcgcatgata tctggtgaga tggacgtcgt tctggtgccg caaggtacgc
      781 taatcgagca aattcgctgt ggtggagctg gacttggtgg ttttctcacc ccaacgggtg
      841 tcggcaccgt cgtagaggaa ggcaaacaga cactgacact cgacggtaaa acctggctgc
      901 tcgaacgccc actgcgcgcc gacctggcgc taattcgcgc tcatcgttgc gacacacttg
      961 gcaacctgac ctatcaactt agcgcccgca actttaaccc cctgatagcc cttgcggctg
     1021 atatcacgct ggtagagcca gatgaactgg tcgaaaccgg cgagctgcaa cctgaccata
     1081 ttgtcacccc tggtgccgtt atcgaccaca tcatcgtttc acaggagagc aaaggcctat
     1141 gcggccgcta agggtcgacc tgcagccaag cttaattagc tgagcttgga ctcctgttga
     1201 tagatccagt aatgacctca gaactccatc tggatttgtt cagaacgctc ggttgccgcc
     1261 gggcgttttt tattggtgag aatccaagct aggggaattc atcgtgactg actgacgatc
     1321 tgcctcgcgc gtttcggtga tgacggtgaa aacctctgac acatgcagct cccggagacg
     1381 gtcacagctt gtctgtaagc ggatgccggg agcagacaag cccgtcaggg cgcgtcagcg
     1441 ggtgttggcg ggtgtcgggg cgcagccatg acccagtcac gtagcgatag cggagtgtat
     1501 aattcttgaa gacgaaaggg cctcgtgata cgcctatttt tataggttaa tgtcatgata
     1561 ataatggttt cttaggatcc tgatgtccgg cggtgctttt gccgttacgc accaccccgt
     1621 cagtagctga acaggaggga cagctgatag aaacagaagc cactggagca cctcaaaaac
     1681 accatcatac actaaatcag taagttggca gcatcacccg acgcactttg cgccgaataa
     1741 atacctgtga cggaagatca cttcgcagaa taaataaatc ctggtgtccc tgttgatacc
     1801 gggaagccct gggccaactt ttggcgaaaa tgagacgttg atcggcacgt aagaggttcc
     1861 aactttcacc ataatgaaat aagatcacta ccgggcgtat tttttgagtt atcgagattt
     1921 tcaggagcta aggaagctaa aatggagaaa aaaatcactg gatataccac cgttgatata
     1981 tcccaatggc atcgtaaaga acattttgag gcatttcagt cagttgctca atgtacctat
     2041 aaccagaccg ttcagctgga tattacggcc tttttaaaga ccgtaaagaa aaataagcac
     2101 aagttttatc cggcctttat tcacattctt gcccgcctga tgaatgctca tccggaattc
     2161 cgtatggcaa tgaaagacgg tgagctggtg atatgggata gtgttcaccc ttgttacacc
     2221 gttttccatg agcaaactga aacgttttca tcgctctgga gtgaatacca cgacgatttc
     2281 cggcagtttc tacacatata ttcgcaagat gtggcgtgtt acggtgaaaa cctggcctat
     2341 ttccctaaag ggtttattga gaatatgttt ttcgtctcag ccaatccctg ggtgagtttc
     2401 accagttttg atttaaacgt ggccaatatg gacaacttct tcgcccccgt tttcaccatg
     2461 ggcaaatatt atacgcaagg cgacaaggtg ctgatgccgc tggcgattca ggttcatcat
     2521 gccgtctgtg atggcttcca tgtcggcaga atgcttaatg aattacaaca gtactgcgat
     2581 gagtggcagg gcggggcgta atttttttaa ggcagttatt ggtgccctta aacgcctggt
     2641 gctacgcctg aataagtgat aataagcgga tgaatggcag aaattcgaaa gcaaattcga
     2701 cccggtcgtc ggttcagggc agggtcgtta aatagccgct tatgtctatt gctggtttac
     2761 cggtttattg actaccggaa gcagtgtgac cgtgtgcttc tcaaatgcct gaggccagtt
     2821 tgctcaggct ctccccgtgg aggtaataat tgacgatatg atcatttatt ctgcctccca
     2881 gagcctgata aaaacggtta ggatcggagt caggcaacta tggatgaacg aaatagacag
     2941 atcgctgaga taggtgcctc actgattaag cattggtaac tgtcagacca agtttactca
     3001 tatatacttt agattgattt aaaacttcat ttttaattta aaaggatcta ggtgaagatc
     3061 ctttttgata atctcatgac caaaatccct taacgtgagt tttcgttcca ctgagcgtca
     3121 gaccccgtag aaaagatcaa aggatcttct tgagatcctt tttttctgcg cgtaatctgc
     3181 tgcttgcaaa caaaaaaacc accgctacca gcggtggttt gtttgccgga tcaagagcta
     3241 ccaactcttt ttccgaaggt aactggcttc agcagagcgc agataccaaa tactgtcctt
     3301 ctagtgtagc cgtagttagg ccaccacttc aagaactctg tagcaccgcc tacatacctc
     3361 gctctgctaa tcctgttacc agtggctgct gccagtggcg ataagtcgtg tcttaccggg
     3421 ttggactcaa gacgatagtt accggataag gcgcagcggt cgggctgaac ggggggttcg
     3481 tgcacacagc ccagcttgga gcgaacgacc tacaccgaac tgagatacct acagcgtgag
     3541 ctatgagaaa gcgccacgct tcccgaaggg agaaaggcgg acaggtatcc ggtaagcggc
     3601 agggtcggaa caggagagcg cacgagggag cttccagggg gaaacgcctg gtatctttat
     3661 agtcctgtcg ggtttcgcca cctctgactt gagcgtcgat ttttgtgatg ctcgtcaggg
     3721 gggcggagcc tatggaaaaa cgccagcaac gcggcctttt tacggttcct ggccttttgc
     3781 tggccttttg ctcacatgtt ctttcctgcg ttatcccctg attctgtgga taaccgtatt
     3841 accgcctttg agtgagctga taccgctcgc cgcagccgaa cgaccgagcg cagcgagtca
     3901 gtgagcgagg aagcggaaga gcgcctgatg cggtattttc tccttacgca tctgtgcggt
     3961 atttcacacc gcataaattc cgacaccatc gaatggtgca aaacctttcg cggtatggca
     4021 tgatagcgcc cggaagagag tcaattcagg gtggtgaatg tgaaaccagt aacgttatac
     4081 gatgtcgcag agtatgccgg tgtctcttat cagaccgttt cccgcgtggt gaaccaggcc
     4141 agccacgttt ctgcgaaaac gcgggaaaaa gtggaagcgg cgatggcgga gctgaattac
     4201 attcccaacc gcgtggcaca acaactggcg ggcaaacagt cgttgctgat tggcgttgcc
     4261 acctccagtc tggccctgca cgcgccgtcg caaattgtcg cggcgattaa atctcgcgcc
     4321 gatcaactgg gtgccagcgt ggtggtgtcg atggtagaac gaagcggcgt cgaagcctgt
     4381 aaagcggcgg tgcacaatct tctcgcgcaa cgcgtcagtg ggctgatcat taactatccg
     4441 ctggatgacc aggatgccat tgctgtggaa gctgcctgca ctaatgttcc ggcgttattt
     4501 cttgatgtct ctgaccagac acccatcaac agtattattt tctcccatga agacggtacg
     4561 cgactgggcg tggagcatct ggtcgcattg ggtcaccagc aaatcgcgct gttagcgggc
     4621 ccattaagtt ctgtctcggc gcgtctgcgt ctggctggct ggcataaata tctcactcgc
     4681 aatcaaattc agccgatagc ggaacgggaa ggcgactgga gtgccatgtc cggttttcaa
     4741 caaaccatgc aaatgctgaa tgagggcatc gttcccactg cgatgctggt tgccaacgat
     4801 cagatggcgc tgggcgcaat gcgcgccatt accgagtccg ggctgcgcgt tggtgcggat
     4861 atctcggtag tgggatacga cgataccgaa gacagctcat gttatatccc gccgttaacc
     4921 accatcaaac aggattttcg cctgctgggg caaaccagcg tggaccgctt gctgcaactc
     4981 tctcagggcc aggcggtgaa gggcaatcag ctgttgcccg tctcactggt gaaaagaaaa
     5041 accaccctgg cgcccaatac gcaaaccgcc tctccccgcg cgttggccga ttcattaatg
     5101 cagctggcac gacaggtttc ccgactggaa agcgggcagt gagcgcaacg caattaatgt
     5161 gagttagctc actcattagg
//
