# Supplementary material for: Design and implementation of aerobic and ambient CO2-reduction as an entry-point for enhanced carbon fixation
Source: Nat Commun. 2025 Apr 1;16:3134. doi: 10.1038/s41467-025-57549-4 (PMC11961710; doi:10.1038/s41467-025-57549-4)
Supplement: Supplementary file 6 — Supplementary Data 3 [file 41467_2025_57549_MOESM6_ESM.zip › CORE cycle - GenBank Files/pCORE - pZ-ASS-rbsC_BKACE15-rbsB_MCR.gb]

LOCUS       pCORE_-_pZ-ASS-r        5134 bp    DNA     circular SYN 16-FEB-2025
DEFINITION  synthetic circular DNA
ACCESSION   .
VERSION     .
KEYWORDS    .
SOURCE      synthetic DNA construct
  ORGANISM  synthetic DNA construct
REFERENCE   1  (bases 1 to 5134)
  AUTHORS   Ari Satanowski
  TITLE     Direct Submission
  JOURNAL   Exported Feb 16, 2025 from SnapGene 8.0.0
            https://www.snapgene.com
FEATURES             Location/Qualifiers
     source          1..5134
                     /mol_type="other DNA"
                     /organism="synthetic DNA construct"
     promoter        complement(21..112)
                     /gene="bla"
                     /label=AmpR promoter
     promoter        120..158
                     /label=Promoter Strong
     misc_feature    186..212
                     /label=Spacer
                     /note="Spacer from doi: 10.1093/nar/gkt151"
     misc_feature    213..228
                     /label=RBS C
                     /note="RBS ""C"" from doi: 10.1093/nar/gkt151"
     CDS             229..249
                     /codon_start=2
                     /product="6xHis affinity tag"
                     /label=6xHis (+ATG)
                     /translation="MHHHHHH"
     CDS             250..1179
                     /codon_start=1
                     /product="KCE15"
                     /label=BKACE15 (A1B802)
                     /translation="SLNGKVIITCAVTGAIHTPSMSPYLPVSASEITDAAIGAAEAGAA
                     VIHLHARHEGDGSPDQSVEAFNPILGVIKQASDAVLNITTGGAPTMSIAERIQPAQHYR
                     PELASLNMGTMNFGLFPMLNRYESQLKHQWERNYLGNKDIIFRNTFGDVEHVMTTLGAG
                     GTRFEFECYDTSHLYNLKHFYDRGLVKGPLFIQTVFGLMGGIGAHPDDVLHMKRTADRL
                     FGQDYRWSVLGAGRNQLNIAAMSAAMGGHVRVGLEDNLWAGKGRLAETNAQQVRAARQI
                     VEGLGLEVATPAEARELLALKGGDQVNF"
     misc_feature    1186..1212
                     /label=Spacer
                     /note="Spacer from doi: 10.1093/nar/gkt151"
     RBS             1213..1234
                     /label=RBS B
                     /note="RBS B from doi:10.1093/nar/gkt151"
     CDS             1235..1255
                     /codon_start=1
                     /product="6xHis affinity tag"
                     /label=6xHis (+ATG)
                     /translation="MHHHHHH"
     CDS             1256..3268
                     /codon_start=1
                     /label=MCR - Q6QQP7 (C-Domain)
                     /translation="SATTGARSASVGWAESLIGLHLGKVALITGGSAGIGGQIGRLLAL
                     SGARVMLAARDRHKLEQMQAMIQSELAEVGYTDVEDRVHIAPGCDVSSEAQLADLVERT
                     LSAFGTVDYLINNAGIAGVEEMVIDMPVEGWRHTLFANLISNYSLMRKLAPLMKKQGSG
                     YILNVSSYFGGEKDAAIPYPNRADYAVSKAGQRAMAEVFARFLGPEIQINAIAPGPVEG
                     DRLRGTGERPGLFARRARLILENKRLNELHAALIAAARTDERSMHELVELLLPNDVAAL
                     EQNPAAPTALRELARRFRSEGDPAASSSSALLNRSIAAKLLARLHNGGYVLPADIFANL
                     PNPPDPFFTRAQIDREARKVRDGIMGMLYLQRMPTEFDVAMATVYYLADRNVSGETFHP
                     SGGLRYERTPTGGELFGLPSPERLAELVGSTVYLIGEHLTEHLNLLARAYLERYGARQV
                     VMIVETETGAETMRRLLHDHVEAGRLMTIVAGDQIEAAIDQAITRYGRPGPVVCTPFRP
                     LPTVPLVGRKDSDWSTVLSEAEFAELCEHQLTHHFRVARKIALSDGASLALVTPETTAT
                     STTEQFALANFIKTTLHAFTATIGVESERTAQRILINQVDLTRRARAEEPRDPHERQQE
                     LERFIEAVLLVTAPLPPEADTRYAGRIHRGRAITV"
     terminator      3335..3421
                     /gene="Escherichia coli rrnB"
                     /label=rrnB T1 terminator
                     /note="transcription terminator T1 from the E. coli rrnB 
                     gene"
     rep_origin      complement(3590..4135)
                     /direction=LEFT
                     /label=p15A ori
                     /note="Plasmids containing the medium-copy-number p15A 
                     origin of replication can be propagated in E. coli cells 
                     that contain a second plasmid with the ColE1 origin.
                     "
     terminator      4249..4343
                     /label=lambda t0 terminator
                     /note="transcription terminator from phage lambda"
     CDS             complement(join(4363..5134,1..20))
                     /codon_start=1
                     /gene="aadA"
                     /product="aminoglycoside adenylyltransferase (Murphy, 
                     1985)"
                     /label=SmR
                     /note="confers resistance to spectinomycin and 
                     streptomycin"
                     /translation="MREAVIAEVSTQLSEVVGVIERHLEPTLLAVHLYGSAVDGGLKPH
                     SDIDLLVTVTVRLDETTRRALINDLLETSASPGESEILRAVEVTIVVHDDIIPWRYPAK
                     RELQFGEWQRNDILAGIFEPATIDIDLAILLTKAREHSVALVGPAAEELFDPVPEQDLF
                     EALNETLTLWNSPPDWAGDERNVVLTLSRIWYSAVTGKIAPKDVAADWAMERLPAQYQP
                     VILEARQAYLGQEEDRLASRADQLEEFVHYVKGEITKVVGK"
ORIGIN
        1 gcgatcaccg cttccctcat actcttcctt tttcaatatt attgaagcat ttatcagggt
       61 tattgtctca tgagcggata catatttgaa tgtatttaga aaaataaaca aatctcgaga
      121 atacttgaca tatcactgtg attcacatat aatatgcgca ggacgcactg accgaattca
      181 ctagttaata gaaataattt tgtttaactt taaagttaag aggcaagaat gcatcatcac
      241 catcaccact ctctgaacgg taaagttatc atcacctgcg ctgttaccgg tgctatccac
      301 accccgtcta tgtctccgta cctgccggtt tctgcttctg aaatcaccga cgctgctatc
      361 ggtgctgctg aagctggtgc tgctgttatc cacctgcacg ctcgtcacga aggtgacggt
      421 tctccggacc agtctgttga agctttcaac ccgatcctgg gtgttatcaa acaggcttct
      481 gacgctgttc tgaacatcac caccggtggt gctccgacca tgtctatcgc tgaacgtatc
      541 cagccggctc agcactaccg tccggaactg gcttctctga acatgggtac catgaacttc
      601 ggtctgttcc cgatgctgaa ccgttacgaa tctcagctga aacaccagtg ggaacgtaac
      661 tacctgggta acaaagacat catcttccgt aacaccttcg gtgacgttga acacgttatg
      721 accaccctgg gtgctggtgg tacccgtttc gaatttgaat gctacgacac ctctcacctg
      781 tacaacctga aacacttcta cgaccgtggt ctggttaaag gtccgctgtt catccagacc
      841 gttttcggtc tgatgggtgg tatcggtgct cacccggacg acgttctgca catgaaacgt
      901 accgctgacc gtctgttcgg tcaggactac cgttggtctg ttctgggtgc tggtcgtaac
      961 cagctgaaca tcgctgctat gtctgctgct atgggtggtc acgttcgtgt tggtctggaa
     1021 gacaacctgt gggctggtaa aggtcgtctg gctgaaacca acgctcagca ggttcgtgct
     1081 gctcgtcaga tcgttgaagg tctgggtctg gaagttgcta ccccggctga agctcgtgaa
     1141 ctgctggctc tgaaaggtgg tgaccaggtt aacttctaat ctagttaata gaaataattt
     1201 tgtttaactt taaacaaaat gaggaggtac tgagatgcat catcaccatc accactctgc
     1261 taccaccggt gctcgttctg cttctgttgg ttgggctgaa tctctgatcg gtctgcacct
     1321 gggtaaagtt gctctgatca ccggtggttc tgctggtatc ggtggtcaga tcggtcgtct
     1381 gctggctctg tctggtgctc gtgttatgct ggctgctcgt gaccgtcaca aactggaaca
     1441 gatgcaggct atgatccagt ctgaactggc tgaagttggt tacaccgacg ttgaagaccg
     1501 tgttcacatc gctccgggtt gcgacgtttc ttctgaagct cagctggctg acctggttga
     1561 acgtaccctg tctgctttcg gtaccgttga ctacctgatc aacaacgctg gtatcgctgg
     1621 tgttgaagaa atggttatcg acatgccggt tgaaggttgg cgtcacaccc tgttcgctaa
     1681 cctgatctct aactactctc tgatgcgtaa actggctccg ctgatgaaaa aacagggttc
     1741 tggttacatc ctgaacgttt cttcttactt cggtggtgaa aaagacgctg ctatcccgta
     1801 cccgaaccgt gctgactacg ctgtttctaa agctggtcag cgtgctatgg ctgaagtttt
     1861 cgctcgtttc ctgggtccgg aaatccagat caacgctatc gctccgggtc cggttgaagg
     1921 tgaccgtctg cgtggtaccg gtgaacgtcc gggtctgttc gctcgtcgtg ctcgtctgat
     1981 cctggaaaac aaacgtctga acgaactgca cgctgctctg atcgctgctg ctcgtaccga
     2041 cgaacgttct atgcacgaac tggttgaact gctgctgccg aacgacgttg ctgctctgga
     2101 acagaacccg gctgctccga ccgctctgcg tgaactggct cgtcgtttcc gttctgaagg
     2161 tgacccggct gcttcttctt cttctgctct gctgaaccgt tctatcgctg ctaaactgct
     2221 ggctcgtctg cacaacggtg gttacgttct gccggctgac atcttcgcta acctgccgaa
     2281 cccgccggac ccgttcttca cccgtgctca gatcgaccgt gaagctcgta aagttcgtga
     2341 cggtatcatg ggtatgctgt acctgcaacg tatgccgacc gaatttgacg ttgctatggc
     2401 taccgtttac tacctggctg accgtaacgt ttctggtgaa accttccacc cgtctggtgg
     2461 tctgcgttac gaacgtaccc cgaccggtgg tgaactgttc ggtctgccga gcccggaacg
     2521 tctggctgaa ctggttggtt ctaccgttta cctgatcggt gaacacctga ccgaacacct
     2581 gaacctgctg gctcgtgctt acctggaacg ttacggtgct cgtcaggttg ttatgatcgt
     2641 tgaaaccgaa accggtgctg aaaccatgcg tcgtctgctg cacgaccacg ttgaagctgg
     2701 tcgtctgatg accatcgttg ctggtgacca gatcgaagct gctatcgacc aggctatcac
     2761 ccgttacggt cgtccgggtc cggttgtttg caccccgttc cgtccgctgc cgaccgttcc
     2821 gctggttggt cgtaaagact ctgactggtc taccgttctg tctgaagctg aatttgctga
     2881 actgtgcgaa caccagctga cccaccactt ccgtgttgct cgtaaaatcg ctctgtctga
     2941 cggtgcttct ctggctctgg ttaccccgga aaccaccgct acctctacca ccgaacagtt
     3001 cgctctggct aacttcatca aaaccaccct gcacgctttc accgctacca tcggtgttga
     3061 atctgaacgt accgctcagc gtatcctgat caaccaggtt gacctgaccc gtcgtgctcg
     3121 tgctgaagaa ccgcgtgacc cgcacgaacg tcagcaggaa ctggaacgtt tcatcgaagc
     3181 tgttctgctg gttaccgctc cgctgccgcc ggaagctgac acccgttacg ctggtcgtat
     3241 ccaccgtggt cgtgctatca ccgtttaatc tagagctagc gcggccgctc gacctgcagc
     3301 ccgggggatc ccatggtacg cgtgctagag gcatcaaata aaacgaaagg ctcagtcgaa
     3361 agactgggcc tttcgtttta tctgttgttt gtcggtgaac gctctcctga gtaggacaaa
     3421 tccgccgccc tagacctagg gatatattcc gcttcctcgc tcactgactc gctacgctcg
     3481 gtcgttcgac tgcggcgagc ggaaatggct tacgaacggg gcggagattt cctggaagat
     3541 gccaggaaga tacttaacag ggaagtgaga gggccgcggc aaagccgttt ttccataggc
     3601 tccgcccccc tgacaagcat cacgaaatct gacgctcaaa tcagtggtgg cgaaacccga
     3661 caggactata aagataccag gcgtttcccc ctggcggctc cctcgtgcgc tctcctgttc
     3721 ctgcctttcg gtttaccggt gtcattccgc tgttatggcc gcgtttgtct cattccacgc
     3781 ctgacactca gttccgggta ggcagttcgc tccaagctgg actgtatgca cgaacccccc
     3841 gttcagtccg accgctgcgc cttatccggt aactatcgtc ttgagtccaa cccggaaaga
     3901 catgcaaaag caccactggc agcagccact ggtaattgat ttagaggagt tagtcttgaa
     3961 gtcatgcgcc ggttaaggct aaactgaaag gacaagtttt ggtgactgcg ctcctccaag
     4021 ccagttacct cggttcaaag agttggtagc tcagagaacc ttcgaaaaac cgccctgcaa
     4081 ggcggttttt tcgttttcag agcaagagat tacgcgcaga ccaaaacgat ctcaagaaga
     4141 tcatcttatt aatcagataa aatattacta gatttcagtg caatttatct cttcaaatgt
     4201 agcacctgaa gtcagcccca tacgatataa gttgttacta gtgcttggat tctcaccaat
     4261 aaaaaacgcc cggcggcaac cgagcgttct gaacaaatcc agatggagtt ctgaggtcat
     4321 tactggatct atcaacagga gtccaagcga gctcgttaga cattatttgc cgactacctt
     4381 ggtgatctcg cctttcacgt agtggacaaa ttcttccaac tgatctgcgc gcgaggccaa
     4441 gcgatcttct tcttgtccaa gataagcctg tctagcttca agtatgacgg gctgatactg
     4501 ggccggcagg cgctccattg cccagtcggc agcgacatcc ttcggcgcga ttttgccggt
     4561 tactgcgctg taccaaatgc gggacaacgt aagcactaca tttcgctcat cgccagccca
     4621 gtcgggcggc gagttccata gcgttaaggt ttcatttagc gcctcaaata gatcctgttc
     4681 aggaaccgga tcaaagagtt cctccgccgc tggacctacc aaggcaacgc tatgttctct
     4741 tgcttttgtc agcaagatag ccagatcaat gtcgatcgtg gctggctcga agatacctgc
     4801 aagaatgtca ttgcgctgcc attctccaaa ttgcagttcg cgcttagctg gataacgcca
     4861 cggaatgatg tcgtcgtgca caacaatggt gacttctaca gcgcggagaa tctcgctctc
     4921 tccaggggaa gccgaagttt ccaaaaggtc gttgatcaaa gctcgccgcg ttgtttcatc
     4981 aagccttacg gtcaccgtaa ccagcaaatc aatatcactg tgtggcttca ggccgccatc
     5041 cactgcggag ccgtacaaat gtacggccag caacgtcggt tcgagatggc gctcgatgac
     5101 gccaactacc tctgatagtt gagtcgatac ttcg
//
