# Supplementary material for: Design and implementation of aerobic and ambient CO2-reduction as an entry-point for enhanced carbon fixation
Source: Nat Commun. 2025 Apr 1;16:3134. doi: 10.1038/s41467-025-57549-4 (PMC11961710; doi:10.1038/s41467-025-57549-4)
Supplement: Supplementary file 6 — Supplementary Data 3 [file 41467_2025_57549_MOESM6_ESM.zip › CORE cycle - GenBank Files/pET22b-Kce10.gb]

LOCUS       pET22b-Kce10            6358 bp ds-DNA     circular SYN 26-MAR-2024
DEFINITION  pET-22b(+)_LIC_K.
ACCESSION   urn.local...17-hiu20fg
KEYWORDS    .
SOURCE      synthetic DNA construct
  ORGANISM  synthetic DNA construct.
REFERENCE   1  (bases 1 to 6358)
  AUTHORS   Ari Satanowski
  TITLE     Direct Submission
  JOURNAL   Exported Tuesday, Dec 8, 2020 from SnapGene 5.2.3 to Vector NTI(R)
            format https://www.snapgene.com
COMMENT     ##Publication-START##
            Source publication  :: http://dx.doi.org/10.1038/nchembio.1387
            Contact information :: toerb@mpi-marburg.mpg.de
            ##Publication-END##
FEATURES             Location/Qualifiers
     promoter        105..123
                     /note="promoter for bacteriophage T7 RNA polymerase"
                     /label="T7 promoter"
     protein_bind    124..148
                     /bound_moiety="lac repressor encoded by lacI"
                     /note="The lac repressor binds to the lac operator to 
                     inhibit transcription in E. coli. This inhibition can be
                     relieved by adding lactose or
                     isopropyl-beta-D-thiogalactopyranoside (IPTG)."
                     /label="lac operator"
     misc_feature    166..192
                     /label="LIC-Site_F"
     CDS             193..213
                     /codon_start=1
                     /product="6xHis affinity tag"
                     /label="6xHis"
     CDS             214..1146
                     /codon_start=1
                     /label="KCE10 (ENA ABK74654)"
     misc_feature    1150..1168
                     /label="LIC-Site_R"
     CDS             1190..1207
                     /codon_start=1
                     /product="6xHis affinity tag"
                     /label="6xHis (irrelevant)"
     terminator      1274..1321
                     /note="transcription terminator for bacteriophage T7 RNA 
                     polymerase"
                     /label="T7 terminator"
     rep_origin      1358..1813
                     /direction="RIGHT"
                     /note="f1 bacteriophage origin of replication; arrow 
                     indicates direction of (+) strand synthesis"
                     /label="f1 ori"
     promoter        1840..1944
                     /gene="bla"
                     /label="AmpR promoter"
     CDS             1945..2805
                     /codon_start=1
                     /gene="bla"
                     /product="beta-lactamase"
                     /note="confers resistance to ampicillin, carbenicillin,
                     and related antibiotics"
                     /label="AmpR"
     rep_origin      2976..3564
                     /direction="RIGHT"
                     /note="high-copy-number ColE1/pMB1/pBR322/pUC origin of 
                     replication"
                     /label="ori"
     misc_feature    3750..3892
                     /note="basis of mobility region from pBR322"
                     /label="bom"
     CDS             complement(3994..4185)
                     /codon_start=1
                     /gene="rop"
                     /product="Rop protein, which maintains plasmids at low
                     copy number"
                     /translation="MTKQEKTALNMARFIRSQTLTLLEKLNELDADEQADICESLHDH
                     ADELYRSCLARFGDDGENL"
                     /label="rop"
     CDS             complement(4994..6076)
                     /codon_start=1
                     /gene="lacI"
                     /product="lac repressor"
                     /note="The lac repressor binds to the lac operator to 
                     inhibit transcription in E. coli. This inhibition can be
                     relieved by adding lactose or
                     isopropyl-beta-D-thiogalactopyranoside (IPTG)."
                     /translation="MKPVTLYDVAEYAGVSYQTVSRVVNQASHVSAKTREKVEAAMAE
                     LNYIPNRVAQQLAGKQSLLIGVATSSLALHAPSQIVAAIKSRADQLGASVVVSMVERS
                     GVEACKAAVHNLLAQRVSGLIINYPLDDQDAIAVEAACTNVPALFLDVSDQTPINSII
                     FSHEDGTRLGVEHLVALGHQQIALLAGPLSSVSARLRLAGWHKYLTRNQIQPIAEREG
                     DWSAMSGFQQTMQMLNEGIVPTAMLVANDQMALGAMRAITESGLRVGADISVVGYDDT
                     EDSSCYIPPLTTIKQDFRLLGQTSVDRLLQLSQGQAVKGNQLLPVSLVKRKTTLAPNT
                     QTASPRALADSLMQLARQVSRLESGQ"
                     /label="lacI"
     promoter        complement(6077..6154)
                     /gene="lacI"
ORIGIN      
        1 cggtgatgtc ggcgatatag gcgccagcaa ccgcacctgt ggcgccggtg atgccggcca
       61 cgatgcgtcc ggcgtagagg atcgagatct cgatcccgcg aaattaatac gactcactat
      121 aggggaattg tgagcggata acaattcccc tctagaaata attttgttta attcaaagaa
      181 ggagatagga tcatgcatca tcaccatcac cataaccagt ccatgaacga caaggtcatc
      241 atcacgtgcg ccgtgaccgg cggcatgacc gtgcccgcgc agtccaaggc catcccgatc
      301 accgtcgacg agatcgtccg cgcgggtgtg gaggccgccg aggccggtgc cgccgtgctg
      361 catgtccacg tgcgtgagga gacgacggga cggccggtcg ccgatctcga cctgttcgag
      421 cgggcgctca ccgaactcaa gaagaacacc gacgccgtca tccagcccac taccggcggc
      481 ggccgcggca tgaccgtgga ggagcgcgcg tcggtgctga agttccgccc ggaaatggcc
      541 acattcaacg cgggcagctt caacttcggc ctgttcccgg tcgcggcgcg ggatctgccg
      601 ttcgccgatt gggagcgtga ctacctcgaa ggcaccaccg actacatctt caagaacacc
      661 ttcgcggaca tgacctacat ggccgagcag atgcgccagt ccgagacgcg cccggagatc
      721 gaggtgtacg acgtcggcca catctacaac ctggagcagc tggtcaagga cggtgtcctg
      781 gagccgccgt tcaacctgca gttcgtcctc ggtgtccttg gtgccaacgc cgcggagccc
      841 gatcagctca tccacatgct gcgcaccgcc gagcgggtgt tcggccggga cgcgttcacg
      901 tggtcggccg cgggcgtcgg ctaccgcggc gagttcggtc tcgcggcgct gtcgctgatc
      961 ctgggcggca acgtgcgcgt cggcctcgag gacaacctgc ggatcaccag gaccgagaac
     1021 gcgacctcca acgcgcagtt ggtgcgcaag gccgtcgacc tcgccgctac gttcgaccgc
     1081 gcaccggcca cacccgacga ggcgcgtcag ttcctgggcc tgaagggtgc cgcggcggtc
     1141 gggttctaag atcactatcc attacacgaa gcttgcggcc gcactcgagc accaccacca
     1201 ccaccactga gatccggctg ctaacaaagc ccgaaaggaa gctgagttgg ctgctgccac
     1261 cgctgagcaa taactagcat aaccccttgg ggcctctaaa cgggtcttga ggggtttttt
     1321 gctgaaagga ggaactatat ccggattggc gaatgggacg cgccctgtag cggcgcatta
     1381 agcgcggcgg gtgtggtggt tacgcgcagc gtgaccgcta cacttgccag cgccctagcg
     1441 cccgctcctt tcgctttctt cccttccttt ctcgccacgt tcgccggctt tccccgtcaa
     1501 gctctaaatc gggggctccc tttagggttc cgatttagtg ctttacggca cctcgacccc
     1561 aaaaaacttg attagggtga tggttcacgt agtgggccat cgccctgata gacggttttt
     1621 cgccctttga cgttggagtc cacgttcttt aatagtggac tcttgttcca aactggaaca
     1681 acactcaacc ctatctcggt ctattctttt gatttataag ggattttgcc gatttcggcc
     1741 tattggttaa aaaatgagct gatttaacaa aaatttaacg cgaattttaa caaaatatta
     1801 acgtttacaa tttcaggtgg cacttttcgg ggaaatgtgc gcggaacccc tatttgttta
     1861 tttttctaaa tacattcaaa tatgtatccg ctcatgagac aataaccctg ataaatgctt
     1921 caataatatt gaaaaaggaa gagtatgagt attcaacatt tccgtgtcgc ccttattccc
     1981 ttttttgcgg cattttgcct tcctgttttt gctcacccag aaacgctggt gaaagtaaaa
     2041 gatgctgaag atcagttggg tgcacgagtg ggttacatcg aactggatct caacagcggt
     2101 aagatccttg agagttttcg ccccgaagaa cgttttccaa tgatgagcac ttttaaagtt
     2161 ctgctatgtg gcgcggtatt atcccgtatt gacgccgggc aagagcaact cggtcgccgc
     2221 atacactatt ctcagaatga cttggttgag tactcaccag tcacagaaaa gcatcttacg
     2281 gatggcatga cagtaagaga attatgcagt gctgccataa ccatgagtga taacactgcg
     2341 gccaacttac ttctgacaac gatcggagga ccgaaggagc taaccgcttt tttgcacaac
     2401 atgggggatc atgtaactcg ccttgatcgt tgggaaccgg agctgaatga agccatacca
     2461 aacgacgagc gtgacaccac gatgcctgca gcaatggcaa caacgttgcg caaactatta
     2521 actggcgaac tacttactct agcttcccgg caacaattaa tagactggat ggaggcggat
     2581 aaagttgcag gaccacttct gcgctcggcc cttccggctg gctggtttat tgctgataaa
     2641 tctggagccg gtgagcgtgg gtctcgcggt atcattgcag cactggggcc agatggtaag
     2701 ccctcccgta tcgtagttat ctacacgacg gggagtcagg caactatgga tgaacgaaat
     2761 agacagatcg ctgagatagg tgcctcactg attaagcatt ggtaactgtc agaccaagtt
     2821 tactcatata tactttagat tgatttaaaa cttcattttt aatttaaaag gatctaggtg
     2881 aagatccttt ttgataatct catgaccaaa atcccttaac gtgagttttc gttccactga
     2941 gcgtcagacc ccgtagaaaa gatcaaagga tcttcttgag atcctttttt tctgcgcgta
     3001 atctgctgct tgcaaacaaa aaaaccaccg ctaccagcgg tggtttgttt gccggatcaa
     3061 gagctaccaa ctctttttcc gaaggtaact ggcttcagca gagcgcagat accaaatact
     3121 gtccttctag tgtagccgta gttaggccac cacttcaaga actctgtagc accgcctaca
     3181 tacctcgctc tgctaatcct gttaccagtg gctgctgcca gtggcgataa gtcgtgtctt
     3241 accgggttgg actcaagacg atagttaccg gataaggcgc agcggtcggg ctgaacgggg
     3301 ggttcgtgca cacagcccag cttggagcga acgacctaca ccgaactgag atacctacag
     3361 cgtgagctat gagaaagcgc cacgcttccc gaagggagaa aggcggacag gtatccggta
     3421 agcggcaggg tcggaacagg agagcgcacg agggagcttc cagggggaaa cgcctggtat
     3481 ctttatagtc ctgtcgggtt tcgccacctc tgacttgagc gtcgattttt gtgatgctcg
     3541 tcaggggggc ggagcctatg gaaaaacgcc agcaacgcgg cctttttacg gttcctggcc
     3601 ttttgctggc cttttgctca catgttcttt cctgcgttat cccctgattc tgtggataac
     3661 cgtattaccg cctttgagtg agctgatacc gctcgccgca gccgaacgac cgagcgcagc
     3721 gagtcagtga gcgaggaagc ggaagagcgc ctgatgcggt attttctcct tacgcatctg
     3781 tgcggtattt cacaccgcat atatggtgca ctctcagtac aatctgctct gatgccgcat
     3841 agttaagcca gtatacactc cgctatcgct acgtgactgg gtcatggctg cgccccgaca
     3901 cccgccaaca cccgctgacg cgccctgacg ggcttgtctg ctcccggcat ccgcttacag
     3961 acaagctgtg accgtctccg ggagctgcat gtgtcagagg ttttcaccgt catcaccgaa
     4021 acgcgcgagg cagctgcggt aaagctcatc agcgtggtcg tgaagcgatt cacagatgtc
     4081 tgcctgttca tccgcgtcca gctcgttgag tttctccaga agcgttaatg tctggcttct
     4141 gataaagcgg gccatgttaa gggcggtttt ttcctgtttg gtcactgatg cctccgtgta
     4201 agggggattt ctgttcatgg gggtaatgat accgatgaaa cgagagagga tgctcacgat
     4261 acgggttact gatgatgaac atgcccggtt actggaacgt tgtgagggta aacaactggc
     4321 ggtatggatg cggcgggacc agagaaaaat cactcagggt caatgccagc gcttcgttaa
     4381 tacagatgta ggtgttccac agggtagcca gcagcatcct gcgatgcaga tccggaacat
     4441 aatggtgcag ggcgctgact tccgcgtttc cagactttac gaaacacgga aaccgaagac
     4501 cattcatgtt gttgctcagg tcgcagacgt tttgcagcag cagtcgcttc acgttcgctc
     4561 gcgtatcggt gattcattct gctaaccagt aaggcaaccc cgccagccta gccgggtcct
     4621 caacgacagg agcacgatca tgcgcacccg tggggccgcc atgccggcga taatggcctg
     4681 cttctcgccg aaacgtttgg tggcgggacc agtgacgaag gcttgagcga gggcgtgcaa
     4741 gattccgaat accgcaagcg acaggccgat catcgtcgcg ctccagcgaa agcggtcctc
     4801 gccgaaaatg acccagagcg ctgccggcac ctgtcctacg agttgcatga taaagaagac
     4861 agtcataagt gcggcgacga tagtcatgcc ccgcgcccac cggaaggagc tgactgggtt
     4921 gaaggctctc aagggcatcg gtcgagatcc cggtgcctaa tgagtgagct aacttacatt
     4981 aattgcgttg cgctcactgc ccgctttcca gtcgggaaac ctgtcgtgcc agctgcatta
     5041 atgaatcggc caacgcgcgg ggagaggcgg tttgcgtatt gggcgccagg gtggtttttc
     5101 ttttcaccag tgagacgggc aacagctgat tgcccttcac cgcctggccc tgagagagtt
     5161 gcagcaagcg gtccacgctg gtttgcccca gcaggcgaaa atcctgtttg atggtggtta
     5221 acggcgggat ataacatgag ctgtcttcgg tatcgtcgta tcccactacc gagatatccg
     5281 caccaacgcg cagcccggac tcggtaatgg cgcgcattgc gcccagcgcc atctgatcgt
     5341 tggcaaccag catcgcagtg ggaacgatgc cctcattcag catttgcatg gtttgttgaa
     5401 aaccggacat ggcactccag tcgccttccc gttccgctat cggctgaatt tgattgcgag
     5461 tgagatattt atgccagcca gccagacgca gacgcgccga gacagaactt aatgggcccg
     5521 ctaacagcgc gatttgctgg tgacccaatg cgaccagatg ctccacgccc agtcgcgtac
     5581 cgtcttcatg ggagaaaata atactgttga tgggtgtctg gtcagagaca tcaagaaata
     5641 acgccggaac attagtgcag gcagcttcca cagcaatggc atcctggtca tccagcggat
     5701 agttaatgat cagcccactg acgcgttgcg cgagaagatt gtgcaccgcc gctttacagg
     5761 cttcgacgcc gcttcgttct accatcgaca ccaccacgct ggcacccagt tgatcggcgc
     5821 gagatttaat cgccgcgaca atttgcgacg gcgcgtgcag ggccagactg gaggtggcaa
     5881 cgccaatcag caacgactgt ttgcccgcca gttgttgtgc cacgcggttg ggaatgtaat
     5941 tcagctccgc catcgccgct tccacttttt cccgcgtttt cgcagaaacg tggctggcct
     6001 ggttcaccac gcgggaaacg gtctgataag agacaccggc atactctgcg acatcgtata
     6061 acgttactgg tttcacattc accaccctga attgactctc ttccgggcgc tatcatgcca
     6121 taccgcgaaa ggttttgcgc cattcgatgg tgtccgggat ctcgacgctc tcccttatgc
     6181 gactcctgca ttaggaagca gcccagtagt aggttgaggc cgttgagcac cgccgccgca
     6241 aggaatggtg catgcaagga gatggcgccc aacagtcccc cggccacggg gcctgccacc
     6301 atacccacgc cgaaacaagc gctcatgagc ccgaagtggc gagcccgatc ttccccat
//
