# Supplementary material for: Design and implementation of aerobic and ambient CO2-reduction as an entry-point for enhanced carbon fixation
Source: Nat Commun. 2025 Apr 1;16:3134. doi: 10.1038/s41467-025-57549-4 (PMC11961710; doi:10.1038/s41467-025-57549-4)
Supplement: Supplementary file 6 — Supplementary Data 3 [file 41467_2025_57549_MOESM6_ESM.zip › CORE cycle - GenBank Files/pME_B_0_04_0057_Kce244.gb]

LOCUS       pME_B_0_04_0057_        4808 bp    DNA     circular UNA 26-MAR-2024
DEFINITION  Kce244 (MSA cleavage enzyme), codon optimized for E. coli, LVL0,
            with T7 expression cassette.
ACCESSION   urn.local...1l-hiu20fg
VERSION     urn.local...1l-hiu20fg
KEYWORDS    .
SOURCE      
  ORGANISM  .
COMMENT     ##Publication-START##
            Source publication  :: Satanowski et al., 2024
            Creator             :: Daniel G. Marchal
            Contact information :: toerb@mpi-marburg.mpg.de
            ##Publication-END##
FEATURES             Location/Qualifiers
     misc_signal     31..47
                     /SECDrawAs="Label"
                     /label="pT7"
     promoter        31..48
                     /note="T7 RNA polymerase promoter"
                     /regulatory_class="promoter"
                     /note="Derived using Geneious Prime 2020.1.2 'Annotate
                     from Database' based on nucleotide similarity"
                     /Transferred_From="T7"
                     /Transferred_Similarity="100.00%"
                     /Primary_Match="100.00%; Adjusted-Interval-0:0/0; <a
                     href=""urn:local:.:1k9-c3uhtau"">T7</a>"
                     /label="T7"
     misc_feature    54..70
                     /kind="operator"
                     /note="Lac operon operator"
                     /note="Derived using Geneious Prime 2020.1.2 'Annotate
                     from Database' based on nucleotide similarity"
                     /Transferred_From="lacO"
                     /Transferred_Similarity="100.00%"
                     /Primary_Match="100.00%; Adjusted-Interval-0:0/0; <a
                     href=""urn:local:.:11e-c3uht2n"">lacO</a>"
                     /label="lacO"
     RBS             94..110
                     /note="T7 phage, gene 10 translational enhancer sequence -
                     ribosome-binding site"
                     /regulatory_class="ribosome_binding_site"
                     /note="Derived using Geneious Prime 2020.1.2 'Annotate
                     from Database' based on nucleotide similarity"
                     /Transferred_From="T7 transl en RBS"
                     /Transferred_Similarity="100.00%"
                     /Primary_Match="100.00%; Adjusted-Interval-0:0/0; <a
                     href=""urn:local:.:1lr-c3uhtb6"">T7 transl en RBS</a>"
                     /label="T7 transl en RBS"
     misc_signal     106..112
                     /SECDrawAs="Label"
                     /label="rbs"
     misc_feature    124..141
                     /kind="tag"
                     /note="6X polyhistidine tag used for protein purification"
                     /Color="#FFFFB9"
                     /note="Derived using Geneious Prime 2020.1.2 'Annotate
                     from Database' based on protein similarity"
                     /Transferred_From="polyhistidine"
                     /Transferred_Translation_Similarity="100.00%"
                     /Primary_Match="100.00%; Adjusted-Interval-0:0/0; <a
                     href=""urn:local:.:18i-c3uht5v"">polyhistidine</a>"
                     /Alternative_Match="100.00%; Adjusted-Interval-0:3/3; <a
                     href=""urn:local:.:18i-c3uht5v"">polyhistidine</a>"
                     /label="polyhistidine"
     misc_feature    complement(125..139)
                     /kind="tag"
                     /note="asp-tag (polyaspartate) used for protein
                     immobilization and purification"
                     /Color="#FFFFB9"
                     /note="Derived using Geneious Prime 2020.1.2 'Annotate
                     from Database' based on protein similarity"
                     /Transferred_From="polyaspartate"
                     /Transferred_Translation_Similarity="100.00%"
                     /Primary_Match="100.00%; Adjusted-Interval-0:0/0; <a
                     href=""urn:local:.:18f-c3uht5t"">polyaspartate</a>"
                     /label="polyaspartate"
     misc_feature    130..147
                     /kind="tag"
                     /note="6X polyhistidine tag used for protein purification"
                     /Color="#FFFFB9"
                     /note="Derived using Geneious Prime 2020.1.2 'Annotate
                     from Database' based on protein similarity"
                     /Transferred_From="polyhistidine"
                     /Transferred_Translation_Similarity="100.00%"
                     /Primary_Match="100.00%; Adjusted-Interval-0:0/0; <a
                     href=""urn:local:.:18i-c3uht5v"">polyhistidine</a>"
                     /Alternative_Match="100.00%; Adjusted-Interval-0:3/3; <a
                     href=""urn:local:.:18i-c3uht5v"">polyhistidine</a>"
                     /label="polyhistidine"
     misc_feature    complement(131..145)
                     /kind="tag"
                     /note="asp-tag (polyaspartate) used for protein
                     immobilization and purification"
                     /Color="#FFFFB9"
                     /note="Derived using Geneious Prime 2020.1.2 'Annotate
                     from Database' based on protein similarity"
                     /Transferred_From="polyaspartate"
                     /Transferred_Translation_Similarity="100.00%"
                     /Primary_Match="100.00%; Adjusted-Interval-0:0/0; <a
                     href=""urn:local:.:18f-c3uht5t"">polyaspartate</a>"
                     /Alternative_Match="100.00%; Adjusted-Interval-0:-3/-3; <a
                     href=""urn:local:.:18f-c3uht5t"">polyaspartate</a>"
                     /label="polyaspartate"
     misc_feature    136..153
                     /kind="tag"
                     /note="6X polyhistidine tag used for protein purification"
                     /Color="#FFFFB9"
                     /note="Derived using Geneious Prime 2020.1.2 'Annotate
                     from Database' based on protein similarity"
                     /Transferred_From="polyhistidine"
                     /Transferred_Translation_Similarity="100.00%"
                     /Primary_Match="100.00%; Adjusted-Interval-0:0/0; <a
                     href=""urn:local:.:18i-c3uht5v"">polyhistidine</a>"
                     /label="polyhistidine"
     misc_feature    complement(137..151)
                     /kind="tag"
                     /note="asp-tag (polyaspartate) used for protein
                     immobilization and purification"
                     /Color="#FFFFB9"
                     /note="Derived using Geneious Prime 2020.1.2 'Annotate
                     from Database' based on protein similarity"
                     /Transferred_From="polyaspartate"
                     /Transferred_Translation_Similarity="100.00%"
                     /Primary_Match="100.00%; Adjusted-Interval-0:0/0; <a
                     href=""urn:local:.:18f-c3uht5t"">polyaspartate</a>"
                     /Alternative_Match="100.00%; Adjusted-Interval-0:-3/-3; <a
                     href=""urn:local:.:18f-c3uht5t"">polyaspartate</a>"
                     /label="polyaspartate"
     misc_feature    166..177
                     /kind="recognition site"
                     /note="factor Xa recognition and cleavage site"
                     /note="Derived using Geneious Prime 2020.1.2 'Annotate
                     from Database' based on protein similarity"
                     /Transferred_From="factor XA site"
                     /Transferred_Translation_Similarity="100.00%"
                     /Primary_Match="100.00%; Adjusted-Interval-0:0/0; <a
                     href=""urn:local:.:11t-c3uht2r"">factor XA site</a>"
                     /label="factor XA site"
     unsure          189..192
                     /created_by="Daniel"
                     /modified_by="Daniel"
                     /label="CDS Overhang"
     CDS             193..1191
                     /codon_start=1
                     /product="bpBKACE"
                     /label="KCE244co (A9I628)"
     CDS             193..>211
                     /codon_start=1
                     /product="bpBKACE"
                     /label="KCE244co (A9I628)"
     unsure          complement(1192..1195)
                     /created_by="Daniel"
                     /label="CDS Overhang"
     terminator      1233..1290
                     /created_by="Daniel"
                     /label="Terminator"
     rep_origin      complement(1485..2073)
                     /created_by="Daniel"
                     /modified_by="Daniel"
                     /label="pMB1"
     terminator      2256..2350
                     /created_by="Daniel"
                     /label="Terminator"
     CDS             complement(2371..3030)
                     /created_by="Daniel"
                     /label="cat"
     unsure          complement(2594..2599)
                     /created_by="Daniel"
                     /label="BsmBI cut site"
     unsure          2596
                     /created_by="Daniel"
                     /label="C -> A mutation manually included not verified"
     terminator      3214..3257
                     /created_by="Daniel"
                     /label="Terminator"
     regulatory      3336..3357
                     /note="catabolite activator protein binding site"
                     /regulatory_class="other"
                     /note="Derived using Geneious Prime 2020.1.2 'Annotate
                     from Database' based on nucleotide similarity"
                     /Transferred_From="CAP BS"
                     /Transferred_Similarity="95.45%"
                     /Primary_Match="95.45%; Adjusted-Interval-0:0/0; <a
                     href=""urn:local:.:1ps-c3uhtcr"">CAP BS</a>"
                     /label="CAP BS"
     CDS             complement(3370..>3499)
                     /codon_start=2
                     /gene="lacI"
                     /SECDrawAs="Gene"
                     /SECStyleId=1
                     /label="lacI CDS"
     CDS             complement(<3481..4329)
                     /gene="lacI"
                     /SECDrawAs="Gene"
                     /SECStyleId=1
                     /label="lacI CDS"
     promoter        complement(4453..4530)
                     /note="lacIq promoter region"
                     /regulatory_class="promoter"
                     /note="Derived using Geneious Prime 2020.1.2 'Annotate
                     from Database' based on nucleotide similarity"
                     /Transferred_From="lacIq"
                     /Transferred_Similarity="98.72%"
                     /Primary_Match="98.72%; Adjusted-Interval-0:0/0; <a
                     href=""urn:local:.:1g4-c3uht86"">lacIq</a>"
                     /label="lacIq"
ORIGIN      
        1 tagaggatcg agatctcgat cccgcgaaat taatacgact cactataggg gaattgtgag
       61 cggataacaa ttcccctcta gaaataattt tgtttaactt taagaaggag atataccatg
      121 ggccatcatc atcatcatca tcatcatcat cacagcagcg gccatatcga aggtcgtcat
      181 gggtctcgaa tggctggtcg tctgtctacc ggtgctccga ccccgaaccc gctgccgatg
      241 cgttctaaca tgaccaaccg tcaggaaaaa gttatcatca cctgcgctgt taccggttct
      301 gttcacaccc cgaccatgtc tgaacacctg ccgctgaccc cggctcagat cgctgaacag
      361 gctatcgaag ctgctgaagc tggtgctgct atcctgcacc tgcacgctcg tgacccgcgt
      421 gacggtcgtc cgaccgctga cccggctgtt ttcgacgaat ttatcccgcg tatccgtgac
      481 gctaccgacg ctgttatcaa catcaccacc ggtggttcta cccgtatgac cctggaagaa
      541 cgtctggctt acccgctgcg tgctaaaccg gaaatgtgct ctctgaacat gggttctatg
      601 aacttctcta tccacccggc tgctcgtcgt atctctgaat ggaaacacgg ttgggaaaaa
      661 ccgtacatcg aaggtatgga agacctgatc ttccgtaaca ccttccgtga catccgtcac
      721 atcctgaaag ttctgggtga agaatgcggt acccgtttcg aatttgaatg ctacgacatg
      781 ggtcacctgt acaacctggc tcacttcgtt gacgaaggtc tgatcaaagg tccgctgttc
      841 atccagtcta tcttcggtat cctgggtggt atgggtccgg acccggaaaa cctggttgct
      901 atgaaaacca ccgctgaccg tctgttcggt cgtgacggtt accgtttctc tgttctgggt
      961 gctggtcgtc accagatgcc gctggttacc atgggtgcta tcctgggtgg taacgttcgt
     1021 gttggtctgg aagactctct gtacctggct cgtggtcagc tggctaaatc ttgcgctgaa
     1081 caggttggta aaatccgtcg tatcctgtct gaactgtctc tggacatcgc taccccggct
     1141 gaagctcgtg ctatgctggg tctgaaaggt gctgacgctg ttgctttcta agctttgaga
     1201 ccactcatcg cgactagtag cggccgctgc agtccggcaa aaaagggcaa ggtgtcacca
     1261 ccctgccctt tttctttaaa accgaaaaga ttacttcgcg ttatgcaggc ttcctcgctc
     1321 actgactcgc tgcgctcggt cgttcggctg cggcgagcgg tatcagctca ctcaaaggcg
     1381 gtaatacggt tatccacaga atcaggggat aacgcaggaa agaacatgtg agcaaaaggc
     1441 cagcaaaagg ccaggaaccg taaaaaggcc gcgttgctgg cgtttttcca caggctccgc
     1501 ccccctgacg agcatcacaa aaatcgacgc tcaagtcaga ggtggcgaaa cccgacagga
     1561 ctataaagat accaggcgtt tccccctgga agctccctcg tgcgctctcc tgttccgacc
     1621 ctgccgctta ccggatacct gtccgccttt ctcccttcgg gaagcgtggc gctttctcat
     1681 agctcacgct gtaggtatct cagttcggtg taggtcgttc gctccaagct gggctgtgtg
     1741 cacgaacccc ccgttcagcc cgaccgctgc gccttatccg gtaactatcg tcttgagtcc
     1801 aacccggtaa gacacgactt atcgccactg gcagcagcca ctggtaacag gattagcaga
     1861 gcgaggtatg taggcggtgc tacagagttc ttgaagtggt ggcctaacta cggctacact
     1921 agaagaacag tatttggtat ctgcgctctg ctgaagccag ttaccttcgg aaaaagagtt
     1981 ggtagctctt gatccggcaa acaaaccacc gctggtagcg gtggtttttt tgtttgcaag
     2041 cagcagatta cgcgcagaaa aaaaggatct caagaagatc ctttgatctt ttctacgggg
     2101 tctgacgctc agtggaacga aaactcacgt taagggattt tggtcatgag attatcaaaa
     2161 aggatcttca cctagatcct tttaaattaa aaatgaagtt ttaaatcaat ctaaagtata
     2221 tatgagtaaa cttggtctga cagctcgagg cttggattct caccaataaa aaacgcccgg
     2281 cggcaaccga gcgttctgaa caaatccaga tggagttctg aggtcattac tggatctatc
     2341 aacaggagtc caagcgagct cgatatcaaa ttacgccccg ccctgccact catcgcagta
     2401 ctgttgtaat tcattaagca ttctgccgac atggaagcca tcacaaacgg catgatgaac
     2461 ctgaatcgcc agcggcatca gcaccttgtc gccttgcgta taatatttgc ccatggtgaa
     2521 aacgggggcg aagaagttgt ccatattggc cacgtttaaa tcaaaactgg tgaaactcac
     2581 ccagggattg gctgaaacga aaaacatatt ctcaataaac cctttaggga aataggccag
     2641 gttttcaccg taacacgcca catcttgcga atatatgtgt agaaactgcc ggaaatcgtc
     2701 gtggtattca ctccagagcg atgaaaacgt ttcagtttgc tcatggaaaa cggtgtaaca
     2761 agggtgaaca ctatcccata tcaccagctc accgtctttc attgccatac gaaattccgg
     2821 atgagcattc atcaggcggg caagaatgtg aataaaggcc ggataaaact tgtgcttatt
     2881 tttctttacg gtctttaaaa aggccgtaat atccagctga acggtctggt tataggtaca
     2941 ttgagcaact gactgaaatg cctcaaaatg ttctttacga tgccattggg atatatcaac
     3001 ggtggtatat ccagtgattt ttttctccat tttagcttcc ttagctcctg aaaatctcga
     3061 taactcaaaa aatacgcccg gtagtgatct tatttcatta tggtgaaagt tggaacctct
     3121 tacgtgcccg atcaactcga gtgccacctg acgtctaaga aaccattatt atcatgacat
     3181 taacctataa aaataggcgt atcacgaggc agaatttcag ataaaaaaaa tccttagctt
     3241 tcgctaagga tgatttctgg aattcgcggc cgcttctaga gcgatgagtc tgggttgaag
     3301 gctctcaagg gcatcggtcg agatcccggt gcctaatgag tgagctaact tacattaatt
     3361 gcgttgcgct cactgcccgc tttccagtcg ggaaacctgt cgtgccagct gcattaatga
     3421 atcggccaac gcgcggggag aggcggtttg cgtattgggc gccagggtgg tttttctttt
     3481 caccagtgag actggcaaca gctgattgcc cttcaccgcc tggccctgag agagttgcag
     3541 caagcggtcc acgctggttt gccccagcag gcgaaaatcc tgtttgatgg tggttaacgg
     3601 cgggatataa catgagctgt cttcggtatc gtcgtatccc actaccgaga tatccgcacc
     3661 aacgcgcagc ccggactcgg taatggcgcg cattgcgccc agcgccatct gatcgttggc
     3721 aaccagcatc gcagtgggaa cgatgccctc attcagcatt tgcatggttt gttgaaaacc
     3781 ggacatggca ctccagtcgc cttcccgttc cgctatcggc tgaatttgat tgcgagtgag
     3841 atatttatgc cagccagcca gacgcagacg cgccgagaca gaacttaatg ggcccgctaa
     3901 cagcgcgatt tgctggtgac ccaatgcgac cagatgctcc acgcccagtc gcgtaccgtc
     3961 ttcatgggag aaaataatac tgttgatggg tgtctggtca gagacatcaa gaaataacgc
     4021 cggaacatta gtgcaggcag cttccacagc aatggcatcc tggtcatcca gcggatagtt
     4081 aatgatcagc ccactgacgc gttgcgcgag aagattgtgc accgccgctt tacaggcttc
     4141 gacgccgctt cgttctacca tcgacaccac cacgctggca cccagttgat cggcgcgaga
     4201 tttaatcgcc gcgacaattt gcgacggcgc gtgcagggcc agactggagg tggcaacgcc
     4261 aatcagcaac gactgtttgc ccgccagttg ttgtgccacg cggttgggaa tgtaattcag
     4321 ctccgccatc gccgcttcca ctttttcccg cgttttcgca gaaacgtggc tggcctggtt
     4381 caccacgcgg gaaacggtct gataagagac accggcatac tctgcgacat cgtataacgt
     4441 tactggtttc acattcacca ccctgaattg actctcttcc gggcgctatc atgccatacc
     4501 gcgaaaggtt ttgcgccatt cgatggtgtc cgggatctcg acgctctccc ttatgcgact
     4561 cctgcattag gaagcagccc agtagtaggt tgaggccgtt gagcaccgcc gccgcaagga
     4621 atggtgcatg caaggagatg gcgcccaaca gtcccccggc cacggggcct gccaccatac
     4681 ccacgccgaa acaagcgctc atgagcccga agtggcgagc ccgatcttcc ccatcggtga
     4741 tgtcggcgat ataggcgcca gcaaccgcac ctgtggcgcc ggtgatgccg gccacgatgc
     4801 gtccggcg
//
