# Supplementary material for: Design and implementation of aerobic and ambient CO2-reduction as an entry-point for enhanced carbon fixation
Source: Nat Commun. 2025 Apr 1;16:3134. doi: 10.1038/s41467-025-57549-4 (PMC11961710; doi:10.1038/s41467-025-57549-4)
Supplement: Supplementary file 6 — Supplementary Data 3 [file 41467_2025_57549_MOESM6_ESM.zip › CORE cycle - GenBank Files/JZ105.gb]

LOCUS       JZ105                   7277 bp    DNA     circular UNA 26-MAR-2024
DEFINITION  PCC* - D407I mutated Pcc which also binds acetyl-CoA, with T7
            promotor, Histag at PccB-N-Terminus, from M. extorquens (JZ105).
ACCESSION   urn.local...10-hiu20fg
VERSION     urn.local...10-hiu20fg
KEYWORDS    .
SOURCE      
  ORGANISM  .
COMMENT     ##Publication-START##
            Source publication  :: https://doi.org/10.1038/s41929-020-00557-y
            Creator             :: Jan Zarzycki
            Contact information :: toerb@mpi-marburg.mpg.de
            ##Publication-END##
FEATURES             Location/Qualifiers
     CDS             71..1663
                     /Clone_Manager_'Draw_As'="Gene"
                     /label="PccB"
     CDS             71..109
                     /created_by="Daniel"
                     /modified_by="Daniel"
                     /label="Histag"
     misc_feature    1349..1351
                     /Clone_Manager_'Draw_As'="Region"
                     /label="D to I confirmed"
     CDS             1840..3843
                     /Name="PccA"
                     /Clone_Manager_'Draw_As'="Gene"
                     /label="PccA"
     gene            complement(4176..4967)
                     /Clone_Manager_'Draw_As'="Gene"
                     /label="sm"
     gene            complement(6055..7014)
                     /Clone_Manager_'Draw_As'="Gene"
                     /label="lacI"
ORIGIN      
        1 ggggaattgt gagcggataa caattcccct gtagaaataa ttttgtttaa ctttaataag
       61 gagatatacc atgggcagca gccatcatca tcatcatcac agcagcggcc tggtgccgcg
      121 cggcagccat atgaaggaca tcctcgagaa gcttgaggag cgtcgcgcac aggcccgtct
      181 cggcggcggg gaaaagcggc tcgaggcgca gcacaagcgc ggcaagctca cggcgcgcga
      241 gcgcatcgaa ctcctgctcg accacgggtc gttcgaggag ttcgacatgt tcgtgcagca
      301 ccgctccacc gatttcggca tggagaagca gaagatcccc ggcgacggcg tcgtcaccgg
      361 ctggggcacc gtgaacgggc gcaccgtctt cctgttctcg aaggacttca cggtgttcgg
      421 cggctcgctc tccgaggcgc acgcagccaa gatcgttaag gtccaggaca tggcgctgaa
      481 gatgcgcgcc ccgatcatcg gcatcttcga tgccggcggt gcgcgcatcc aggagggcgt
      541 ggccgcgctc ggcggctacg gcgaggtgtt ccgccgcaac gtcgctgcct ccggcgtgat
      601 cccgcagatc tcggtcatca tggggccgtg cgcgggcggc gacgtgtact cgccggccat
      661 gaccgacttc atcttcatgg tgcgtgacac gagctacatg ttcgtgaccg gccccgacgt
      721 ggtgaagacc gtcaccaacg aggtcgtgac cgccgaggaa ctcggcggcg ccaaggtcca
      781 cacctcgaaa tcctcgatcg ccgacggctc gttcgagaac gacgtcgagg cgatcctcca
      841 gatccgccgc ctgctcgact tcctgcccgc gaacaacatc gagggcgtgc cggagatcga
      901 gagcttcgac gacgtcaacc gcctcgacaa gtcgctcgac acgctgatcc cggacaaccc
      961 gaacaagccc tacgacatgg gcgagctgat ccgccgggtc gtggacgaag gcgacttctt
     1021 cgagatccag gcggcttacg cccgcaatat tatcaccggc ttcggccgcg tcgagggccg
     1081 caccgtcggt ttcgtcgcca accagccgct ggtgctggcc ggcgtgcttg attcggacgc
     1141 ctcccggaag gcggcccgct tcgtgcgctt ctgcaacgcc ttctcgatcc cgatcgtcac
     1201 cttcgtggac gtgccgggct tcctgccggg cacggcgcag gaatatggcg gcctgatcaa
     1261 gcacggcgcc aagctgctct tcgcctacag ccaagccacc gtgccgctcg tgaccatcat
     1321 cacccgcaag gccttcggcg gcgcctacat cgtcatggcc tccaagcatg tcggcgccga
     1381 cctgaactac gcgtggccga cggcgcagat cgcggtgatg ggcgccaagg gcgctgtcga
     1441 gatcatcttc cgcgccgaga tcggcgatgc ggacaagatc gccgagcgga ccaaagaata
     1501 cgaggaccgc ttcctctcgc ccttcgtggc ggcggagcgc ggctacatcg acgaggtgat
     1561 catgccccac tccacccgca agcggatcgc gcgggcgctc gggatgctgc gcaccaagga
     1621 gatggagcag ccctggaaga agcacgacaa catcccgctc tgagaattcg agctccgtcg
     1681 acaagcttgc ggccgcataa tgcttaagtc gaacagaaag taatcgtatt gtacacggcc
     1741 gcataatcga aattaatacg actcactata ggggaattgt gagcggataa caattcccca
     1801 tcttagtata ttagttaagt ataagaagga gatatacata tgttcgataa gatcctgatt
     1861 gccaaccggg gcgaaatcgc ctgccgtatc atcaagacgg cccagaaaat gggcatcaag
     1921 acggtggcgg tctattcgga cgccgaccgt gatgcggtcc acgtcgcgat ggccgacgag
     1981 gcggtgcata tcggcccggc gcccgctgcg cagtcctacc ttctgatcga aaagatcatc
     2041 gacgcctgca agcagaccgg cgcccaagcg gtccatccgg gctacggctt cctttccgag
     2101 cgcgagtcct tccccaaggc gctggcggaa gcgggcatcg tctttatcgg ccccaatccg
     2161 ggtgccatcg ccgcaatggg cgacaagatc gaatcgaaga aggccgcggc cgcggccgag
     2221 gtctcgacgg tgccgggctt cctcggcgtg atcgagagcc ccgagcacgc cgtgacgatc
     2281 gccgatgaga tcggctatcc ggtgatgatc aaggcgtcgg cgggcggcgg cggcaagggt
     2341 atgcgcatcg ccgaatcggc cgatgaggtc gccgagggct tcgcccgcgc caagtccgag
     2401 gcctcgtcct ccttcggcga cgaccgcgtc ttcgtggaaa agttcatcac cgacccgcgc
     2461 cacatcgaga tccaggtgat cggcgataag cacggcaacg tgatctatct cggtgagcgc
     2521 gagtgctcga tccagcgccg caaccagaag gtcatcgagg aggcgccgtc gccgctcctc
     2581 gacgaagaga cgcgccgcaa gatgggcgag caggcggtcg cgctcgccaa ggccgtgaat
     2641 tacgactccg ccggcaccgt cgagttcgtc gccggccagg acaagtcgtt ctacttcctc
     2701 gaaatgaaca cccgcctgca ggtggagcac ccggtcaccg agatgatcac cgggctcgac
     2761 ctcgtcgagc tgatgatccg ggtggccgcc ggcgagaagc tgccgctgtc gcaggatcag
     2821 gtgaagctcg acggctgggc ggtcgagagc cgcgtctatg ccgaggatcc gacccgcaac
     2881 ttcctgccct cgatcggtcg gctgactacc taccagccgc cggaggaggg cccgctcggc
     2941 ggggcgatcg tgcgcaacga taccggcgtg gaggagggcg gcgagatcgc gatccactac
     3001 gatccgatga ttgccaagct cgtaacctgg gcgccgaccc ggttggaagc catcgaagcg
     3061 caggcgaccg cgctcgacgc cttcgccatc gagggcatcc gccacaacat ccccttcctc
     3121 gccaccctga tggcccatcc ccgctggcgc gacggccggc tctcgacggg cttcatcaag
     3181 gaagagttcc ccgaaggctt catcgcaccc gagcccgagg ggccggtcgc tcatcggctc
     3241 gcggcggtgg cggcggcgat cgatcacaag ctcaacatcc gcaagcgcgg catctccggc
     3301 cagatgcgcg acccgagcct gctgaccttc cagcgcgagc gcgtggtggt gctctccggc
     3361 cagcgcttca acgtcaccgt cgatcctgac ggcgacgacc tcctcgtcac cttcgacgac
     3421 ggtacgacag ccccggtgcg cagcgcgtgg cgccccggtg cgccggtctg gagcggtacg
     3481 gtcggagatc agtcggtcgc gatccaggtg cgtccgctcc tcaacggtgt gttcctgcag
     3541 catgcgggcg cggcggcgga agcgcgggtg ttcacccgcc gcgaggccga actcgccgac
     3601 ctgatgccgg tcaaggagaa tgccggctcc ggcaagcagc tcctttgccc gatgcccggc
     3661 ctggtcaagc agatcatggt cagcgagggc caggaggtga agaacggcga gccgctggcc
     3721 atcgtcgagg cgatgaagat ggagaacgtg ctgcgcgccg aacgcgacgg caccatctcc
     3781 aagatcgccg ccaaggaagg cgacagcctc gccgtcgatg ccgtgatcct ggaattcgcc
     3841 tgaggtaccc tcgagtctgg taaagaaacc gctgctgcga aatttgaacg ccagcacatg
     3901 gactcgtcta ctagcgcagc ttaattaacc taggctgctg ccaccgctga gcaataacta
     3961 gcataacccc ttggggcctc taaacgggtc ttgaggggtt ttttgctgaa acctcaggca
     4021 tttgagaagc acacggtcac actgcttccg gtagtcaata aaccggtaaa ccagcaatag
     4081 acataagcgg ctatttaacg accctgccct gaaccgacga ccgggtcatc gtggccggat
     4141 cttgcggccc ctcggcttga acgaattgtt agacattatt tgccgactac cttggtgatc
     4201 tcgcctttca cgtagtggac aaattcttcc aactgatctg cgcgcgaggc caagcgatct
     4261 tcttcttgtc caagataagc ctgtctagct tcaagtatga cgggctgata ctgggccggc
     4321 aggcgctcca ttgcccagtc ggcagcgaca tccttcggcg cgattttgcc ggttactgcg
     4381 ctgtaccaaa tgcgggacaa cgtaagcact acatttcgct catcgccagc ccagtcgggc
     4441 ggcgagttcc atagcgttaa ggtttcattt agcgcctcaa atagatcctg ttcaggaacc
     4501 ggatcaaaga gttcctccgc cgctggacct accaaggcaa cgctatgttc tcttgctttt
     4561 gtcagcaaga tagccagatc aatgtcgatc gtggctggct cgaagatacc tgcaagaatg
     4621 tcattgcgct gccattctcc aaattgcagt tcgcgcttag ctggataacg ccacggaatg
     4681 atgtcgtcgt gcacaacaat ggtgacttct acagcgcgga gaatctcgct ctctccaggg
     4741 gaagccgaag tttccaaaag gtcgttgatc aaagctcgcc gcgttgtttc atcaagcctt
     4801 acggtcaccg taaccagcaa atcaatatca ctgtgtggct tcaggccgcc atccactgcg
     4861 gagccgtaca aatgtacggc cagcaacgtc ggttcgagat ggcgctcgat gacgccaact
     4921 acctctgata gttgagtcga tacttcggcg atcaccgctt ccctcatact cttccttttt
     4981 caatattatt gaagcattta tcagggttat tgtctcatga gcggatacat atttgaatgt
     5041 atttagaaaa ataaacaaat agctagctca ctcggtcgct acgctccggg cgtgagactg
     5101 cggcgggcgc tgcggacaca tacaaagtta cccacagatt ccgtggataa gcaggggact
     5161 aacatgtgag gcaaaacagc agggccgcgc cggtggcgtt tttccatagg ctccgccctc
     5221 ctgccagagt tcacataaac agacgctttt ccggtgcatc tgtgggagcc gtgaggctca
     5281 accatgaatc tgacagtacg ggcgaaaccc gacaggactt aaagatcccc accgtttccg
     5341 gcgggtcgct ccctcttgcg ctctcctgtt ccgaccctgc cgtttaccgg atacctgttc
     5401 cgcctttctc ccttacggga agtgtggcgc tttctcatag ctcacacact ggtatctcgg
     5461 ctcggtgtag gtcgttcgct ccaagctggg ctgtaagcaa gaactccccg ttcagcccga
     5521 ctgctgcgcc ttatccggta actgttcact tgagtccaac ccggaaaagc acggtaaaac
     5581 gccactggca gcagccattg gtaactggga gttcgcagag gatttgttta gctaaacacg
     5641 cggttgctct tgaagtgtgc gccaaagtcc ggctacactg gaaggacaga tttggttgct
     5701 gtgctctgcg aaagccagtt accacggtta agcagttccc caactgactt aaccttcgat
     5761 caaaccacct ccccaggtgg ttttttcgtt tacagggcaa aagattacgc gcagaaaaaa
     5821 aggatctcaa gaagatcctt tgatcttttc tactgaaccg ctctagattt cagtgcaatt
     5881 tatctcttca aatgtagcac ctgaagtcag ccccatacga tataagttgt aattctcatg
     5941 ttagtcatgc cccgcgccca ccggaaggag ctgactgggt tgaaggctct caagggcatc
     6001 ggtcgagatc ccggtgccta atgagtgagc taacttacat taattgcgtt gcgctcactg
     6061 cccgctttcc agtcgggaaa cctgtcgtgc cagctgcatt aatgaatcgg ccaacgcgcg
     6121 gggagaggcg gtttgcgtat tgggcgccag ggtggttttt cttttcacca gtgagacggg
     6181 caacagctga ttgcccttca ccgcctggcc ctgagagagt tgcagcaagc ggtccacgct
     6241 ggtttgcccc agcaggcgaa aatcctgttt gatggtggtt aacggcggga tataacatga
     6301 gctgtcttcg gtatcgtcgt atcccactac cgagatgtcc gcaccaacgc gcagcccgga
     6361 ctcggtaatg gcgcgcattg cgcccagcgc catctgatcg ttggcaacca gcatcgcagt
     6421 gggaacgatg ccctcattca gcatttgcat ggtttgttga aaaccggaca tggcactcca
     6481 gtcgccttcc cgttccgcta tcggctgaat ttgattgcga gtgagatatt tatgccagcc
     6541 agccagacgc agacgcgccg agacagaact taatgggccc gctaacagcg cgatttgctg
     6601 gtgacccaat gcgaccagat gctccacgcc cagtcgcgta ccgtcttcat gggagaaaat
     6661 aatactgttg atgggtgtct ggtcagagac atcaagaaat aacgccggaa cattagtgca
     6721 ggcagcttcc acagcaatgg catcctggtc atccagcgga tagttaatga tcagcccact
     6781 gacgcgttgc gcgagaagat tgtgcaccgc cgctttacag gcttcgacgc cgcttcgttc
     6841 taccatcgac accaccacgc tggcacccag ttgatcggcg cgagatttaa tcgccgcgac
     6901 aatttgcgac ggcgcgtgca gggccagact ggaggtggca acgccaatca gcaacgactg
     6961 tttgcccgcc agttgttgtg ccacgcggtt gggaatgtaa ttcagctccg ccatcgccgc
     7021 ttccactttt tcccgcgttt tcgcagaaac gtggctggcc tggttcacca cgcgggaaac
     7081 ggtctgataa gagacaccgg catactctgc gacatcgtat aacgttactg gtttcacatt
     7141 caccaccctg aattgactct cttccgggcg ctatcatgcc ataccgcgaa aggttttgcg
     7201 ccattcgatg gtgtccggga tctcgacgct ctcccttatg cgactcctgc attaggaaat
     7261 taatacgact cactata
//
