# Supplementary material for: Design and implementation of aerobic and ambient CO2-reduction as an entry-point for enhanced carbon fixation
Source: Nat Commun. 2025 Apr 1;16:3134. doi: 10.1038/s41467-025-57549-4 (PMC11961710; doi:10.1038/s41467-025-57549-4)
Supplement: Supplementary file 6 — Supplementary Data 3 [file 41467_2025_57549_MOESM6_ESM.zip › CORE cycle - GenBank Files/pET22b-Kce407.gb]

LOCUS       pET22b-Kce407           6355 bp ds-DNA     circular SYN 26-MAR-2024
DEFINITION  pET-22b(+)_LIC_K.
ACCESSION   urn.local...1d-hiu20fg
KEYWORDS    .
SOURCE      synthetic DNA construct
  ORGANISM  synthetic DNA construct.
REFERENCE   1  (bases 1 to 6358)
  AUTHORS   Ari Satanowski
  TITLE     Direct Submission
  JOURNAL   Exported Tuesday, Dec 8, 2020 from SnapGene 5.2.3 to Vector NTI(R)
            format https://www.snapgene.com
COMMENT     ##Publication-START##
            Source publication  :: http://dx.doi.org/10.1038/nchembio.1387
            Contact information :: toerb@mpi-marburg.mpg.de
            ##Publication-END##
FEATURES             Location/Qualifiers
     promoter        105..123
                     /note="promoter for bacteriophage T7 RNA polymerase"
                     /label="T7 promoter"
     protein_bind    124..148
                     /bound_moiety="lac repressor encoded by lacI"
                     /note="The lac repressor binds to the lac operator to 
                     inhibit transcription in E. coli. This inhibition can be
                     relieved by adding lactose or
                     isopropyl-beta-D-thiogalactopyranoside (IPTG)."
                     /label="lac operator"
     misc_feature    166..192
                     /label="LIC-Site_F"
     CDS             193..1146
                     /codon_start=1
                     /locus_tag="RMET_RS27060"
                     /old_locus_tag="Rmet_5291"
                     /inference="COORDINATES: similar to AA
                     sequence:RefSeq:WP_008644153.1"
                     /note="Derived by automated computational analysis using
                     gene prediction method: Protein Homology."
                     /transl_table=11
                     /product="3-keto-5-aminohexanoate cleavage protein"
                     /protein_id="WP_011519695.1"
                     /db_xref="GI:499838961"
                     /Original_Translation="MAAPQSKVIVTCAVTGSIHTPTMSPYLPITAREIE
                     DEAVAAAEAGAAIVHLHARNPENGQPSQDPALFRAFLPRIAARSDVVINLTTGGAPNM
                     SVEERLQPALQLKPEVASLNMGSMNFGLYPMLARHATFKHDWERPYLEGSEDRVFRNT
                     FKEIRYILESCADNGTRFEIECYDTSHLYTAAHFIDRGILKPPFFIQSVFGLLGGIGT
                     HADDVMHMRRTAERLFGKDYYWSVLGAGRSQMPIASMAAAMGGNVRVGLEDSLWEDRG
                     KLSTSNADQVKRVVGILRSLNLDVASPDEARDMLQLKGRDAVAF"
                     /modified_by="marchald"
     CDS             193..213
                     /codon_start=1
                     /product="6xHis affinity tag"
                     /label="6xHis"
     gene            <214..1146
                     /locus_tag="RMET_RS27060"
                     /old_locus_tag="Rmet_5291"
     source          complement(<214..>1146)
                     /organism="Cupriavidus metallidurans CH34"
                     /mol_type="genomic DNA"
                     /strain="CH34"
                     /type_material="type strain of Ralstonia metallidurans"
                     /db_xref="taxon:266264"
                     /plasmid="megaplasmid"
     Mutation        1145
                     /created_by="marchald"
                     /label="g→a"
     misc_feature    1147..1165
                     /label="LIC-Site_R"
     CDS             1187..1204
                     /codon_start=1
                     /product="6xHis affinity tag"
                     /label="6xHis (irrelevant)"
     terminator      1271..1318
                     /note="transcription terminator for bacteriophage T7 RNA 
                     polymerase"
                     /label="T7 terminator"
     rep_origin      1355..1810
                     /direction="RIGHT"
                     /note="f1 bacteriophage origin of replication; arrow 
                     indicates direction of (+) strand synthesis"
                     /label="f1 ori"
     promoter        1837..1941
                     /gene="bla"
                     /label="AmpR promoter"
     CDS             1942..2802
                     /codon_start=1
                     /gene="bla"
                     /product="beta-lactamase"
                     /note="confers resistance to ampicillin, carbenicillin,
                     and related antibiotics"
                     /label="AmpR"
     rep_origin      2973..3561
                     /direction="RIGHT"
                     /note="high-copy-number ColE1/pMB1/pBR322/pUC origin of 
                     replication"
                     /label="ori"
     misc_feature    3747..3889
                     /note="basis of mobility region from pBR322"
                     /label="bom"
     CDS             complement(3991..4182)
                     /codon_start=1
                     /gene="rop"
                     /product="Rop protein, which maintains plasmids at low
                     copy number"
                     /translation="MTKQEKTALNMARFIRSQTLTLLEKLNELDADEQADICESLHDH
                     ADELYRSCLARFGDDGENL"
                     /label="rop"
     CDS             complement(4991..6073)
                     /codon_start=1
                     /gene="lacI"
                     /product="lac repressor"
                     /note="The lac repressor binds to the lac operator to 
                     inhibit transcription in E. coli. This inhibition can be
                     relieved by adding lactose or
                     isopropyl-beta-D-thiogalactopyranoside (IPTG)."
                     /translation="MKPVTLYDVAEYAGVSYQTVSRVVNQASHVSAKTREKVEAAMAE
                     LNYIPNRVAQQLAGKQSLLIGVATSSLALHAPSQIVAAIKSRADQLGASVVVSMVERS
                     GVEACKAAVHNLLAQRVSGLIINYPLDDQDAIAVEAACTNVPALFLDVSDQTPINSII
                     FSHEDGTRLGVEHLVALGHQQIALLAGPLSSVSARLRLAGWHKYLTRNQIQPIAEREG
                     DWSAMSGFQQTMQMLNEGIVPTAMLVANDQMALGAMRAITESGLRVGADISVVGYDDT
                     EDSSCYIPPLTTIKQDFRLLGQTSVDRLLQLSQGQAVKGNQLLPVSLVKRKTTLAPNT
                     QTASPRALADSLMQLARQVSRLESGQ"
                     /label="lacI"
     promoter        complement(6074..6151)
                     /gene="lacI"
ORIGIN      
        1 cggtgatgtc ggcgatatag gcgccagcaa ccgcacctgt ggcgccggtg atgccggcca
       61 cgatgcgtcc ggcgtagagg atcgagatct cgatcccgcg aaattaatac gactcactat
      121 aggggaattg tgagcggata acaattcccc tctagaaata attttgttta attcaaagaa
      181 ggagatagga tcatgcatca tcaccatcac catgcagcac cacagagcaa ggtgatcgtc
      241 acctgcgccg tgaccggcag tattcacacc cccacaatgt cgccttatct ccccatcacc
      301 gccagggaga tcgaagacga ggccgttgcc gcggcggagg ctggcgcggc cattgtccat
      361 ctccatgcgc gaaacccgga gaatggccag ccatcgcaag acccggccct ctttcgtgcg
      421 tttctcccac ggatcgcggc ccgttcggac gtcgtgatca atctcacgac tggtggcgcc
      481 cccaacatgt cggtggaaga acgcttgcag ccggcacttc aactcaagcc cgaggttgcc
      541 tcgttgaaca tggggtccat gaacttcggt ctctatccga tgctcgcccg gcacgcgacg
      601 ttcaagcacg actgggaacg tccttacctc gaaggctccg aggaccgtgt gttccgcaac
      661 acgttcaagg agatccgcta catcctcgaa tcctgcgccg acaacggcac acgcttcgag
      721 atcgagtgct acgacacgag ccacctttac acggccgcgc acttcattga tcgcggcatc
      781 ctcaagccgc ctttcttcat ccagtccgtg ttcggcctgt tgggcggcat cggcacgcac
      841 gccgacgatg tcatgcacat gcgccgcacc gcggagcgcc tgttcggcaa ggactactac
      901 tggtccgtgc tcggcgctgg tcgcagccag atgccgattg catcgatggc ggcggcgatg
      961 ggcggaaacg tccgcgttgg cctggaggat tcactctggg aagaccgcgg caagctgtcc
     1021 accagcaacg ccgaccaggt caaacgcgtg gttggcattc tgaggtcgct gaacctcgac
     1081 gtggcatcgc cggacgaggc ccgcgacatg ctgcagctaa agggccgcga tgccgtcgcg
     1141 ttctaagatc actatccatt acacgaagct tgcggccgca ctcgagcacc accaccacca
     1201 ccactgagat ccggctgcta acaaagcccg aaaggaagct gagttggctg ctgccaccgc
     1261 tgagcaataa ctagcataac cccttggggc ctctaaacgg gtcttgaggg gttttttgct
     1321 gaaaggagga actatatccg gattggcgaa tgggacgcgc cctgtagcgg cgcattaagc
     1381 gcggcgggtg tggtggttac gcgcagcgtg accgctacac ttgccagcgc cctagcgccc
     1441 gctcctttcg ctttcttccc ttcctttctc gccacgttcg ccggctttcc ccgtcaagct
     1501 ctaaatcggg ggctcccttt agggttccga tttagtgctt tacggcacct cgaccccaaa
     1561 aaacttgatt agggtgatgg ttcacgtagt gggccatcgc cctgatagac ggtttttcgc
     1621 cctttgacgt tggagtccac gttctttaat agtggactct tgttccaaac tggaacaaca
     1681 ctcaacccta tctcggtcta ttcttttgat ttataaggga ttttgccgat ttcggcctat
     1741 tggttaaaaa atgagctgat ttaacaaaaa tttaacgcga attttaacaa aatattaacg
     1801 tttacaattt caggtggcac ttttcgggga aatgtgcgcg gaacccctat ttgtttattt
     1861 ttctaaatac attcaaatat gtatccgctc atgagacaat aaccctgata aatgcttcaa
     1921 taatattgaa aaaggaagag tatgagtatt caacatttcc gtgtcgccct tattcccttt
     1981 tttgcggcat tttgccttcc tgtttttgct cacccagaaa cgctggtgaa agtaaaagat
     2041 gctgaagatc agttgggtgc acgagtgggt tacatcgaac tggatctcaa cagcggtaag
     2101 atccttgaga gttttcgccc cgaagaacgt tttccaatga tgagcacttt taaagttctg
     2161 ctatgtggcg cggtattatc ccgtattgac gccgggcaag agcaactcgg tcgccgcata
     2221 cactattctc agaatgactt ggttgagtac tcaccagtca cagaaaagca tcttacggat
     2281 ggcatgacag taagagaatt atgcagtgct gccataacca tgagtgataa cactgcggcc
     2341 aacttacttc tgacaacgat cggaggaccg aaggagctaa ccgctttttt gcacaacatg
     2401 ggggatcatg taactcgcct tgatcgttgg gaaccggagc tgaatgaagc cataccaaac
     2461 gacgagcgtg acaccacgat gcctgcagca atggcaacaa cgttgcgcaa actattaact
     2521 ggcgaactac ttactctagc ttcccggcaa caattaatag actggatgga ggcggataaa
     2581 gttgcaggac cacttctgcg ctcggccctt ccggctggct ggtttattgc tgataaatct
     2641 ggagccggtg agcgtgggtc tcgcggtatc attgcagcac tggggccaga tggtaagccc
     2701 tcccgtatcg tagttatcta cacgacgggg agtcaggcaa ctatggatga acgaaataga
     2761 cagatcgctg agataggtgc ctcactgatt aagcattggt aactgtcaga ccaagtttac
     2821 tcatatatac tttagattga tttaaaactt catttttaat ttaaaaggat ctaggtgaag
     2881 atcctttttg ataatctcat gaccaaaatc ccttaacgtg agttttcgtt ccactgagcg
     2941 tcagaccccg tagaaaagat caaaggatct tcttgagatc ctttttttct gcgcgtaatc
     3001 tgctgcttgc aaacaaaaaa accaccgcta ccagcggtgg tttgtttgcc ggatcaagag
     3061 ctaccaactc tttttccgaa ggtaactggc ttcagcagag cgcagatacc aaatactgtc
     3121 cttctagtgt agccgtagtt aggccaccac ttcaagaact ctgtagcacc gcctacatac
     3181 ctcgctctgc taatcctgtt accagtggct gctgccagtg gcgataagtc gtgtcttacc
     3241 gggttggact caagacgata gttaccggat aaggcgcagc ggtcgggctg aacggggggt
     3301 tcgtgcacac agcccagctt ggagcgaacg acctacaccg aactgagata cctacagcgt
     3361 gagctatgag aaagcgccac gcttcccgaa gggagaaagg cggacaggta tccggtaagc
     3421 ggcagggtcg gaacaggaga gcgcacgagg gagcttccag ggggaaacgc ctggtatctt
     3481 tatagtcctg tcgggtttcg ccacctctga cttgagcgtc gatttttgtg atgctcgtca
     3541 ggggggcgga gcctatggaa aaacgccagc aacgcggcct ttttacggtt cctggccttt
     3601 tgctggcctt ttgctcacat gttctttcct gcgttatccc ctgattctgt ggataaccgt
     3661 attaccgcct ttgagtgagc tgataccgct cgccgcagcc gaacgaccga gcgcagcgag
     3721 tcagtgagcg aggaagcgga agagcgcctg atgcggtatt ttctccttac gcatctgtgc
     3781 ggtatttcac accgcatata tggtgcactc tcagtacaat ctgctctgat gccgcatagt
     3841 taagccagta tacactccgc tatcgctacg tgactgggtc atggctgcgc cccgacaccc
     3901 gccaacaccc gctgacgcgc cctgacgggc ttgtctgctc ccggcatccg cttacagaca
     3961 agctgtgacc gtctccggga gctgcatgtg tcagaggttt tcaccgtcat caccgaaacg
     4021 cgcgaggcag ctgcggtaaa gctcatcagc gtggtcgtga agcgattcac agatgtctgc
     4081 ctgttcatcc gcgtccagct cgttgagttt ctccagaagc gttaatgtct ggcttctgat
     4141 aaagcgggcc atgttaaggg cggttttttc ctgtttggtc actgatgcct ccgtgtaagg
     4201 gggatttctg ttcatggggg taatgatacc gatgaaacga gagaggatgc tcacgatacg
     4261 ggttactgat gatgaacatg cccggttact ggaacgttgt gagggtaaac aactggcggt
     4321 atggatgcgg cgggaccaga gaaaaatcac tcagggtcaa tgccagcgct tcgttaatac
     4381 agatgtaggt gttccacagg gtagccagca gcatcctgcg atgcagatcc ggaacataat
     4441 ggtgcagggc gctgacttcc gcgtttccag actttacgaa acacggaaac cgaagaccat
     4501 tcatgttgtt gctcaggtcg cagacgtttt gcagcagcag tcgcttcacg ttcgctcgcg
     4561 tatcggtgat tcattctgct aaccagtaag gcaaccccgc cagcctagcc gggtcctcaa
     4621 cgacaggagc acgatcatgc gcacccgtgg ggccgccatg ccggcgataa tggcctgctt
     4681 ctcgccgaaa cgtttggtgg cgggaccagt gacgaaggct tgagcgaggg cgtgcaagat
     4741 tccgaatacc gcaagcgaca ggccgatcat cgtcgcgctc cagcgaaagc ggtcctcgcc
     4801 gaaaatgacc cagagcgctg ccggcacctg tcctacgagt tgcatgataa agaagacagt
     4861 cataagtgcg gcgacgatag tcatgccccg cgcccaccgg aaggagctga ctgggttgaa
     4921 ggctctcaag ggcatcggtc gagatcccgg tgcctaatga gtgagctaac ttacattaat
     4981 tgcgttgcgc tcactgcccg ctttccagtc gggaaacctg tcgtgccagc tgcattaatg
     5041 aatcggccaa cgcgcgggga gaggcggttt gcgtattggg cgccagggtg gtttttcttt
     5101 tcaccagtga gacgggcaac agctgattgc ccttcaccgc ctggccctga gagagttgca
     5161 gcaagcggtc cacgctggtt tgccccagca ggcgaaaatc ctgtttgatg gtggttaacg
     5221 gcgggatata acatgagctg tcttcggtat cgtcgtatcc cactaccgag atatccgcac
     5281 caacgcgcag cccggactcg gtaatggcgc gcattgcgcc cagcgccatc tgatcgttgg
     5341 caaccagcat cgcagtggga acgatgccct cattcagcat ttgcatggtt tgttgaaaac
     5401 cggacatggc actccagtcg ccttcccgtt ccgctatcgg ctgaatttga ttgcgagtga
     5461 gatatttatg ccagccagcc agacgcagac gcgccgagac agaacttaat gggcccgcta
     5521 acagcgcgat ttgctggtga cccaatgcga ccagatgctc cacgcccagt cgcgtaccgt
     5581 cttcatggga gaaaataata ctgttgatgg gtgtctggtc agagacatca agaaataacg
     5641 ccggaacatt agtgcaggca gcttccacag caatggcatc ctggtcatcc agcggatagt
     5701 taatgatcag cccactgacg cgttgcgcga gaagattgtg caccgccgct ttacaggctt
     5761 cgacgccgct tcgttctacc atcgacacca ccacgctggc acccagttga tcggcgcgag
     5821 atttaatcgc cgcgacaatt tgcgacggcg cgtgcagggc cagactggag gtggcaacgc
     5881 caatcagcaa cgactgtttg cccgccagtt gttgtgccac gcggttggga atgtaattca
     5941 gctccgccat cgccgcttcc actttttccc gcgttttcgc agaaacgtgg ctggcctggt
     6001 tcaccacgcg ggaaacggtc tgataagaga caccggcata ctctgcgaca tcgtataacg
     6061 ttactggttt cacattcacc accctgaatt gactctcttc cgggcgctat catgccatac
     6121 cgcgaaaggt tttgcgccat tcgatggtgt ccgggatctc gacgctctcc cttatgcgac
     6181 tcctgcatta ggaagcagcc cagtagtagg ttgaggccgt tgagcaccgc cgccgcaagg
     6241 aatggtgcat gcaaggagat ggcgcccaac agtcccccgg ccacggggcc tgccaccata
     6301 cccacgccga aacaagcgct catgagcccg aagtggcgag cccgatcttc cccat
//
