# Supplementary material for: Design and implementation of aerobic and ambient CO2-reduction as an entry-point for enhanced carbon fixation
Source: Nat Commun. 2025 Apr 1;16:3134. doi: 10.1038/s41467-025-57549-4 (PMC11961710; doi:10.1038/s41467-025-57549-4)
Supplement: Supplementary file 6 — Supplementary Data 3 [file 41467_2025_57549_MOESM6_ESM.zip › CORE cycle - GenBank Files/pCA24N-atoB.gb]

LOCUS       pCA24N-atoB             5702 bp ds-DNA     circular SYN 26-MAR-2024
DEFINITION  atoB - ASKA construct, encodes Thiolase II, from E. coli W3110.
ACCESSION
VERSION     .
KEYWORDS    pCA24N minus GFP.
SOURCE      synthetic DNA construct
  ORGANISM  synthetic DNA construct.
REFERENCE   1  (bases 1 to 5456)
  AUTHORS   .
  TITLE     Direct Submission
  JOURNAL   Exported Tuesday, Jun 25, 2019 from SnapGene 4.3.6
            https://www.snapgene.com
COMMENT     ##Publication-START##
            Source publication  :: https://doi.org/10.1093/dnares/dsi012
            Contact information :: toerb@mpi-marburg.mpg.de
            ##Publication-END##
FEATURES             Location/Qualifiers
     source          1..5702
                     /organism="synthetic DNA construct"
                     /mol_type="other DNA"
     promoter        11..41
                     /note="promoter for the E. coli lac operon"
                     /label="lac promoter"
     protein_bind    49..65
                     /bound_moiety="lac repressor encoded by lacI"
                     /note="The lac repressor binds to the lac operator to 
                     inhibit transcription in E. coli. This inhibition can be
                     relieved by adding lactose or
                     isopropyl-beta-D-thiogalactopyranoside (IPTG)."
                     /label="lac operator"
     misc_feature    312..404
                     /label="pT5-lac"
     promoter        321..365
                     /note="bacteriophage T5 promoter for E. coli RNA 
                     polymerase, with embedded lac operator"
                     /label="T5 promoter"
     protein_bind    341..357
                     /bound_moiety="lac repressor encoded by lacI"
                     /note="The lac repressor binds to the lac operator to 
                     inhibit transcription in E. coli. This inhibition can be
                     relieved by adding lactose or
                     isopropyl-beta-D-thiogalactopyranoside (IPTG)."
                     /label="lac operator"
     protein_bind    373..389
                     /bound_moiety="lac repressor encoded by lacI"
                     /note="The lac repressor binds to the lac operator to 
                     inhibit transcription in E. coli. This inhibition can be
                     relieved by adding lactose or
                     isopropyl-beta-D-thiogalactopyranoside (IPTG)."
                     /label="lac operator"
     RBS             408..419
                     /note="strong bacterial ribosome binding site (Elowitz and
                      Leibler, 2000)"
     misc_feature    426..476
                     /label="N-term His+Linker"
     CDS             438..455
                     /codon_start=1
                     /product="6xHis affinity tag"
                     /translation="HHHHHH"
                     /label="6xHis"
     gene            <477..>1655
                     /gene="atoB"
     source          <477..>1655
                     /organism="Escherichia coli str. K-12 substr. W3110"
                     /mol_type="genomic DNA"
                     /strain="K-12"
                     /sub_strain="W3110"
                     /db_xref="taxon:316407"
     CDS             <477..>1655
                     /gene="atoB"
                     /note="ECK2217:JW2218:b2224"
                     /codon_start=1
                     /transl_table=11
                     /product="acetyl-CoA acetyltransferase"
                     /protein_id="BAA16020.1"
                     /db_xref="GI:1736879"
                     /Original_Translation="MKNCVIVSAVRTAIGSFNGSLASTSAIDLGATVIK
                     AAIERAKIDSQHVDEVIMGNVLQAGLGQNPARQALLKSGLAETVCGFTVNKVCGSGLK
                     SVALAAQAIQAGQAQSIVAGGMENMSLAPYLLDAKARSGYRLGDGQVYDVILRDGLMC
                     ATHGYHMGITAENVAKEYGITREMQDELALHSQRKAAAAIESGAFTAEIVPVNVVTRK
                     KTFVFSQDEFPKANSTAEALGALRPAFDKAGTVTAGNASGINDGAAALVIMEESAALA
                     AGLTPLARIKSYASGGVPPALMGMGPVPATQKALQLAGLQLADIDLIEANEAFAAQFL
                     AVGKNLGFDSEKVNVNGGAIALGHPIGASGARILVTLLHAMQARDKTLGLATLCIGGG
                     QGIAMVIERLN"
     misc_feature    1656..1673
                     /label="C-term linker"
     terminator      1711..1805
                     /note="transcription terminator from phage lambda"
                     /label="lambda t0 terminator"
     promoter        2361..2463
                     /note="promoter of the E. coli cat gene encoding 
                     chloramphenicol acetyltransferase"
                     /label="cat promoter"
     CDS             2464..3123
                     /codon_start=1
                     /gene="cat"
                     /product="chloramphenicol acetyltransferase"
                     /note="confers resistance to chloramphenicol"
                     /translation="MEKKITGYTTVDISQWHRKEHFEAFQSVAQCTYNQTVQLDITAF
                     LKTVKKNKHKFYPAFIHILARLMNAHPEFRMAMKDGELVIWDSVHPCYTVFHEQTETF
                     SSLWSEYHDDFRQFLHIYSQDVACYGENLAYFPKGFIENMFFVSANPWVSFTSFDLNV
                     ANMDNFFAPVFTMGKYYTQGDKVLMPLAIQVHHAVCDGFHVGRMLNELQQYCDEWQGG
                     A"
                     /label="CmR"
     rep_origin      3672..4260
                     /direction="RIGHT"
                     /note="high-copy-number ColE1/pMB1/pBR322/pUC origin of 
                     replication"
                     /label="ori"
     promoter        4504..4581
                     /gene="lacI (mutant)"
                     /note="In the lacIq allele, a single base change in the 
                     promoter boosts expression of the lacI gene about
                     10-fold."
                     /label="lacIq promoter"
     CDS             4582..5664
                     /codon_start=1
                     /gene="lacI"
                     /product="lac repressor"
                     /note="The lac repressor binds to the lac operator to 
                     inhibit transcription in E. coli. This inhibition can be
                     relieved by adding lactose or
                     isopropyl-beta-D-thiogalactopyranoside (IPTG)."
                     /translation="MKPVTLYDVAEYAGVSYQTVSRVVNQASHVSAKTREKVEAAMAE
                     LNYIPNRVAQQLAGKQSLLIGVATSSLALHAPSQIVAAIKSRADQLGASVVVSMVERS
                     GVEACKAAVHNLLAQRVSGLIINYPLDDQDAIAVEAACTNVPALFLDVSDQTPINSII
                     FSHEDGTRLGVEHLVALGHQQIALLAGPLSSVSARLRLAGWHKYLTRNQIQPIAEREG
                     DWSAMSGFQQTMQMLNEGIVPTAMLVANDQMALGAMRAITESGLRVGADISVVGYDDT
                     EDSSCYIPPLTTIKQDFRLLGQTSVDRLLQLSQGQAVKGNQLLPVSLVKRKTTLAPNT
                     QTASPRALADSLMQLARQVSRLESGQ"
                     /label="lacI"
     protein_bind    5677..5698
                     /bound_moiety="E. coli catabolite activator protein"
                     /note="CAP binding activates transcription in the presence
                      of cAMP."
                     /label="CAP binding site"
ORIGIN      
        1 caccccaggc tttacacttt atgcttccgg ctcgtatgtt gtgtggaatt gtgagcggat
       61 aacaatttca cacaggaaac agctatgacc atgattacgg attcactggc cgtcgtttta
      121 caacgtcgtg actgggaaaa ccctggcgtt acccaactta atcgccttgc agcacatccc
      181 cctttcgcca gctggcgtaa tagcgaagag gcccgcaccg atcgcccttc ccaacagttg
      241 cctaagaaac cattattatc atgacattaa cctataaaaa taggcgtatc acgaggccct
      301 ttcgtcttca cctcgagaaa tcataaaaaa tttatttgct ttgtgagcgg ataacaatta
      361 taatagattc aattgtgagc ggataacaat ttcacacaga attcattaaa gaggagaaat
      421 taactatgag aggatctcac catcaccatc accatacgga tccggccctg agggccaaaa
      481 attgtgtcat cgtcagtgcg gtacgtactg ctatcggtag ttttaacggt tcactcgctt
      541 ccaccagcgc catcgacctg ggggcgacag taattaaagc cgccattgaa cgtgcaaaaa
      601 tcgattcaca acacgttgat gaagtgatta tgggtaacgt gttacaagcc gggctggggc
      661 aaaatccggc gcgtcaggca ctgttaaaaa gcgggctggc agaaacggtg tgcggattca
      721 cggtcaataa agtatgtggt tcgggtctta aaagtgtggc gcttgccgcc caggccattc
      781 aggcaggtca ggcgcagagc attgtggcgg ggggtatgga aaatatgagt ttagccccct
      841 acttactcga tgcaaaagca cgctctggtt atcgtcttgg agacggacag gtttatgacg
      901 taatcctgcg cgatggcctg atgtgcgcca cccatggtta tcatatgggg attaccgccg
      961 aaaacgtggc taaagagtac ggaattaccc gtgaaatgca ggatgaactg gcgctacatt
     1021 cacagcgtaa agcggcagcc gcaattgagt ccggtgcttt tacagccgaa atcgtcccgg
     1081 taaatgttgt cactcgaaag aaaaccttcg tcttcagtca agacgaattc ccgaaagcga
     1141 attcaacggc tgaagcgtta ggtgcattgc gcccggcctt cgataaagca ggaacagtca
     1201 ccgctgggaa cgcgtctggt attaacgacg gtgctgccgc tctggtgatt atggaagaat
     1261 ctgcggcgct ggcagcaggc cttacccccc tggctcgcat taaaagttat gccagcggtg
     1321 gcgtgccccc cgcattgatg ggtatggggc cagtacctgc cacgcaaaaa gcgttacaac
     1381 tggcggggct gcaactggcg gatattgatc tcattgaggc taatgaagca tttgctgcac
     1441 agttccttgc cgttgggaaa aacctgggct ttgattctga gaaagtgaat gtcaacggcg
     1501 gggccatcgc gctcgggcat cctatcggtg ccagtggtgc tcgtattctg gtcacactat
     1561 tacatgccat gcaggcacgc gataaaacgc tggggctggc aacactgtgc attggcggcg
     1621 gtcagggaat tgcgatggtg attgaacggt tgaatggcct atgcggccgc taagggtcga
     1681 cctgcagcca agcttaatta gctgagcttg gactcctgtt gatagatcca gtaatgacct
     1741 cagaactcca tctggatttg ttcagaacgc tcggttgccg ccgggcgttt tttattggtg
     1801 agaatccaag ctaggggaat tcatcgtgac tgactgacga tctgcctcgc gcgtttcggt
     1861 gatgacggtg aaaacctctg acacatgcag ctcccggaga cggtcacagc ttgtctgtaa
     1921 gcggatgccg ggagcagaca agcccgtcag ggcgcgtcag cgggtgttgg cgggtgtcgg
     1981 ggcgcagcca tgacccagtc acgtagcgat agcggagtgt ataattcttg aagacgaaag
     2041 ggcctcgtga tacgcctatt tttataggtt aatgtcatga taataatggt ttcttaggat
     2101 cctgatgtcc ggcggtgctt ttgccgttac gcaccacccc gtcagtagct gaacaggagg
     2161 gacagctgat agaaacagaa gccactggag cacctcaaaa acaccatcat acactaaatc
     2221 agtaagttgg cagcatcacc cgacgcactt tgcgccgaat aaatacctgt gacggaagat
     2281 cacttcgcag aataaataaa tcctggtgtc cctgttgata ccgggaagcc ctgggccaac
     2341 ttttggcgaa aatgagacgt tgatcggcac gtaagaggtt ccaactttca ccataatgaa
     2401 ataagatcac taccgggcgt attttttgag ttatcgagat tttcaggagc taaggaagct
     2461 aaaatggaga aaaaaatcac tggatatacc accgttgata tatcccaatg gcatcgtaaa
     2521 gaacattttg aggcatttca gtcagttgct caatgtacct ataaccagac cgttcagctg
     2581 gatattacgg cctttttaaa gaccgtaaag aaaaataagc acaagtttta tccggccttt
     2641 attcacattc ttgcccgcct gatgaatgct catccggaat tccgtatggc aatgaaagac
     2701 ggtgagctgg tgatatggga tagtgttcac ccttgttaca ccgttttcca tgagcaaact
     2761 gaaacgtttt catcgctctg gagtgaatac cacgacgatt tccggcagtt tctacacata
     2821 tattcgcaag atgtggcgtg ttacggtgaa aacctggcct atttccctaa agggtttatt
     2881 gagaatatgt ttttcgtctc agccaatccc tgggtgagtt tcaccagttt tgatttaaac
     2941 gtggccaata tggacaactt cttcgccccc gttttcacca tgggcaaata ttatacgcaa
     3001 ggcgacaagg tgctgatgcc gctggcgatt caggttcatc atgccgtctg tgatggcttc
     3061 catgtcggca gaatgcttaa tgaattacaa cagtactgcg atgagtggca gggcggggcg
     3121 taattttttt aaggcagtta ttggtgccct taaacgcctg gtgctacgcc tgaataagtg
     3181 ataataagcg gatgaatggc agaaattcga aagcaaattc gacccggtcg tcggttcagg
     3241 gcagggtcgt taaatagccg cttatgtcta ttgctggttt accggtttat tgactaccgg
     3301 aagcagtgtg accgtgtgct tctcaaatgc ctgaggccag tttgctcagg ctctccccgt
     3361 ggaggtaata attgacgata tgatcattta ttctgcctcc cagagcctga taaaaacggt
     3421 taggatcgga gtcaggcaac tatggatgaa cgaaatagac agatcgctga gataggtgcc
     3481 tcactgatta agcattggta actgtcagac caagtttact catatatact ttagattgat
     3541 ttaaaacttc atttttaatt taaaaggatc taggtgaaga tcctttttga taatctcatg
     3601 accaaaatcc cttaacgtga gttttcgttc cactgagcgt cagaccccgt agaaaagatc
     3661 aaaggatctt cttgagatcc tttttttctg cgcgtaatct gctgcttgca aacaaaaaaa
     3721 ccaccgctac cagcggtggt ttgtttgccg gatcaagagc taccaactct ttttccgaag
     3781 gtaactggct tcagcagagc gcagatacca aatactgtcc ttctagtgta gccgtagtta
     3841 ggccaccact tcaagaactc tgtagcaccg cctacatacc tcgctctgct aatcctgtta
     3901 ccagtggctg ctgccagtgg cgataagtcg tgtcttaccg ggttggactc aagacgatag
     3961 ttaccggata aggcgcagcg gtcgggctga acggggggtt cgtgcacaca gcccagcttg
     4021 gagcgaacga cctacaccga actgagatac ctacagcgtg agctatgaga aagcgccacg
     4081 cttcccgaag ggagaaaggc ggacaggtat ccggtaagcg gcagggtcgg aacaggagag
     4141 cgcacgaggg agcttccagg gggaaacgcc tggtatcttt atagtcctgt cgggtttcgc
     4201 cacctctgac ttgagcgtcg atttttgtga tgctcgtcag gggggcggag cctatggaaa
     4261 aacgccagca acgcggcctt tttacggttc ctggcctttt gctggccttt tgctcacatg
     4321 ttctttcctg cgttatcccc tgattctgtg gataaccgta ttaccgcctt tgagtgagct
     4381 gataccgctc gccgcagccg aacgaccgag cgcagcgagt cagtgagcga ggaagcggaa
     4441 gagcgcctga tgcggtattt tctccttacg catctgtgcg gtatttcaca ccgcataaat
     4501 tccgacacca tcgaatggtg caaaaccttt cgcggtatgg catgatagcg cccggaagag
     4561 agtcaattca gggtggtgaa tgtgaaacca gtaacgttat acgatgtcgc agagtatgcc
     4621 ggtgtctctt atcagaccgt ttcccgcgtg gtgaaccagg ccagccacgt ttctgcgaaa
     4681 acgcgggaaa aagtggaagc ggcgatggcg gagctgaatt acattcccaa ccgcgtggca
     4741 caacaactgg cgggcaaaca gtcgttgctg attggcgttg ccacctccag tctggccctg
     4801 cacgcgccgt cgcaaattgt cgcggcgatt aaatctcgcg ccgatcaact gggtgccagc
     4861 gtggtggtgt cgatggtaga acgaagcggc gtcgaagcct gtaaagcggc ggtgcacaat
     4921 cttctcgcgc aacgcgtcag tgggctgatc attaactatc cgctggatga ccaggatgcc
     4981 attgctgtgg aagctgcctg cactaatgtt ccggcgttat ttcttgatgt ctctgaccag
     5041 acacccatca acagtattat tttctcccat gaagacggta cgcgactggg cgtggagcat
     5101 ctggtcgcat tgggtcacca gcaaatcgcg ctgttagcgg gcccattaag ttctgtctcg
     5161 gcgcgtctgc gtctggctgg ctggcataaa tatctcactc gcaatcaaat tcagccgata
     5221 gcggaacggg aaggcgactg gagtgccatg tccggttttc aacaaaccat gcaaatgctg
     5281 aatgagggca tcgttcccac tgcgatgctg gttgccaacg atcagatggc gctgggcgca
     5341 atgcgcgcca ttaccgagtc cgggctgcgc gttggtgcgg atatctcggt agtgggatac
     5401 gacgataccg aagacagctc atgttatatc ccgccgttaa ccaccatcaa acaggatttt
     5461 cgcctgctgg ggcaaaccag cgtggaccgc ttgctgcaac tctctcaggg ccaggcggtg
     5521 aagggcaatc agctgttgcc cgtctcactg gtgaaaagaa aaaccaccct ggcgcccaat
     5581 acgcaaaccg cctctccccg cgcgttggcc gattcattaa tgcagctggc acgacaggtt
     5641 tcccgactgg aaagcgggca gtgagcgcaa cgcaattaat gtgagttagc tcactcatta
     5701 gg
//
