# Supplementary material for: Design and implementation of aerobic and ambient CO2-reduction as an entry-point for enhanced carbon fixation
Source: Nat Commun. 2025 Apr 1;16:3134. doi: 10.1038/s41467-025-57549-4 (PMC11961710; doi:10.1038/s41467-025-57549-4)
Supplement: Supplementary file 6 — Supplementary Data 3 [file 41467_2025_57549_MOESM6_ESM.zip › CORE cycle - GenBank Files/pTrc99-McrSt.gb]

LOCUS       pTrc99-McrSt            5223 bp    DNA     circular UNA 26-MAR-2024
DEFINITION  Malonyl-CoA Reductase from Sulfolobus tokodaii.
ACCESSION   urn.local...1u-hiu20fg
VERSION     urn.local...1u-hiu20fg
KEYWORDS    .
SOURCE      
  ORGANISM  .
COMMENT     ##Publication-START##
            Source publication  :: https://doi.org/10.1128/jb.00987-06
            Contact information :: toerb@mpi-marburg.mpg.de
            ##Publication-END##
FEATURES             Location/Qualifiers
     unsure          5..40
                     /Clone_Manager_'Draw_As'="Region"
                     /modified_by="marchald"
                     /label="rbs"
     CDS             44..1114
                     /Name="malonyl-CoA reductase of Sulfolobus tokodaii"
                     /Description="/gene=""'ORF-1""
                     /translation=""MGRTLKAAILGATGLVGIEYVRMLSNHPYIKPAYLAGKGSVGK
                     PYGEVVRWQTVGQVPKEIADMEIKPTDPKLMDDVDIIFSPLPQGAAGPVEEQFAKEGF
                     PVISNSPDHRFDPDVPLLVPELNPHTISLIDEQRKRREWKGFIVTTPLCTAQGAAIPL
                     GAIFKDYKMDGAFITTIQSLSGAGYPGIPSLDVVDNILPLGDGYDAKTIKEIFRILSE
                     VKRNVDEPKLEDVSLAATTHRIATIHGHYEVLYVSFKEETAAEKVKETLENFRGEPQD
                     LKLPTAPSKPIIVMNEDTRPQVYFDRWAGDIPGMSVVVGRLKQVNKRMIRLVSLIHNT
                     VRGAAGGGILAAELLVEKGYIEK"""
                     /Clone_Manager_'Draw_As'="Gene"
                     /label="MCR_St"
     CDS             1670..2530
                     /Clone_Manager_'Draw_As'="Gene"
                     /label="ampicillin\resistance"
     CDS             3879..4961
                     /Name="E. coli repressor lacI coding sequence"
                     /Clone_Manager_'Draw_As'="Gene"
                     /label="lacI"
     promoter        5184..4
                     /Name="trc promoter"
                     /Clone_Manager_'Draw_As'="Region"
                     /modified_by="marchald"
                     /label="pTrc"
ORIGIN      
        1 gtggaattgt gagcggataa caatttcaca caggaaacag accatgggga gaacattaaa
       61 agccgcaata ttaggtgcta ctggtttagt aggaatcgaa tacgtaagaa tgctatcaaa
      121 tcatccttat attaaaccag catatttagc tggaaaaggt tcagtgggta aaccgtatgg
      181 tgaggtagta agatggcaaa cagtaggaca agttcctaag gaaatagctg atatggaaat
      241 aaaaccaact gatcctaagt taatggatga tgtagacata atattttctc cattacctca
      301 aggtgctgct ggcccagtag aagaacaatt tgcaaaagaa ggattccctg tgattagtaa
      361 ttcaccagat catagatttg atcctgatgt tcccttattg gttcctgaac taaatcctca
      421 tactattagc ttaattgatg agcaaagaaa aagaagagaa tggaaaggat ttatagtaac
      481 tacaccacta tgcacagccc agggtgcagc aataccatta ggtgctatat ttaaagatta
      541 taagatggat ggagcattta taactactat tcaatcgcta tctggtgccg gttatccagg
      601 aataccatca ttagatgtag tagataatat cttgccttta ggtgatggat acgatgccaa
      661 gacgataaaa gagatcttca gaattttaag cgaagttaag agaaatgtag atgaacctaa
      721 attagaagat gtaagcttag cagcaacaac tcatagaata gctactatac atggtcatta
      781 tgaagtacta tatgtatcgt tcaaagagga aactgctgct gaaaaagtta aggagacttt
      841 agaaaacttt agaggggaac cacaagatct aaaattacca actgcacctt caaagccaat
      901 tatcgttatg aatgaggata caagacctca agtctatttt gatagatggg ctggggatat
      961 tccaggaatg agtgtagttg taggtagatt aaagcaagtg aataagagaa tgataaggtt
     1021 agtatcatta attcataaca cggtcagagg agccgcagga ggaggtatat tagcagctga
     1081 attacttgtc gaaaaaggat atattgaaaa gtaaggatcc tctagagtcg acctgcaggc
     1141 atgcaagctt ggctgttttg gcggatgaga gaagattttc agcctgatac agattaaatc
     1201 agaacgcaga agcggtctga taaaacagaa tttgcctggc ggcagtagcg cggtggtccc
     1261 acctgacccc atgccgaact cagaagtgaa acgccgtagc gccgatggta gtgtggggtc
     1321 tccccatgcg agagtaggga actgccaggc atcaaataaa acgaaaggct cagtcgaaag
     1381 actgggcctt tcgttttatc tgttgtttgt cggtgaacgc tctcctgagt aggacaaatc
     1441 cgccgggagc ggatttgaac gttgcgaagc aacggcccgg agggtggcgg gcaggacgcc
     1501 cgccataaac tgccaggcat caaattaagc agaaggccat cctgacggat ggcctttttg
     1561 cgtttctaca aactcttttt gtttattttt ctaaatacat tcaaatatgt atccgctcat
     1621 gagacaataa ccctgataaa tgcttcaata atattgaaaa aggaagagta tgagtattca
     1681 acatttccgt gtcgccctta ttcccttttt tgcggcattt tgccttcctg tttttgctca
     1741 cccagaaacg ctggtgaaag taaaagatgc tgaagatcag ttgggtgcac gagtgggtta
     1801 catcgaactg gatctcaaca gcggtaagat ccttgagagt tttcgccccg aagaacgttt
     1861 tccaatgatg agcactttta aagttctgct atgtggcgcg gtattatccc gtgttgacgc
     1921 cgggcaagag caactcggtc gccgcataca ctattctcag aatgacttgg ttgagtactc
     1981 accagtcaca gaaaagcatc ttacggatgg catgacagta agagaattat gcagtgctgc
     2041 cataaccatg agtgataaca ctgcggccaa cttacttctg acaacgatcg gaggaccgaa
     2101 ggagctaacc gcttttttgc acaacatggg ggatcatgta actcgccttg atcgttggga
     2161 accggagctg aatgaagcca taccaaacga cgagcgtgac accacgatgc ctacagcaat
     2221 ggcaacaacg ttgcgcaaac tattaactgg cgaactactt actctagctt cccggcaaca
     2281 attaatagac tggatggagg cggataaagt tgcaggacca cttctgcgct cggcccttcc
     2341 ggctggctgg tttattgctg ataaatctgg agccggtgag cgtgggtctc gcggtatcat
     2401 tgcagcactg gggccagatg gtaagccctc ccgtatcgta gttatctaca cgacggggag
     2461 tcaggcaact atggatgaac gaaatagaca gatcgctgag ataggtgcct cactgattaa
     2521 gcattggtaa ctgtcagacc aagtttactc atatatactt tagattgatt taaaacttca
     2581 tttttaattt aaaaggatct aggtgaagat cctttttgat aatctcatga ccaaaatccc
     2641 ttaacgtgag ttttcgttcc actgagcgtc agaccccgta gaaaagatca aaggatcttc
     2701 ttgagatcct ttttttctgc gcgtaatctg ctgcttgcaa acaaaaaaac caccgctacc
     2761 agcggtggtt tgtttgccgg atcaagagct accaactctt tttccgaagg taactggctt
     2821 cagcagagcg cagataccaa atactgtcct tctagtgtag ccgtagttag gccaccactt
     2881 caagaactct gtagcaccgc ctacatacct cgctctgcta atcctgttac cagtggctgc
     2941 tgccagtggc gataagtcgt gtcttaccgg gttggactca agacgatagt taccggataa
     3001 ggcgcagcgg tcgggctgaa cggggggttc gtgcacacag cccagcttgg agcgaacgac
     3061 ctacaccgaa ctgagatacc tacagcgtga gctatgagaa agcgccacgc ttcccgaagg
     3121 gagaaaggcg gacaggtatc cggtaagcgg cagggtcgga acaggagagc gcacgaggga
     3181 gcttccaggg ggaaacgcct ggtatcttta tagtcctgtc gggtttcgcc acctctgact
     3241 tgagcgtcga tttttgtgat gctcgtcagg ggggcggagc ctatggaaaa acgccagcaa
     3301 cgcggccttt ttacggttcc tggccttttg ctggcctttt gctcacatgt tctttcctgc
     3361 gttatcccct gattctgtgg ataaccgtat taccgccttt gagtgagctg ataccgctcg
     3421 ccgcagccga acgaccgagc gcagcgagtc agtgagcgag gaagcggaag agcgcctgat
     3481 gcggtatttt ctccttacgc atctgtgcgg tatttcacac cgcatatggt gcactctcag
     3541 tacaatctgc tctgatgccg catagttaag ccagtataca ctccgctatc gctacgtgac
     3601 tgggtcatgg ctgcgccccg acacccgcca acacccgctg acgcgccctg acgggcttgt
     3661 ctgctcccgg catccgctta cagacaagct gtgaccgtct ccgggagctg catgtgtcag
     3721 aggttttcac cgtcatcacc gaaacgcgcg aggcagcaga tcaattcgcg cgcgaaggcg
     3781 aagcggcatg catttacgtt gacaccatcg aatggtgcaa aacctttcgc ggtatggcat
     3841 gatagcgccc ggaagagagt caattcaggg tggtgaatgt gaaaccagta acgttatacg
     3901 atgtcgcaga gtatgccggt gtctcttatc agaccgtttc ccgcgtggtg aaccaggcca
     3961 gccacgtttc tgcgaaaacg cgggaaaaag tggaagcggc gatggcggag ctgaattaca
     4021 ttcccaaccg cgtggcacaa caactggcgg gcaaacagtc gttgctgatt ggcgttgcca
     4081 cctccagtct ggccctgcac gcgccgtcgc aaattgtcgc ggcgattaaa tctcgcgccg
     4141 atcaactggg tgccagcgtg gtggtgtcga tggtagaacg aagcggcgtc gaagcctgta
     4201 aagcggcggt gcacaatctt ctcgcgcaac gcgtcagtgg gctgatcatt aactatccgc
     4261 tggatgacca ggatgccatt gctgtggaag ctgcctgcac taatgttccg gcgttatttc
     4321 ttgatgtctc tgaccagaca cccatcaaca gtattatttt ctcccatgaa gacggtacgc
     4381 gactgggcgt ggagcatctg gtcgcattgg gtcaccagca aatcgcgctg ttagcgggcc
     4441 cattaagttc tgtctcggcg cgtctgcgtc tggctggctg gcataaatat ctcactcgca
     4501 atcaaattca gccgatagcg gaacgggaag gcgactggag tgccatgtcc ggttttcaac
     4561 aaaccatgca aatgctgaat gagggcatcg ttcccactgc gatgctggtt gccaacgatc
     4621 agatggcgct gggcgcaatg cgcgccatta ccgagtccgg gctgcgcgtt ggtgcggata
     4681 tctcggtagt gggatacgac gataccgaag acagctcatg ttatatcccg ccgtcaacca
     4741 ccatcaaaca ggattttcgc ctgctggggc aaaccagcgt ggaccgcttg ctgcaactct
     4801 ctcagggcca ggcggtgaag ggcaatcagc tgttgcccgt ctcactggtg aaaagaaaaa
     4861 ccaccctggc gcccaatacg caaaccgcct ctccccgcgc gttggccgat tcattaatgc
     4921 agctggcacg acaggtttcc cgactggaaa gcgggcagtg agcgcaacgc aattaatgtg
     4981 agttagcgcg aattgatctg gtttgacagc ttatcatcga ctgcacggtg caccaatgct
     5041 tctggcgtca ggcagccatc ggaagctgtg gtatggctgt gcaggtcgta aatcactgca
     5101 taattcgtgt cgctcaaggc gcactcccgt tctggataat gttttttgcg ccgacatcat
     5161 aacggttctg gcaaatattc tgaaatgagc tgttgacaat taatcatccg gctcgtataa
     5221 tgt
//
