# Supplementary material for: Design and implementation of aerobic and ambient CO2-reduction as an entry-point for enhanced carbon fixation
Source: Nat Commun. 2025 Apr 1;16:3134. doi: 10.1038/s41467-025-57549-4 (PMC11961710; doi:10.1038/s41467-025-57549-4)
Supplement: Supplementary file 6 — Supplementary Data 3 [file 41467_2025_57549_MOESM6_ESM.zip › CORE cycle - GenBank Files/pTE3162.gb]

LOCUS       pTE3162                 6723 bp    DNA     circular UNA 26-MAR-2024
DEFINITION  AtoDA_A65S from E. coli, T7 Expression cassette, C-term Histag on
            AtoA.
ACCESSION   urn.local...1s-hiu20fg
VERSION     urn.local...1s-hiu20fg
KEYWORDS    .
SOURCE      
  ORGANISM  .
COMMENT     ##Publication-START##
            Source publication  :: Satanowski et al., 2024
            Creator             :: Daniel G. Marchal
            Contact information :: toerb@mpi-marburg.mpg.de
            ##Publication-END##
FEATURES             Location/Qualifiers
     CDS             complement(720..1535)
                     /gene="kanR"
                     /SECDrawAs="Gene"
                     /SECStyleId=1
                     /SECName="kanR"
                     /label="kanR CDS"
     CDS             complement(3672..4631)
                     /gene="lacI"
                     /SECDrawAs="Gene"
                     /SECStyleId=1
                     /SECName="lacI"
                     /label="lacI CDS"
     CDS             5230..5892
                     /codon_start=1
                     /gene="atoD"
                     /note="ECK2214:JW2215:b2221"
                     /transl_table=11
                     /product="acetyl-CoA:acetoacetyl-CoA transferase, alpha
                     subunit"
                     /protein_id="BAA16017.1"
                     /db_xref="GI:1736876"
                     /translation="MKTKLMTLQDATGFFRDGMTIMVGGFMGIGTPSRLVEALLESGV
                     RDLTLIANDTAFVDTGIGPLIVNGRVRKVIASHIGTNPETGRRMISGEMDVVLVPQGT
                     LIEQIRCGGAGLGGFLTPTGVGTVVEEGKQTLTLDGKTWLLERPLRADLALIRAHRCD
                     TLGNLTYQLSARNFNPLIALAADITLVEPDELVETGELQPDHIVTPGAVIDHIIVSQE
                     SK"
                     /modified_by="marchald"
                     /label="atoD CDS"
     CDS             5230..>5251
                     /codon_start=1
                     /gene="atoD"
                     /note="ECK2214:JW2215:b2221"
                     /transl_table=11
                     /product="acetyl-CoA:acetoacetyl-CoA transferase, alpha
                     subunit"
                     /protein_id="BAA16017.1"
                     /db_xref="GI:1736876"
                     /translation="MKTKLMTLQDATGFFRDGMTIMVGGFMGIGTPSRLVEALLESGV
                     RDLTLIANDTAFVDTGIGPLIVNGRVRKVIASHIGTNPETGRRMISGEMDVVLVPQGT
                     LIEQIRCGGAGLGGFLTPTGVGTVVEEGKQTLTLDGKTWLLERPLRADLALIRAHRCD
                     TLGNLTYQLSARNFNPLIALAADITLVEPDELVETGELQPDHIVTPGAVIDHIIVSQE
                     SK"
                     /modified_by="marchald"
                     /label="atoD CDS"
     gene            <5233..>5889
                     /gene="atoD"
                     /label="atoD gene"
     gene            <5233..>5251
                     /gene="atoD"
                     /label="atoD gene"
     source          <5233..>5889
                     /organism="Escherichia coli str. K-12 substr. W3110"
                     /mol_type="genomic DNA"
                     /strain="K-12"
                     /sub_strain="W3110"
                     /db_xref="taxon:316407"
                     /label="source Escherichia coli str. K-12 substr. W3110"
     source          <5233..>5251
                     /organism="Escherichia coli str. K-12 substr. W3110"
                     /mol_type="genomic DNA"
                     /strain="K-12"
                     /sub_strain="W3110"
                     /db_xref="taxon:316407"
                     /label="source Escherichia coli str. K-12 substr. W3110"
     promoter        5983..5999
                     /created_by="marchald"
                     /modified_by="marchald"
                     /label="T7 promoter"
     regulatory      6002..6026
                     /created_by="marchald"
                     /label="lac operator"
     RBS             6041..6063
                     /note="efficient ribosome binding site from bacteriophage
                     T7 gene 10 (<a
                     href=""http://www.ncbi.nlm.nih.gov/pubmed/2676996""
                     title=""http://www.ncbi.nlm.nih.gov/pubmed/2676996"">Olins
                     and Rangwala, 1989</a>)"
                     /X-Transferred_From="pET-28a(+)-aterHCS(I3VE75)"
                     /X-Transferred_Similarity="100.00%"
                     /X-Primary_Match="100.00%; Adjusted-Interval-0:0/0; RBS
                     (<a
                     href=""urn:local:.:f-dgy1xox"">pET-28a(+)-aterHCS(I3VE75)<
                     /a>)"
                     /note="Derived using Geneious Prime 2020.2.4 'Annotate
                     from Database' based on nucleotide similarity"
                     /Transferred_From="pET-16b_correct_direction"
                     /Transferred_Similarity="100.00%"
                     /Primary_Match="100.00%; Adjusted-Interval-0:0/0; RBS (<a
                     href=""urn:local:.:r-dgy25t8"">pET-16b_correct_direction</
                     a>)"
                     /Alternative_Match="100.00%; Adjusted-Interval-0:0/0; RBS
                     (<a
                     href=""urn:local:.:18-dgy2g8s"">pET-16b_correct_direction
                     (digested by BamHI, NcoI) Fragment 2</a>)"
                     /Alternative_Match="100.00%; Adjusted-Interval-0:0/0; RBS
                     (<a
                     href=""urn:local:.:f-dgy1xox"">pET-28a(+)-aterHCS(I3VE75)<
                     /a>)"
                     /Alternative_Match="100.00%; Adjusted-Interval-0:0/0; RBS
                     (<a
                     href=""urn:local:.:1x-dgy2hia"">pET-16b_correct_direction
                     (digested by BamHI, NcoI) Fragment 2 -
                     pET-28a(+)-aterHCS(I3VE75) (digested by BamHI, NcoI)
                     Fragment 1</a>)"
                     /Alternative_Match="100.00%; Adjusted-Interval-0:0/0; RBS
                     (<a
                     href=""urn:local:.:1m-dgy2gp5"">pET-28a(+)-aterHCS(I3VE75)
                     (digested by BamHI, NcoI) Fragment 2</a>)"
                     /label="RBS"
     CDS             6071..>6721
                     /gene="atoA"
                     /note="ECK2215:JW2216:b2222"
                     /transl_table=11
                     /product="acetyl-CoA:acetoacetyl-CoA transferase, beta
                     subunit"
                     /protein_id="BAA16018.1"
                     /db_xref="GI:1736877"
                     /modified_by="marchald"
                     /Original_Translation="MDAKQRIARRVAQELRDGDIVNLGIGLPTMVANYL
                     PEGIHITLQSENGFLGLGPVTTAHPDLVNAGGQPCGVLPGAAMFDSAMSFALIRGGHI
                     DACVLGGLQVDEEANLANWVVPGKMVPGMGGAMDLVTGSRKVIIAMEHCAKDGSAKIL
                     RRCTMPLTAQHAVHMLVTELAVFRFIDGKMWLTEIADGCDLATVRAKTEARFEVAADL
                     NTQRGDL"
                     /label="atoA CDS"
     gene            <6074..>6718
                     /gene="atoA"
                     /label="atoA gene"
     source          <6074..>6718
                     /organism="Escherichia coli str. K-12 substr. W3110"
                     /mol_type="genomic DNA"
                     /strain="K-12"
                     /sub_strain="W3110"
                     /db_xref="taxon:316407"
                     /label="source Escherichia coli str. K-12 substr. W3110"
     Mutation        6263..6265
                     /created_by="marchald"
                     /label="A65S (gct->agc)"
ORIGIN      
        1 cgagcaccac caccaccacc actgagatcc ggctgctaac aaagcccgaa aggaagctga
       61 gttggctgct gccaccgctg agcaataact agcataaccc cttggggcct ctaaacgggt
      121 cttgaggggt tttttgctga aaggaggaac tatatccgga ttggcgaatg ggacgcgccc
      181 tgtagcggcg cattaagcgc ggcgggtgtg gtggttacgc gcagcgtgac cgctacactt
      241 gccagcgccc tagcgcccgc tcctttcgct ttcttccctt cctttctcgc cacgttcgcc
      301 ggctttcccc gtcaagctct aaatcggggg ctccctttag ggttccgatt tagtgcttta
      361 cggcacctcg accccaaaaa acttgattag ggtgatggtt cacgtagtgg gccatcgccc
      421 tgatagacgg tttttcgccc tttgacgttg gagtccacgt tctttaatag tggactcttg
      481 ttccaaactg gaacaacact caaccctatc tcggtctatt cttttgattt ataagggatt
      541 ttgccgattt cggcctattg gttaaaaaat gagctgattt aacaaaaatt taacgcgaat
      601 tttaacaaaa tattaacgct tacaatttag gtggcacttt tcggggaaat gtgcgcggaa
      661 cccctatttg tttatttttc taaatacatt caaatatgta tccgctcatg aattaattct
      721 tagaaaaact catcgagcat caaatgaaac tgcaatttat tcatatcagg attatcaata
      781 ccatattttt gaaaaagccg tttctgtaat gaaggagaaa actcaccgag gcagttccat
      841 aggatggcaa gatcctggta tcggtctgcg attccgactc gtccaacatc aatacaacct
      901 attaatttcc cctcgtcaaa aataaggtta tcaagtgaga aatcaccatg agtgacgact
      961 gaatccggtg agaatggcaa aagtttatgc atttctttcc agacttgttc aacaggccag
     1021 ccattacgct cgtcatcaaa atcactcgca tcaaccaaac cgttattcat tcgtgattgc
     1081 gcctgagcga gacgaaatac gcgatcgctg ttaaaaggac aattacaaac aggaatcgaa
     1141 tgcaaccggc gcaggaacac tgccagcgca tcaacaatat tttcacctga atcaggatat
     1201 tcttctaata cctggaatgc tgttttcccg gggatcgcag tggtgagtaa ccatgcatca
     1261 tcaggagtac ggataaaatg cttgatggtc ggaagaggca taaattccgt cagccagttt
     1321 agtctgacca tctcatctgt aacatcattg gcaacgctac ctttgccatg tttcagaaac
     1381 aactctggcg catcgggctt cccatacaat cgatagattg tcgcacctga ttgcccgaca
     1441 ttatcgcgag cccatttata cccatataaa tcagcatcca tgttggaatt taatcgcggc
     1501 ctagagcaag acgtttcccg ttgaatatgg ctcataacac cccttgtatt actgtttatg
     1561 taagcagaca gttttattgt tcatgaccaa aatcccttaa cgtgagtttt cgttccactg
     1621 agcgtcagac cccgtagaaa agatcaaagg atcttcttga gatccttttt ttctgcgcgt
     1681 aatctgctgc ttgcaaacaa aaaaaccacc gctaccagcg gtggtttgtt tgccggatca
     1741 agagctacca actctttttc cgaaggtaac tggcttcagc agagcgcaga taccaaatac
     1801 tgtccttcta gtgtagccgt agttaggcca ccacttcaag aactctgtag caccgcctac
     1861 atacctcgct ctgctaatcc tgttaccagt ggctgctgcc agtggcgata agtcgtgtct
     1921 taccgggttg gactcaagac gatagttacc ggataaggcg cagcggtcgg gctgaacggg
     1981 gggttcgtgc acacagccca gcttggagcg aacgacctac accgaactga gatacctaca
     2041 gcgtgagcta tgagaaagcg ccacgcttcc cgaagggaga aaggcggaca ggtatccggt
     2101 aagcggcagg gtcggaacag gagagcgcac gagggagctt ccagggggaa acgcctggta
     2161 tctttatagt cctgtcgggt ttcgccacct ctgacttgag cgtcgatttt tgtgatgctc
     2221 gtcagggggg cggagcctat ggaaaaacgc cagcaacgcg gcctttttac ggttcctggc
     2281 cttttgctgg ccttttgctc acatgttctt tcctgcgtta tcccctgatt ctgtggataa
     2341 ccgtattacc gcctttgagt gagctgatac cgctcgccgc agccgaacga ccgagcgcag
     2401 cgagtcagtg agcgaggaag cggaagagcg cctgatgcgg tattttctcc ttacgcatct
     2461 gtgcggtatt tcacaccgca atggtgcact ctcagtacaa tctgctctga tgccgcatag
     2521 ttaagccagt atacactccg ctatcgctac gtgactgggt catggctgcg ccccgacacc
     2581 cgccaacacc cgctgacgcg ccctgacggg cttgtctgct cccggcatcc gcttacagac
     2641 aagctgtgac cgtctccggg agctgcatgt gtcagaggtt ttcaccgtca tcaccgaaac
     2701 gcgcgaggca gctgcggtaa agctcatcag cgtggtcgtg aagcgattca cagatgtctg
     2761 cctgttcatc cgcgtccagc tcgttgagtt tctccagaag cgttaatgtc tggcttctga
     2821 taaagcgggc catgttaagg gcggtttttt cctgtttggt cactgatgcc tccgtgtaag
     2881 ggggatttct gttcatgggg gtaatgatac cgatgaaacg agagaggatg ctcacgatac
     2941 gggttactga tgatgaacat gcccggttac tggaacgttg tgagggtaaa caactggcgg
     3001 tatggatgcg gcgggaccag agaaaaatca ctcagggtca atgccagcgc ttcgttaata
     3061 cagatgtagg tgttccacag ggtagccagc agcatcctgc gatgcagatc cggaacataa
     3121 tggtgcaggg cgctgacttc cgcgtttcca gactttacga aacacggaaa ccgaagacca
     3181 ttcatgttgt tgctcaggtc gcagacgttt tgcagcagca gtcgcttcac gttcgctcgc
     3241 gtatcggtga ttcattctgc taaccagtaa ggcaaccccg ccagcctagc cgggtcctca
     3301 acgacaggag cacgatcatg cgcacccgtg gggccgccat gccggcgata atggcctgct
     3361 tctcgccgaa acgtttggtg gcgggaccag tgacgaaggc ttgagcgagg gcgtgcaaga
     3421 ttccgaatac cgcaagcgac aggccgatca tcgtcgcgct ccagcgaaag cggtcctcgc
     3481 cgaaaatgac ccagagcgct gccggcacct gtcctacgag ttgcatgata aagaagacag
     3541 tcataagtgc ggcgacgata gtcatgcccc gcgcccaccg gaaggagctg actgggttga
     3601 aggctctcaa gggcatcggt cgagatcccg gtgcctaatg agtgagctaa cttacattaa
     3661 ttgcgttgcg ctcactgccc gctttccagt cgggaaacct gtcgtgccag ctgcattaat
     3721 gaatcggcca acgcgcgggg agaggcggtt tgcgtattgg gcgccagggt ggtttttctt
     3781 ttcaccagtg agacgggcaa cagctgattg cccttcaccg cctggccctg agagagttgc
     3841 agcaagcggt ccacgctggt ttgccccagc aggcgaaaat cctgtttgat ggtggttaac
     3901 ggcgggatat aacatgagct gtcttcggta tcgtcgtatc ccactaccga gatatccgca
     3961 ccaacgcgca gcccggactc ggtaatggcg cgcattgcgc ccagcgccat ctgatcgttg
     4021 gcaaccagca tcgcagtggg aacgatgccc tcattcagca tttgcatggt ttgttgaaaa
     4081 ccggacatgg cactccagtc gccttcccgt tccgctatcg gctgaatttg attgcgagtg
     4141 agatatttat gccagccagc cagacgcaga cgcgccgaga cagaacttaa tgggcccgct
     4201 aacagcgcga tttgctggtg acccaatgcg accagatgct ccacgcccag tcgcgtaccg
     4261 tcttcatggg agaaaataat actgttgatg ggtgtctggt cagagacatc aagaaataac
     4321 gccggaacat tagtgcaggc agcttccaca gcaatggcat cctggtcatc cagcggatag
     4381 ttaatgatca gcccactgac gcgttgcgcg agaagattgt gcaccgccgc tttacaggct
     4441 tcgacgccgc ttcgttctac catcgacacc accacgctgg cacccagttg atcggcgcga
     4501 gatttaatcg ccgcgacaat ttgcgacggc gcgtgcaggg ccagactgga ggtggcaacg
     4561 ccaatcagca acgactgttt gcccgccagt tgttgtgcca cgcggttggg aatgtaattc
     4621 agctccgcca tcgccgcttc cactttttcc cgcgttttcg cagaaacgtg gctggcctgg
     4681 ttcaccacgc gggaaacggt ctgataagag acaccggcat actctgcgac atcgtataac
     4741 gttactggtt tcacattcac caccctgaat tgactctctt ccgggcgcta tcatgccata
     4801 ccgcgaaagg ttttgcgcca ttcgatggtg tccgggatct cgacgctctc ccttatgcga
     4861 ctcctgcatt aggaagcagc ccagtagtag gttgaggccg ttgagcaccg ccgccgcaag
     4921 gaatggtgca tgcaaggaga tggcgcccaa cagtcccccg gccacggggc ctgccaccat
     4981 acccacgccg aaacaagcgc tcatgagccc gaagtggcga gcccgatctt ccccatcggt
     5041 gatgtcggcg atataggcgc cagcaaccgc acctgtggcg ccggtgatgc cggccacgat
     5101 gcgtccggcg tagaggatcg agatctcgat cccgcgaaat taatacgact cactataggg
     5161 gaattgtgag cggataacaa ttcccctcta gaaataattt tgtttaactt taagaaggag
     5221 atataccata tgaaaacaaa attgatgaca ttacaagacg ccaccggctt ctttcgtgac
     5281 ggcatgacca tcatggtggg cggatttatg gggattggca ctccatcccg cctggttgaa
     5341 gcattactgg aatctggtgt tcgcgacctg acattgatag ccaatgatac cgcgtttgtt
     5401 gataccggca tcggtccgct catcgtcaat ggtcgagtcc gcaaagtgat tgcttcacat
     5461 atcggcacca acccggaaac aggtcggcgc atgatatctg gtgagatgga cgtcgttctg
     5521 gtgccgcaag gtacgctaat cgagcaaatt cgctgtggtg gagctggact tggtggtttt
     5581 ctcaccccaa cgggtgtcgg caccgtcgta gaggaaggca aacagacact gacactcgac
     5641 ggtaaaacct ggctgctcga acgcccactg cgcgccgacc tggcgctaat tcgcgctcat
     5701 cgttgcgaca cacttggcaa cctgacctat caacttagcg cccgcaactt taaccccctg
     5761 atagcccttg cggctgatat cacgctggta gagccagatg aactggtcga aaccggcgag
     5821 ctgcaacctg accatattgt cacccctggt gccgttatcg accacatcat cgtttcacag
     5881 gagagcaaat aagaattcga gctccgtcga caagcttgcg gccgcataat gcttaagtcg
     5941 aacagaaagt aatcgtattg tacacggccg cataatcgaa attaatacga ctcactatag
     6001 gggaattgtg agcggataac aattccccat cttagtatat tttgtttaac tttaagaagg
     6061 agatatacat atggatgcga aacaacgtat tgcgcgccgt gtggcgcaag agcttcgtga
     6121 tggtgacatc gttaacttag ggatcggttt acccacaatg gtcgccaatt atttaccgga
     6181 gggtattcat atcactctgc aatcggaaaa cggcttcctc ggtttaggcc cggtcacgac
     6241 agcgcatcca gatctggtga acagcggcgg gcaaccgtgc ggtgttttac ccggtgcagc
     6301 catgtttgat agcgccatgt catttgcgct aatccgtggc ggtcatattg atgcctgcgt
     6361 gctcggcggt ttgcaagtag acgaagaagc aaacctcgcg aactgggtag tgcctgggaa
     6421 aatggtgccc ggtatgggtg gcgcgatgga tctggtgacc gggtcgcgca aagtgatcat
     6481 cgccatggaa cattgcgcca aagatggttc agcaaaaatt ttgcgccgct gcaccatgcc
     6541 actcactgcg caacatgcgg tgcatatgct ggttactgaa ctggctgtct ttcgttttat
     6601 tgacggcaaa atgtggctca ccgaaattgc cgacgggtgt gatttagcca ccgtgcgtgc
     6661 caaaacagaa gctcggtttg aagtcgccgc cgatctgaat acgcaacggg gtgatttatc
     6721 ggg
//
