# Supplementary material for: Design and implementation of aerobic and ambient CO2-reduction as an entry-point for enhanced carbon fixation
Source: Nat Commun. 2025 Apr 1;16:3134. doi: 10.1038/s41467-025-57549-4 (PMC11961710; doi:10.1038/s41467-025-57549-4)
Supplement: Supplementary file 6 — Supplementary Data 3 [file 41467_2025_57549_MOESM6_ESM.zip › CORE cycle - GenBank Files/pME_B_0_04_0054_ACL_Sl.gb]

LOCUS       pME_B_0_04_0054_        5783 bp    DNA     circular UNA 26-MAR-2024
DEFINITION  ACL (Acetoacetate CoA Ligase from Streptomyces lividans TK24),
            codon optimized for E. coli, LVL 0, with T7 expression cassette.
ACCESSION   urn.local...1i-hiu20fg
VERSION     urn.local...1i-hiu20fg
KEYWORDS    .
SOURCE      
  ORGANISM  .
COMMENT     ##Publication-START##
            Source publication  :: Satanowski et al., 2024
            Creator             :: Daniel G. Marchal
            Contact information :: toerb@mpi-marburg.mpg.de
            ##Publication-END##
FEATURES             Location/Qualifiers
     misc_signal     31..47
                     /SECDrawAs="Label"
                     /label="pT7"
     promoter        31..48
                     /note="T7 RNA polymerase promoter"
                     /regulatory_class="promoter"
                     /note="Derived using Geneious Prime 2020.1.2 'Annotate
                     from Database' based on nucleotide similarity"
                     /Transferred_From="T7"
                     /Transferred_Similarity="100.00%"
                     /Primary_Match="100.00%; Adjusted-Interval-0:0/0; <a
                     href=""urn:local:.:1k9-c3uhtau"">T7</a>"
                     /label="T7"
     misc_feature    54..70
                     /kind="operator"
                     /note="Lac operon operator"
                     /note="Derived using Geneious Prime 2020.1.2 'Annotate
                     from Database' based on nucleotide similarity"
                     /Transferred_From="lacO"
                     /Transferred_Similarity="100.00%"
                     /Primary_Match="100.00%; Adjusted-Interval-0:0/0; <a
                     href=""urn:local:.:11e-c3uht2n"">lacO</a>"
                     /label="lacO"
     RBS             94..110
                     /note="T7 phage, gene 10 translational enhancer sequence -
                     ribosome-binding site"
                     /regulatory_class="ribosome_binding_site"
                     /note="Derived using Geneious Prime 2020.1.2 'Annotate
                     from Database' based on nucleotide similarity"
                     /Transferred_From="T7 transl en RBS"
                     /Transferred_Similarity="100.00%"
                     /Primary_Match="100.00%; Adjusted-Interval-0:0/0; <a
                     href=""urn:local:.:1lr-c3uhtb6"">T7 transl en RBS</a>"
                     /label="T7 transl en RBS"
     misc_signal     106..112
                     /SECDrawAs="Label"
                     /label="rbs"
     CDS             118..2166
                     /locus_tag="SLIV_RS30780"
                     /old_locus_tag="SLIV_30795"
                     /EC_number="6.2.1.16"
                     /inference="COORDINATES: similar to AA
                     sequence:RefSeq:WP_018570123.1"
                     /note="Derived by automated computational analysis using
                     gene prediction method: Protein Homology."
                     /codon_start=1
                     /transl_table=11
                     /product="acetoacetate--CoA ligase"
                     /protein_id="WP_003977432.1"
                     /db_xref="GI:490075257"
                     /Original_Translation="MSTENPQPLWQPDAQRIAQARITRFQAWAAEHHGA
                     PAEGGYAALHRWSVDELDTFWKAVTEWFDVRFSTPYARVLGDRTMPGAQWFPGATLNY
                     AEHALRAAGTRPDEPALLYVDETHEPAPVTWAELRRQVASLAAELRALGVRPGDRVSG
                     YLPNIPQAVVALLATAAVGGVWTSCAPDFGARSVLDRFQQVEPVVLFTVDGYRYGGKE
                     HDRRDTVAELRRELPTLRAVIHIPLLGTEAPDGTLDWETLTAADAEPVYEQVPFDHPL
                     WVLYSSGTTGLPKAIVQSQGGILVEHLKQLGLHCDLGPGDRFFWYTSTGWMMWNFLVS
                     GLLTGTTIVLYDGSPGFPATDAQWRIAERTGATLFGTSAAYVMACRKAGVHPARDLDL
                     SAIQCVATTGSPLPPDGFRWLHDEFAAGGADLWIASVSGGTDVCSCFAGAVPTLPVHI
                     GELQAPGLGTDLQSWDPSGDPLTDEVGELVVTNPMPSMPIRFWNDPDGSRYHDSYFDT
                     YPGVWRHGDWITLTSRGSVVIHGRSDSTLNRQGVRMGSADIYEAVERLPEIRESLVIG
                     IEQPDGGYWMPLFVHLAPGATLDDALLDRIKRTIRVNLSPRHVPDEVIEVPGIPHTLT
                     GKRIEVPVKRLLQGTPLDKAVNPGSIDNLDLLHFYEELARKRS"
                     /modified_by="marchald"
                     /label="acetoacetate--CoA ligase CDS"
     misc_feature    124..141
                     /kind="tag"
                     /note="6X polyhistidine tag used for protein purification"
                     /Color="#FFFFB9"
                     /note="Derived using Geneious Prime 2020.1.2 'Annotate
                     from Database' based on protein similarity"
                     /Transferred_From="polyhistidine"
                     /Transferred_Translation_Similarity="100.00%"
                     /Primary_Match="100.00%; Adjusted-Interval-0:0/0; <a
                     href=""urn:local:.:18i-c3uht5v"">polyhistidine</a>"
                     /Alternative_Match="100.00%; Adjusted-Interval-0:3/3; <a
                     href=""urn:local:.:18i-c3uht5v"">polyhistidine</a>"
                     /label="polyhistidine"
     misc_feature    complement(125..139)
                     /kind="tag"
                     /note="asp-tag (polyaspartate) used for protein
                     immobilization and purification"
                     /Color="#FFFFB9"
                     /note="Derived using Geneious Prime 2020.1.2 'Annotate
                     from Database' based on protein similarity"
                     /Transferred_From="polyaspartate"
                     /Transferred_Translation_Similarity="100.00%"
                     /Primary_Match="100.00%; Adjusted-Interval-0:0/0; <a
                     href=""urn:local:.:18f-c3uht5t"">polyaspartate</a>"
                     /label="polyaspartate"
     misc_feature    130..147
                     /kind="tag"
                     /note="6X polyhistidine tag used for protein purification"
                     /Color="#FFFFB9"
                     /note="Derived using Geneious Prime 2020.1.2 'Annotate
                     from Database' based on protein similarity"
                     /Transferred_From="polyhistidine"
                     /Transferred_Translation_Similarity="100.00%"
                     /Primary_Match="100.00%; Adjusted-Interval-0:0/0; <a
                     href=""urn:local:.:18i-c3uht5v"">polyhistidine</a>"
                     /Alternative_Match="100.00%; Adjusted-Interval-0:3/3; <a
                     href=""urn:local:.:18i-c3uht5v"">polyhistidine</a>"
                     /label="polyhistidine"
     misc_feature    complement(131..145)
                     /kind="tag"
                     /note="asp-tag (polyaspartate) used for protein
                     immobilization and purification"
                     /Color="#FFFFB9"
                     /note="Derived using Geneious Prime 2020.1.2 'Annotate
                     from Database' based on protein similarity"
                     /Transferred_From="polyaspartate"
                     /Transferred_Translation_Similarity="100.00%"
                     /Primary_Match="100.00%; Adjusted-Interval-0:0/0; <a
                     href=""urn:local:.:18f-c3uht5t"">polyaspartate</a>"
                     /Alternative_Match="100.00%; Adjusted-Interval-0:-3/-3; <a
                     href=""urn:local:.:18f-c3uht5t"">polyaspartate</a>"
                     /label="polyaspartate"
     misc_feature    136..153
                     /kind="tag"
                     /note="6X polyhistidine tag used for protein purification"
                     /Color="#FFFFB9"
                     /note="Derived using Geneious Prime 2020.1.2 'Annotate
                     from Database' based on protein similarity"
                     /Transferred_From="polyhistidine"
                     /Transferred_Translation_Similarity="100.00%"
                     /Primary_Match="100.00%; Adjusted-Interval-0:0/0; <a
                     href=""urn:local:.:18i-c3uht5v"">polyhistidine</a>"
                     /label="polyhistidine"
     misc_feature    complement(137..151)
                     /kind="tag"
                     /note="asp-tag (polyaspartate) used for protein
                     immobilization and purification"
                     /Color="#FFFFB9"
                     /note="Derived using Geneious Prime 2020.1.2 'Annotate
                     from Database' based on protein similarity"
                     /Transferred_From="polyaspartate"
                     /Transferred_Translation_Similarity="100.00%"
                     /Primary_Match="100.00%; Adjusted-Interval-0:0/0; <a
                     href=""urn:local:.:18f-c3uht5t"">polyaspartate</a>"
                     /Alternative_Match="100.00%; Adjusted-Interval-0:-3/-3; <a
                     href=""urn:local:.:18f-c3uht5t"">polyaspartate</a>"
                     /label="polyaspartate"
     misc_feature    166..177
                     /kind="recognition site"
                     /note="factor Xa recognition and cleavage site"
                     /note="Derived using Geneious Prime 2020.1.2 'Annotate
                     from Database' based on protein similarity"
                     /Transferred_From="factor XA site"
                     /Transferred_Translation_Similarity="100.00%"
                     /Primary_Match="100.00%; Adjusted-Interval-0:0/0; <a
                     href=""urn:local:.:11t-c3uht2r"">factor XA site</a>"
                     /label="factor XA site"
     source          <190..>1071
                     /organism="Streptomyces lividans TK24"
                     /mol_type="genomic DNA"
                     /strain="TK24"
                     /db_xref="taxon:457428"
                     /label="source Streptomyces lividans TK24"
     source          <1072..>2166
                     /organism="Streptomyces lividans TK24"
                     /mol_type="genomic DNA"
                     /strain="TK24"
                     /db_xref="taxon:457428"
                     /label="source Streptomyces lividans TK24"
     unsure          complement(2167..2170)
                     /created_by="Daniel"
                     /label="CDS Overhang"
     terminator      2208..2265
                     /created_by="Daniel"
                     /label="Terminator"
     rep_origin      complement(2460..3048)
                     /created_by="Daniel"
                     /modified_by="Daniel"
                     /label="pMB1"
     terminator      3231..3325
                     /created_by="Daniel"
                     /label="Terminator"
     CDS             complement(3346..4005)
                     /created_by="Daniel"
                     /label="cat"
     unsure          complement(3569..3574)
                     /created_by="Daniel"
                     /label="BsmBI cut site"
     unsure          3571
                     /created_by="Daniel"
                     /label="C -> A mutation manually included not verified"
     terminator      4189..4232
                     /created_by="Daniel"
                     /label="Terminator"
     regulatory      4311..4332
                     /note="catabolite activator protein binding site"
                     /regulatory_class="other"
                     /note="Derived using Geneious Prime 2020.1.2 'Annotate
                     from Database' based on nucleotide similarity"
                     /Transferred_From="CAP BS"
                     /Transferred_Similarity="95.45%"
                     /Primary_Match="95.45%; Adjusted-Interval-0:0/0; <a
                     href=""urn:local:.:1ps-c3uhtcr"">CAP BS</a>"
                     /label="CAP BS"
     CDS             complement(4345..>4474)
                     /codon_start=2
                     /gene="lacI"
                     /SECDrawAs="Gene"
                     /SECStyleId=1
                     /label="lacI CDS"
     CDS             complement(<4456..5304)
                     /gene="lacI"
                     /SECDrawAs="Gene"
                     /SECStyleId=1
                     /label="lacI CDS"
     promoter        complement(5428..5505)
                     /note="lacIq promoter region"
                     /regulatory_class="promoter"
                     /note="Derived using Geneious Prime 2020.1.2 'Annotate
                     from Database' based on nucleotide similarity"
                     /Transferred_From="lacIq"
                     /Transferred_Similarity="98.72%"
                     /Primary_Match="98.72%; Adjusted-Interval-0:0/0; <a
                     href=""urn:local:.:1g4-c3uht86"">lacIq</a>"
                     /label="lacIq"
ORIGIN      
        1 tagaggatcg agatctcgat cccgcgaaat taatacgact cactataggg gaattgtgag
       61 cggataacaa ttcccctcta gaaataattt tgtttaactt taagaaggag atataccatg
      121 ggccatcatc atcatcatca tcatcatcat cacagcagcg gccatatcga aggtcgtcat
      181 gggtctcgaa tgtctactga gaaccctcag cctctgtggc aacctgacgc gcaacgtatc
      241 gcacaggcac gtatcacccg ttttcaagct tgggccgcgg aacaccatgg tgcaccggca
      301 gaaggcggtt acgcagcgct gcaccgctgg agcgttgatg aactggacac cttctggaaa
      361 gcggttactg aatggttcga cgtgcgcttt agcaccccgt acgcccgtgt tctcggtgat
      421 cgtactatgc cgggcgcgca gtggttcccg ggtgctaccc tcaactacgc cgaacacgca
      481 ctgcgtgcag cgggcacccg tccggatgaa ccggcgctcc tgtacgtgga cgaaacgcat
      541 gaaccggccc cggttacttg ggctgagctg cgtcgccagg tggcatctct cgcggctgaa
      601 ctccgcgcgc tgggcgtccg tccgggcgat cgtgtgagcg gttacctgcc gaacatcccg
      661 caggcggtag ttgccctcct ggctaccgcg gcagttggtg gcgtgtggac ctcctgcgcc
      721 ccggattttg gtgcgcgctc cgtactggat cgtttccaac aggtcgagcc ggttgtgctg
      781 ttcaccgttg atggctatcg ttatggtggc aaagagcacg atcgtcgcga caccgtggca
      841 gaactccgtc gcgaactgcc aacgctgcgt gcagtgattc acattccgct cctgggcacc
      901 gaagcaccgg acggtactct ggattgggaa acgctgaccg ccgctgacgc tgaaccggtt
      961 tacgaacagg tcccgtttga tcacccgctg tgggtgctgt actctagcgg caccactggc
     1021 ctgccgaaag caatcgtgca gtcccagggt ggcatcctgg tggagcacct caaacagctg
     1081 ggcctgcact gcgacctggg tccaggtgac cgctttttct ggtacacttc cactggctgg
     1141 atgatgtgga actttctggt ttctggcctc ctgactggta ccactatcgt tctgtatgat
     1201 ggtagcccgg gtttcccggc taccgacgct caatggcgca tcgcggagcg cactggtgca
     1261 actctgttcg gtacctccgc tgcgtacgta atggcgtgtc gtaaagctgg tgtgcatcct
     1321 gcccgtgatc tggacctctc tgccattcag tgcgtagcaa ccactggctc tccgctgcca
     1381 ccggatggct ttcgttggct gcacgatgaa ttcgcggctg gtggcgctga tctgtggatc
     1441 gcgtctgtat ctggcggtac tgatgtttgc tcctgcttcg ccggtgctgt tccgactctg
     1501 ccggtccaca tcggtgagct gcaggcgccg ggcctgggca ccgacctgca gtcttgggat
     1561 ccgtccggtg atccgctgac cgacgaagtt ggcgaactgg tcgttaccaa cccgatgccg
     1621 tctatgccga tccgtttctg gaatgacccg gacggcagcc gttaccacga ctcctacttc
     1681 gatacctatc cgggcgtttg gcgccatggc gattggatca ccctgaccag ccgcggctct
     1741 gtcgtgatcc acggtcgttc cgatagcact ctgaaccgcc aaggcgtgcg tatgggttcc
     1801 gcagatatct acgaagcagt tgaacgtctg ccggagatcc gcgaatctct ggttattggc
     1861 atcgaacagc cggatggtgg ctactggatg ccgctgtttg tgcacctggc tccgggcgct
     1921 acgctggacg atgcactcct ggaccgtatc aaacgcacca tccgcgtaaa cctgtcccct
     1981 cgtcacgtgc cggacgaagt tattgaagtc ccgggcatcc cacacactct gactggcaaa
     2041 cgtatcgaag taccggttaa acgcctcctg cagggtaccc ctctggataa agccgtcaac
     2101 ccgggttcca tcgataacct ggacctcctg catttctacg aagagctggc ccgtaaacgc
     2161 tcttaagctt tgagaccact catcgcgact agtagcggcc gctgcagtcc ggcaaaaaag
     2221 ggcaaggtgt caccaccctg ccctttttct ttaaaaccga aaagattact tcgcgttatg
     2281 caggcttcct cgctcactga ctcgctgcgc tcggtcgttc ggctgcggcg agcggtatca
     2341 gctcactcaa aggcggtaat acggttatcc acagaatcag gggataacgc aggaaagaac
     2401 atgtgagcaa aaggccagca aaaggccagg aaccgtaaaa aggccgcgtt gctggcgttt
     2461 ttccacaggc tccgcccccc tgacgagcat cacaaaaatc gacgctcaag tcagaggtgg
     2521 cgaaacccga caggactata aagataccag gcgtttcccc ctggaagctc cctcgtgcgc
     2581 tctcctgttc cgaccctgcc gcttaccgga tacctgtccg cctttctccc ttcgggaagc
     2641 gtggcgcttt ctcatagctc acgctgtagg tatctcagtt cggtgtaggt cgttcgctcc
     2701 aagctgggct gtgtgcacga accccccgtt cagcccgacc gctgcgcctt atccggtaac
     2761 tatcgtcttg agtccaaccc ggtaagacac gacttatcgc cactggcagc agccactggt
     2821 aacaggatta gcagagcgag gtatgtaggc ggtgctacag agttcttgaa gtggtggcct
     2881 aactacggct acactagaag aacagtattt ggtatctgcg ctctgctgaa gccagttacc
     2941 ttcggaaaaa gagttggtag ctcttgatcc ggcaaacaaa ccaccgctgg tagcggtggt
     3001 ttttttgttt gcaagcagca gattacgcgc agaaaaaaag gatctcaaga agatcctttg
     3061 atcttttcta cggggtctga cgctcagtgg aacgaaaact cacgttaagg gattttggtc
     3121 atgagattat caaaaaggat cttcacctag atccttttaa attaaaaatg aagttttaaa
     3181 tcaatctaaa gtatatatga gtaaacttgg tctgacagct cgaggcttgg attctcacca
     3241 ataaaaaacg cccggcggca accgagcgtt ctgaacaaat ccagatggag ttctgaggtc
     3301 attactggat ctatcaacag gagtccaagc gagctcgata tcaaattacg ccccgccctg
     3361 ccactcatcg cagtactgtt gtaattcatt aagcattctg ccgacatgga agccatcaca
     3421 aacggcatga tgaacctgaa tcgccagcgg catcagcacc ttgtcgcctt gcgtataata
     3481 tttgcccatg gtgaaaacgg gggcgaagaa gttgtccata ttggccacgt ttaaatcaaa
     3541 actggtgaaa ctcacccagg gattggctga aacgaaaaac atattctcaa taaacccttt
     3601 agggaaatag gccaggtttt caccgtaaca cgccacatct tgcgaatata tgtgtagaaa
     3661 ctgccggaaa tcgtcgtggt attcactcca gagcgatgaa aacgtttcag tttgctcatg
     3721 gaaaacggtg taacaagggt gaacactatc ccatatcacc agctcaccgt ctttcattgc
     3781 catacgaaat tccggatgag cattcatcag gcgggcaaga atgtgaataa aggccggata
     3841 aaacttgtgc ttatttttct ttacggtctt taaaaaggcc gtaatatcca gctgaacggt
     3901 ctggttatag gtacattgag caactgactg aaatgcctca aaatgttctt tacgatgcca
     3961 ttgggatata tcaacggtgg tatatccagt gatttttttc tccattttag cttccttagc
     4021 tcctgaaaat ctcgataact caaaaaatac gcccggtagt gatcttattt cattatggtg
     4081 aaagttggaa cctcttacgt gcccgatcaa ctcgagtgcc acctgacgtc taagaaacca
     4141 ttattatcat gacattaacc tataaaaata ggcgtatcac gaggcagaat ttcagataaa
     4201 aaaaatcctt agctttcgct aaggatgatt tctggaattc gcggccgctt ctagagcgat
     4261 gagtctgggt tgaaggctct caagggcatc ggtcgagatc ccggtgccta atgagtgagc
     4321 taacttacat taattgcgtt gcgctcactg cccgctttcc agtcgggaaa cctgtcgtgc
     4381 cagctgcatt aatgaatcgg ccaacgcgcg gggagaggcg gtttgcgtat tgggcgccag
     4441 ggtggttttt cttttcacca gtgagactgg caacagctga ttgcccttca ccgcctggcc
     4501 ctgagagagt tgcagcaagc ggtccacgct ggtttgcccc agcaggcgaa aatcctgttt
     4561 gatggtggtt aacggcggga tataacatga gctgtcttcg gtatcgtcgt atcccactac
     4621 cgagatatcc gcaccaacgc gcagcccgga ctcggtaatg gcgcgcattg cgcccagcgc
     4681 catctgatcg ttggcaacca gcatcgcagt gggaacgatg ccctcattca gcatttgcat
     4741 ggtttgttga aaaccggaca tggcactcca gtcgccttcc cgttccgcta tcggctgaat
     4801 ttgattgcga gtgagatatt tatgccagcc agccagacgc agacgcgccg agacagaact
     4861 taatgggccc gctaacagcg cgatttgctg gtgacccaat gcgaccagat gctccacgcc
     4921 cagtcgcgta ccgtcttcat gggagaaaat aatactgttg atgggtgtct ggtcagagac
     4981 atcaagaaat aacgccggaa cattagtgca ggcagcttcc acagcaatgg catcctggtc
     5041 atccagcgga tagttaatga tcagcccact gacgcgttgc gcgagaagat tgtgcaccgc
     5101 cgctttacag gcttcgacgc cgcttcgttc taccatcgac accaccacgc tggcacccag
     5161 ttgatcggcg cgagatttaa tcgccgcgac aatttgcgac ggcgcgtgca gggccagact
     5221 ggaggtggca acgccaatca gcaacgactg tttgcccgcc agttgttgtg ccacgcggtt
     5281 gggaatgtaa ttcagctccg ccatcgccgc ttccactttt tcccgcgttt tcgcagaaac
     5341 gtggctggcc tggttcacca cgcgggaaac ggtctgataa gagacaccgg catactctgc
     5401 gacatcgtat aacgttactg gtttcacatt caccaccctg aattgactct cttccgggcg
     5461 ctatcatgcc ataccgcgaa aggttttgcg ccattcgatg gtgtccggga tctcgacgct
     5521 ctcccttatg cgactcctgc attaggaagc agcccagtag taggttgagg ccgttgagca
     5581 ccgccgccgc aaggaatggt gcatgcaagg agatggcgcc caacagtccc ccggccacgg
     5641 ggcctgccac catacccacg ccgaaacaag cgctcatgag cccgaagtgg cgagcccgat
     5701 cttccccatc ggtgatgtcg gcgatatagg cgccagcaac cgcacctgtg gcgccggtga
     5761 tgccggccac gatgcgtccg gcg
//
