# Supplementary material for: Design and implementation of aerobic and ambient CO2-reduction as an entry-point for enhanced carbon fixation
Source: Nat Commun. 2025 Apr 1;16:3134. doi: 10.1038/s41467-025-57549-4 (PMC11961710; doi:10.1038/s41467-025-57549-4)
Supplement: Supplementary file 6 — Supplementary Data 3 [file 41467_2025_57549_MOESM6_ESM.zip › CORE cycle - GenBank Files/pCORE(rbsC) - pZ-ASS-rbsC_BKACE15-rbsC_MCR.gb]

LOCUS       pCORE(rbsC)_-_pZ        5128 bp    DNA     circular SYN 16-FEB-2025
DEFINITION  synthetic circular DNA
ACCESSION   .
VERSION     .
KEYWORDS    .
SOURCE      synthetic DNA construct
  ORGANISM  recombinant plasmid
REFERENCE   1  (bases 1 to 5128)
  AUTHORS   Ari Satanowski
  TITLE     Direct Submission
  JOURNAL   Exported Feb 16, 2025 from SnapGene 8.0.0
            https://www.snapgene.com
FEATURES             Location/Qualifiers
     source          1..5128
                     /mol_type="other DNA"
                     /organism="recombinant plasmid"
     promoter        complement(21..112)
                     /gene="bla"
                     /label=AmpR promoter
     promoter        120..158
                     /label=Promoter Strong
     misc_feature    186..212
                     /label=Spacer
                     /note="Spacer from doi: 10.1093/nar/gkt151"
     misc_feature    213..228
                     /label=RBS C
                     /note="RBS ""C"" from doi: 10.1093/nar/gkt151"
     CDS             229..249
                     /codon_start=2
                     /product="6xHis affinity tag"
                     /label=6xHis (+ATG)
                     /translation="MHHHHHH"
     CDS             250..1179
                     /codon_start=1
                     /product="KCE15"
                     /label=BKACE15 (A1B802)
                     /translation="SLNGKVIITCAVTGAIHTPSMSPYLPVSASEITDAAIGAAEAGAA
                     VIHLHARHEGDGSPDQSVEAFNPILGVIKQASDAVLNITTGGAPTMSIAERIQPAQHYR
                     PELASLNMGTMNFGLFPMLNRYESQLKHQWERNYLGNKDIIFRNTFGDVEHVMTTLGAG
                     GTRFEFECYDTSHLYNLKHFYDRGLVKGPLFIQTVFGLMGGIGAHPDDVLHMKRTADRL
                     FGQDYRWSVLGAGRNQLNIAAMSAAMGGHVRVGLEDNLWAGKGRLAETNAQQVRAARQI
                     VEGLGLEVATPAEARELLALKGGDQVNF"
     misc_feature    1186..1212
                     /label=Spacer
                     /note="Spacer from doi: 10.1093/nar/gkt151"
     RBS             1213..1228
                     /label=RBS C
                     /note="RBS C from doi:10.1093/nar/gkt151"
     CDS             1229..1249
                     /codon_start=1
                     /product="6xHis affinity tag"
                     /label=6xHis (+ATG)
                     /translation="MHHHHHH"
     CDS             1250..3262
                     /codon_start=1
                     /label=MCR - Q6QQP7 (C-Domain)
                     /translation="SATTGARSASVGWAESLIGLHLGKVALITGGSAGIGGQIGRLLAL
                     SGARVMLAARDRHKLEQMQAMIQSELAEVGYTDVEDRVHIAPGCDVSSEAQLADLVERT
                     LSAFGTVDYLINNAGIAGVEEMVIDMPVEGWRHTLFANLISNYSLMRKLAPLMKKQGSG
                     YILNVSSYFGGEKDAAIPYPNRADYAVSKAGQRAMAEVFARFLGPEIQINAIAPGPVEG
                     DRLRGTGERPGLFARRARLILENKRLNELHAALIAAARTDERSMHELVELLLPNDVAAL
                     EQNPAAPTALRELARRFRSEGDPAASSSSALLNRSIAAKLLARLHNGGYVLPADIFANL
                     PNPPDPFFTRAQIDREARKVRDGIMGMLYLQRMPTEFDVAMATVYYLADRNVSGETFHP
                     SGGLRYERTPTGGELFGLPSPERLAELVGSTVYLIGEHLTEHLNLLARAYLERYGARQV
                     VMIVETETGAETMRRLLHDHVEAGRLMTIVAGDQIEAAIDQAITRYGRPGPVVCTPFRP
                     LPTVPLVGRKDSDWSTVLSEAEFAELCEHQLTHHFRVARKIALSDGASLALVTPETTAT
                     STTEQFALANFIKTTLHAFTATIGVESERTAQRILINQVDLTRRARAEEPRDPHERQQE
                     LERFIEAVLLVTAPLPPEADTRYAGRIHRGRAITV"
     terminator      3329..3415
                     /gene="Escherichia coli rrnB"
                     /label=rrnB T1 terminator
                     /note="transcription terminator T1 from the E. coli rrnB 
                     gene"
     rep_origin      complement(3584..4129)
                     /direction=LEFT
                     /label=p15A ori
                     /note="Plasmids containing the medium-copy-number p15A 
                     origin of replication can be propagated in E. coli cells 
                     that contain a second plasmid with the ColE1 origin.
                     "
     terminator      4243..4337
                     /label=lambda t0 terminator
                     /note="transcription terminator from phage lambda"
     CDS             complement(join(4357..5128,1..20))
                     /codon_start=1
                     /gene="aadA"
                     /product="aminoglycoside adenylyltransferase (Murphy, 
                     1985)"
                     /label=SmR
                     /note="confers resistance to spectinomycin and 
                     streptomycin"
                     /translation="MREAVIAEVSTQLSEVVGVIERHLEPTLLAVHLYGSAVDGGLKPH
                     SDIDLLVTVTVRLDETTRRALINDLLETSASPGESEILRAVEVTIVVHDDIIPWRYPAK
                     RELQFGEWQRNDILAGIFEPATIDIDLAILLTKAREHSVALVGPAAEELFDPVPEQDLF
                     EALNETLTLWNSPPDWAGDERNVVLTLSRIWYSAVTGKIAPKDVAADWAMERLPAQYQP
                     VILEARQAYLGQEEDRLASRADQLEEFVHYVKGEITKVVGK"
ORIGIN
        1 gcgatcaccg cttccctcat actcttcctt tttcaatatt attgaagcat ttatcagggt
       61 tattgtctca tgagcggata catatttgaa tgtatttaga aaaataaaca aatctcgaga
      121 atacttgaca tatcactgtg attcacatat aatatgcgca ggacgcactg accgaattca
      181 ctagttaata gaaataattt tgtttaactt taaagttaag aggcaagaat gcatcatcac
      241 catcaccact ctctgaacgg taaagttatc atcacctgcg ctgttaccgg tgctatccac
      301 accccgtcta tgtctccgta cctgccggtt tctgcttctg aaatcaccga cgctgctatc
      361 ggtgctgctg aagctggtgc tgctgttatc cacctgcacg ctcgtcacga aggtgacggt
      421 tctccggacc agtctgttga agctttcaac ccgatcctgg gtgttatcaa acaggcttct
      481 gacgctgttc tgaacatcac caccggtggt gctccgacca tgtctatcgc tgaacgtatc
      541 cagccggctc agcactaccg tccggaactg gcttctctga acatgggtac catgaacttc
      601 ggtctgttcc cgatgctgaa ccgttacgaa tctcagctga aacaccagtg ggaacgtaac
      661 tacctgggta acaaagacat catcttccgt aacaccttcg gtgacgttga acacgttatg
      721 accaccctgg gtgctggtgg tacccgtttc gaatttgaat gctacgacac ctctcacctg
      781 tacaacctga aacacttcta cgaccgtggt ctggttaaag gtccgctgtt catccagacc
      841 gttttcggtc tgatgggtgg tatcggtgct cacccggacg acgttctgca catgaaacgt
      901 accgctgacc gtctgttcgg tcaggactac cgttggtctg ttctgggtgc tggtcgtaac
      961 cagctgaaca tcgctgctat gtctgctgct atgggtggtc acgttcgtgt tggtctggaa
     1021 gacaacctgt gggctggtaa aggtcgtctg gctgaaacca acgctcagca ggttcgtgct
     1081 gctcgtcaga tcgttgaagg tctgggtctg gaagttgcta ccccggctga agctcgtgaa
     1141 ctgctggctc tgaaaggtgg tgaccaggtt aacttctaat ctagttaata gaaataattt
     1201 tgtttaactt taaagttaag aggcaagaat gcatcatcac catcaccact ctgctaccac
     1261 cggtgctcgt tctgcttctg ttggttgggc tgaatctctg atcggtctgc acctgggtaa
     1321 agttgctctg atcaccggtg gttctgctgg tatcggtggt cagatcggtc gtctgctggc
     1381 tctgtctggt gctcgtgtta tgctggctgc tcgtgaccgt cacaaactgg aacagatgca
     1441 ggctatgatc cagtctgaac tggctgaagt tggttacacc gacgttgaag accgtgttca
     1501 catcgctccg ggttgcgacg tttcttctga agctcagctg gctgacctgg ttgaacgtac
     1561 cctgtctgct ttcggtaccg ttgactacct gatcaacaac gctggtatcg ctggtgttga
     1621 agaaatggtt atcgacatgc cggttgaagg ttggcgtcac accctgttcg ctaacctgat
     1681 ctctaactac tctctgatgc gtaaactggc tccgctgatg aaaaaacagg gttctggtta
     1741 catcctgaac gtttcttctt acttcggtgg tgaaaaagac gctgctatcc cgtacccgaa
     1801 ccgtgctgac tacgctgttt ctaaagctgg tcagcgtgct atggctgaag ttttcgctcg
     1861 tttcctgggt ccggaaatcc agatcaacgc tatcgctccg ggtccggttg aaggtgaccg
     1921 tctgcgtggt accggtgaac gtccgggtct gttcgctcgt cgtgctcgtc tgatcctgga
     1981 aaacaaacgt ctgaacgaac tgcacgctgc tctgatcgct gctgctcgta ccgacgaacg
     2041 ttctatgcac gaactggttg aactgctgct gccgaacgac gttgctgctc tggaacagaa
     2101 cccggctgct ccgaccgctc tgcgtgaact ggctcgtcgt ttccgttctg aaggtgaccc
     2161 ggctgcttct tcttcttctg ctctgctgaa ccgttctatc gctgctaaac tgctggctcg
     2221 tctgcacaac ggtggttacg ttctgccggc tgacatcttc gctaacctgc cgaacccgcc
     2281 ggacccgttc ttcacccgtg ctcagatcga ccgtgaagct cgtaaagttc gtgacggtat
     2341 catgggtatg ctgtacctgc aacgtatgcc gaccgaattt gacgttgcta tggctaccgt
     2401 ttactacctg gctgaccgta acgtttctgg tgaaaccttc cacccgtctg gtggtctgcg
     2461 ttacgaacgt accccgaccg gtggtgaact gttcggtctg ccgagcccgg aacgtctggc
     2521 tgaactggtt ggttctaccg tttacctgat cggtgaacac ctgaccgaac acctgaacct
     2581 gctggctcgt gcttacctgg aacgttacgg tgctcgtcag gttgttatga tcgttgaaac
     2641 cgaaaccggt gctgaaacca tgcgtcgtct gctgcacgac cacgttgaag ctggtcgtct
     2701 gatgaccatc gttgctggtg accagatcga agctgctatc gaccaggcta tcacccgtta
     2761 cggtcgtccg ggtccggttg tttgcacccc gttccgtccg ctgccgaccg ttccgctggt
     2821 tggtcgtaaa gactctgact ggtctaccgt tctgtctgaa gctgaatttg ctgaactgtg
     2881 cgaacaccag ctgacccacc acttccgtgt tgctcgtaaa atcgctctgt ctgacggtgc
     2941 ttctctggct ctggttaccc cggaaaccac cgctacctct accaccgaac agttcgctct
     3001 ggctaacttc atcaaaacca ccctgcacgc tttcaccgct accatcggtg ttgaatctga
     3061 acgtaccgct cagcgtatcc tgatcaacca ggttgacctg acccgtcgtg ctcgtgctga
     3121 agaaccgcgt gacccgcacg aacgtcagca ggaactggaa cgtttcatcg aagctgttct
     3181 gctggttacc gctccgctgc cgccggaagc tgacacccgt tacgctggtc gtatccaccg
     3241 tggtcgtgct atcaccgttt aatctagagc tagcgcggcc gctcgacctg cagcccgggg
     3301 gatcccatgg tacgcgtgct agaggcatca aataaaacga aaggctcagt cgaaagactg
     3361 ggcctttcgt tttatctgtt gtttgtcggt gaacgctctc ctgagtagga caaatccgcc
     3421 gccctagacc tagggatata ttccgcttcc tcgctcactg actcgctacg ctcggtcgtt
     3481 cgactgcggc gagcggaaat ggcttacgaa cggggcggag atttcctgga agatgccagg
     3541 aagatactta acagggaagt gagagggccg cggcaaagcc gtttttccat aggctccgcc
     3601 cccctgacaa gcatcacgaa atctgacgct caaatcagtg gtggcgaaac ccgacaggac
     3661 tataaagata ccaggcgttt ccccctggcg gctccctcgt gcgctctcct gttcctgcct
     3721 ttcggtttac cggtgtcatt ccgctgttat ggccgcgttt gtctcattcc acgcctgaca
     3781 ctcagttccg ggtaggcagt tcgctccaag ctggactgta tgcacgaacc ccccgttcag
     3841 tccgaccgct gcgccttatc cggtaactat cgtcttgagt ccaacccgga aagacatgca
     3901 aaagcaccac tggcagcagc cactggtaat tgatttagag gagttagtct tgaagtcatg
     3961 cgccggttaa ggctaaactg aaaggacaag ttttggtgac tgcgctcctc caagccagtt
     4021 acctcggttc aaagagttgg tagctcagag aaccttcgaa aaaccgccct gcaaggcggt
     4081 tttttcgttt tcagagcaag agattacgcg cagaccaaaa cgatctcaag aagatcatct
     4141 tattaatcag ataaaatatt actagatttc agtgcaattt atctcttcaa atgtagcacc
     4201 tgaagtcagc cccatacgat ataagttgtt actagtgctt ggattctcac caataaaaaa
     4261 cgcccggcgg caaccgagcg ttctgaacaa atccagatgg agttctgagg tcattactgg
     4321 atctatcaac aggagtccaa gcgagctcgt tagacattat ttgccgacta ccttggtgat
     4381 ctcgcctttc acgtagtgga caaattcttc caactgatct gcgcgcgagg ccaagcgatc
     4441 ttcttcttgt ccaagataag cctgtctagc ttcaagtatg acgggctgat actgggccgg
     4501 caggcgctcc attgcccagt cggcagcgac atccttcggc gcgattttgc cggttactgc
     4561 gctgtaccaa atgcgggaca acgtaagcac tacatttcgc tcatcgccag cccagtcggg
     4621 cggcgagttc catagcgtta aggtttcatt tagcgcctca aatagatcct gttcaggaac
     4681 cggatcaaag agttcctccg ccgctggacc taccaaggca acgctatgtt ctcttgcttt
     4741 tgtcagcaag atagccagat caatgtcgat cgtggctggc tcgaagatac ctgcaagaat
     4801 gtcattgcgc tgccattctc caaattgcag ttcgcgctta gctggataac gccacggaat
     4861 gatgtcgtcg tgcacaacaa tggtgacttc tacagcgcgg agaatctcgc tctctccagg
     4921 ggaagccgaa gtttccaaaa ggtcgttgat caaagctcgc cgcgttgttt catcaagcct
     4981 tacggtcacc gtaaccagca aatcaatatc actgtgtggc ttcaggccgc catccactgc
     5041 ggagccgtac aaatgtacgg ccagcaacgt cggttcgaga tggcgctcga tgacgccaac
     5101 tacctctgat agttgagtcg atacttcg
//
