# Supplementary material for: Design and implementation of aerobic and ambient CO2-reduction as an entry-point for enhanced carbon fixation
Source: Nat Commun. 2025 Apr 1;16:3134. doi: 10.1038/s41467-025-57549-4 (PMC11961710; doi:10.1038/s41467-025-57549-4)
Supplement: Supplementary file 6 — Supplementary Data 3 [file 41467_2025_57549_MOESM6_ESM.zip › CORE cycle - GenBank Files/pME_B_0_04_0053_ACL_Sz.gb]

LOCUS       pME_B_0_04_0053_        5759 bp    DNA     circular UNA 26-MAR-2024
DEFINITION  ACL (Acetoacetate CoA Ligase from Shinella zoogloeoides strain DSM
            287), codon optimized for E. coli, LVL 0, with T7 expression
            cassette.
ACCESSION   urn.local...1h-hiu20fg
VERSION     urn.local...1h-hiu20fg
KEYWORDS    .
SOURCE      
  ORGANISM  .
COMMENT     ##Publication-START##
            Source publication  :: Satanowski et al., 2024
            Creator             :: Daniel G. Marchal
            Contact information :: toerb@mpi-marburg.mpg.de
            ##Publication-END##
FEATURES             Location/Qualifiers
     misc_signal     31..47
                     /SECDrawAs="Label"
                     /label="pT7"
     promoter        31..48
                     /note="T7 RNA polymerase promoter"
                     /regulatory_class="promoter"
                     /note="Derived using Geneious Prime 2020.1.2 'Annotate
                     from Database' based on nucleotide similarity"
                     /Transferred_From="T7"
                     /Transferred_Similarity="100.00%"
                     /Primary_Match="100.00%; Adjusted-Interval-0:0/0; <a
                     href=""urn:local:.:1k9-c3uhtau"">T7</a>"
                     /label="T7"
     misc_feature    54..70
                     /kind="operator"
                     /note="Lac operon operator"
                     /note="Derived using Geneious Prime 2020.1.2 'Annotate
                     from Database' based on nucleotide similarity"
                     /Transferred_From="lacO"
                     /Transferred_Similarity="100.00%"
                     /Primary_Match="100.00%; Adjusted-Interval-0:0/0; <a
                     href=""urn:local:.:11e-c3uht2n"">lacO</a>"
                     /label="lacO"
     RBS             94..110
                     /note="T7 phage, gene 10 translational enhancer sequence -
                     ribosome-binding site"
                     /regulatory_class="ribosome_binding_site"
                     /note="Derived using Geneious Prime 2020.1.2 'Annotate
                     from Database' based on nucleotide similarity"
                     /Transferred_From="T7 transl en RBS"
                     /Transferred_Similarity="100.00%"
                     /Primary_Match="100.00%; Adjusted-Interval-0:0/0; <a
                     href=""urn:local:.:1lr-c3uhtb6"">T7 transl en RBS</a>"
                     /label="T7 transl en RBS"
     misc_signal     106..112
                     /SECDrawAs="Label"
                     /label="rbs"
     CDS             118..2142
                     /locus_tag="GR156_RS15280"
                     /old_locus_tag="GR156_15320"
                     /EC_number="6.2.1.16"
                     /inference="COORDINATES: similar to AA
                     sequence:RefSeq:WP_014529049.1"
                     /note="Derived by automated computational analysis using
                     gene prediction method: Protein Homology."
                     /codon_start=1
                     /transl_table=11
                     /product="acetoacetate--CoA ligase"
                     /protein_id="WP_160787055.1"
                     /db_xref="GI:1801120059"
                     /Original_Translation="MTSEMPLWTPSAEILEKSPMALFMKAASGRAGRTL
                     AGYDDLHAWSVEDRAGFWTMVWDECGAIGEKGAVALENGERMLEARFFPEGRLNFAEN
                     LLRKTGSGDAIVFRGEDKVSYRWSWDDLRDRVSKLQQAFSAMGIGEGDRVAAMMPNMP
                     ETIACMLAAASLGAIWSSCSPDFGEQGVLDRFGQIEPKLFITCDAYWYAGKLQDVSAK
                     VKAVAGRLGAPVVVVHYAGDAEALAAALPDGRTLDTLLAAHEAKPLAFAQLPFRHPLY
                     ILFSSGTTGVPKCIVHSAGGTLLQHLKEHNLHCGLVEGERLFYFTTCGWMMWNWLVSG
                     LAVGATLCLFDGSPFHPDGNVLFDYAQAERFAVFGTSAKYIDAVRKGGFTPRTTHDLS
                     SLRLLTSTGSPLSPEGFSFVYEGIKPDVQLASISGGTDIVSCFVLGVPLRPVWRGEIQ
                     GPGLGLAMDVWDEDGRPVRGEKGELVCTKAFPSMPVMFWNDPDGAKYRAAYFERFDNI
                     WCHGDFAEWTRHDGIIIHGRSDATLNPGGVRIGTAEIYNQVEQLEEVAEALCIGQDWD
                     DDVRVVLFVRLAPGKVLDEALEKTIRTKIRTGASPRHVPAKIVQVADIPRTKSGKIVE
                     LAVREVVHGRPVKNKEALANPEALELFAGLAALES"
                     /modified_by="marchald"
                     /label="acetoacetate--CoA ligase CDS"
     CDS             124..153
                     /kind="tag"
                     /note="6X polyhistidine tag used for protein purification"
                     /note="Derived using Geneious Prime 2020.1.2 'Annotate
                     from Database' based on protein similarity"
                     /Transferred_From="polyhistidine"
                     /Transferred_Translation_Similarity="100.00%"
                     /Primary_Match="100.00%; Adjusted-Interval-0:0/0; <a
                     href=""urn:local:.:18i-c3uht5v"">polyhistidine</a>"
                     /Alternative_Match="100.00%; Adjusted-Interval-0:3/3; <a
                     href=""urn:local:.:18i-c3uht5v"">polyhistidine</a>"
                     /Color="#ffffb9"
                     /modified_by="marchald"
                     /label="His-Tag"
     misc_feature    166..177
                     /kind="recognition site"
                     /note="factor Xa recognition and cleavage site"
                     /note="Derived using Geneious Prime 2020.1.2 'Annotate
                     from Database' based on protein similarity"
                     /Transferred_From="factor XA site"
                     /Transferred_Translation_Similarity="100.00%"
                     /Primary_Match="100.00%; Adjusted-Interval-0:0/0; <a
                     href=""urn:local:.:11t-c3uht2r"">factor XA site</a>"
                     /label="factor XA site"
     unsure          189..192
                     /created_by="Daniel"
                     /modified_by="Daniel"
                     /label="CDS Overhang"
     accession       <193..>1122
                     /label="WUML01000013.1"
     source          <193..>1122
                     /organism="Shinella zoogloeoides"
                     /mol_type="genomic DNA"
                     /strain="DSM 287"
                     /isolation_source="an upflow anaerobic sludge blanket
                     reactor"
                     /culture_collection="DSM:287"
                     /type_material="type strain of Shinella zoogloeoides"
                     /db_xref="taxon:352475"
                     /country="South Korea: Daejeon Metropolitan City"
                     /collection_date="Feb-2005"
                     /label="source Shinella zoogloeoides"
     accession       <1123..>2142
                     /label="WUML01000013.1"
     source          <1123..>2142
                     /organism="Shinella zoogloeoides"
                     /mol_type="genomic DNA"
                     /strain="DSM 287"
                     /isolation_source="an upflow anaerobic sludge blanket
                     reactor"
                     /culture_collection="DSM:287"
                     /type_material="type strain of Shinella zoogloeoides"
                     /db_xref="taxon:352475"
                     /country="South Korea: Daejeon Metropolitan City"
                     /collection_date="Feb-2005"
                     /label="source Shinella zoogloeoides"
     unsure          complement(2143..2146)
                     /created_by="Daniel"
                     /label="CDS Overhang"
     terminator      2184..2241
                     /created_by="Daniel"
                     /label="Terminator"
     rep_origin      complement(2436..3024)
                     /created_by="Daniel"
                     /modified_by="Daniel"
                     /label="pMB1"
     terminator      3207..3301
                     /created_by="Daniel"
                     /label="Terminator"
     CDS             complement(3322..3981)
                     /created_by="Daniel"
                     /label="cat"
     unsure          complement(3545..3550)
                     /created_by="Daniel"
                     /label="BsmBI cut site"
     unsure          3547
                     /created_by="Daniel"
                     /label="C -> A mutation manually included not verified"
     terminator      4165..4208
                     /created_by="Daniel"
                     /label="Terminator"
     regulatory      4287..4308
                     /note="catabolite activator protein binding site"
                     /regulatory_class="other"
                     /note="Derived using Geneious Prime 2020.1.2 'Annotate
                     from Database' based on nucleotide similarity"
                     /Transferred_From="CAP BS"
                     /Transferred_Similarity="95.45%"
                     /Primary_Match="95.45%; Adjusted-Interval-0:0/0; <a
                     href=""urn:local:.:1ps-c3uhtcr"">CAP BS</a>"
                     /label="CAP BS"
     CDS             complement(4321..>4450)
                     /codon_start=2
                     /gene="lacI"
                     /SECDrawAs="Gene"
                     /SECStyleId=1
                     /label="lacI CDS"
     CDS             complement(<4432..5280)
                     /gene="lacI"
                     /SECDrawAs="Gene"
                     /SECStyleId=1
                     /label="lacI CDS"
     promoter        complement(5404..5481)
                     /note="lacIq promoter region"
                     /regulatory_class="promoter"
                     /note="Derived using Geneious Prime 2020.1.2 'Annotate
                     from Database' based on nucleotide similarity"
                     /Transferred_From="lacIq"
                     /Transferred_Similarity="98.72%"
                     /Primary_Match="98.72%; Adjusted-Interval-0:0/0; <a
                     href=""urn:local:.:1g4-c3uht86"">lacIq</a>"
                     /label="lacIq"
ORIGIN      
        1 tagaggatcg agatctcgat cccgcgaaat taatacgact cactataggg gaattgtgag
       61 cggataacaa ttcccctcta gaaataattt tgtttaactt taagaaggag atataccatg
      121 ggccatcatc atcatcatca tcatcatcat cacagcagcg gccatatcga aggtcgtcat
      181 gggtctcgaa tgactagcga gatgccgctg tggaccccgt ctgctgaaat tctggaaaag
      241 tctccgatgg ctctgttcat gaaagcagcc tctggccgcg ctggtcgtac cctggcaggc
      301 tatgatgacc tgcatgcgtg gtctgtggaa gaccgcgctg gcttctggac tatggtgtgg
      361 gatgaatgcg gcgccatcgg tgagaaaggc gcggtggcac tggagaacgg tgaacgtatg
      421 ctggaggcac gcttctttcc ggaaggtcgt ctgaacttcg cagagaacct cctgcgtaaa
      481 actggttctg gtgatgctat cgtgtttcgt ggcgaggata aggtgagcta ccgttggtct
      541 tgggatgacc tgcgtgatcg tgtgtccaaa ctgcagcaag cattctctgc tatgggcatc
      601 ggtgagggcg accgtgttgc agcgatgatg ccgaacatgc cggaaaccat tgcttgcatg
      661 ctggctgcgg catctctggg cgcaatttgg tccagctgtt ctccggactt cggcgagcaa
      721 ggcgttctgg atcgtttcgg ccaaatcgaa ccgaagctct ttattacttg cgatgcctac
      781 tggtacgcgg gtaagctgca agatgttagc gcaaaggtta aagcagtggc tggtcgtctg
      841 ggtgctccgg ttgtggttgt gcactatgcg ggtgacgcgg aggctctggc ggccgcactg
      901 ccggacggcc gcactctgga cactctcctg gccgcacacg aggccaaacc gctggccttc
      961 gcacagctgc cgttccgtca cccgctgtat attctgttct cctctggtac cacgggtgtg
     1021 ccaaaatgca ttgtccactc cgctggcggt actctcctgc agcacctcaa ggaacataac
     1081 ctgcattgcg gcctggtaga aggcgagcgt ctgttttatt tcacgacctg tggctggatg
     1141 atgtggaact ggcttgtctc cggtctggcg gtgggtgcta ccctgtgcct gtttgacggt
     1201 agcccgtttc atccggatgg taacgtactg ttcgattacg cgcaggccga gcgtttcgca
     1261 gttttcggca cctccgcgaa gtatatcgac gccgttcgca aaggcggttt tactccacgt
     1321 actacccatg atctgagctc cctgcgcctc ctgactagca ccggttcccc gctgtccccg
     1381 gaaggtttct ctttcgttta cgagggtatc aaaccagacg tacagctggc gagcatctct
     1441 ggtggcactg atatcgtttc ctgtttcgtt ctgggtgtgc cgctgcgtcc ggtatggcgc
     1501 ggcgaaatcc agggtccggg cctcggcctc gctatggacg tatgggatga ggacggtcgt
     1561 cctgtccgtg gtgagaaagg cgagctggtg tgcactaaag cgttcccgtc tatgccggtt
     1621 atgttctgga acgacccaga cggcgcaaaa taccgtgcgg cttacttcga acgtttcgac
     1681 aacatctggt gccacggcga cttcgccgag tggacccgtc atgatggcat tatcattcac
     1741 ggccgcagcg atgcaactct gaacccgggc ggtgttcgca tcggtaccgc cgaaatctat
     1801 aaccaggttg agcagctcga ggaagttgca gaagccctgt gcatcggtca ggactgggac
     1861 gatgacgtgc gtgtagttct gttcgttcgc ctggcccctg gtaaagttct ggacgaagcc
     1921 ctggaaaaaa ctattcgtac taaaatccgt actggtgcat ccccacgcca tgtaccggct
     1981 aagatcgtac aagtagccga tatcccgcgc actaaatctg gtaagatcgt tgaactggca
     2041 gtacgtgaag tagttcacgg tcgtccggtg aaaaacaaag aagcactggc aaacccggaa
     2101 gctctggaac tgttcgcagg tctggcggct ctggaatctt aagctttgag accactcatc
     2161 gcgactagta gcggccgctg cagtccggca aaaaagggca aggtgtcacc accctgccct
     2221 ttttctttaa aaccgaaaag attacttcgc gttatgcagg cttcctcgct cactgactcg
     2281 ctgcgctcgg tcgttcggct gcggcgagcg gtatcagctc actcaaaggc ggtaatacgg
     2341 ttatccacag aatcagggga taacgcagga aagaacatgt gagcaaaagg ccagcaaaag
     2401 gccaggaacc gtaaaaaggc cgcgttgctg gcgtttttcc acaggctccg cccccctgac
     2461 gagcatcaca aaaatcgacg ctcaagtcag aggtggcgaa acccgacagg actataaaga
     2521 taccaggcgt ttccccctgg aagctccctc gtgcgctctc ctgttccgac cctgccgctt
     2581 accggatacc tgtccgcctt tctcccttcg ggaagcgtgg cgctttctca tagctcacgc
     2641 tgtaggtatc tcagttcggt gtaggtcgtt cgctccaagc tgggctgtgt gcacgaaccc
     2701 cccgttcagc ccgaccgctg cgccttatcc ggtaactatc gtcttgagtc caacccggta
     2761 agacacgact tatcgccact ggcagcagcc actggtaaca ggattagcag agcgaggtat
     2821 gtaggcggtg ctacagagtt cttgaagtgg tggcctaact acggctacac tagaagaaca
     2881 gtatttggta tctgcgctct gctgaagcca gttaccttcg gaaaaagagt tggtagctct
     2941 tgatccggca aacaaaccac cgctggtagc ggtggttttt ttgtttgcaa gcagcagatt
     3001 acgcgcagaa aaaaaggatc tcaagaagat cctttgatct tttctacggg gtctgacgct
     3061 cagtggaacg aaaactcacg ttaagggatt ttggtcatga gattatcaaa aaggatcttc
     3121 acctagatcc ttttaaatta aaaatgaagt tttaaatcaa tctaaagtat atatgagtaa
     3181 acttggtctg acagctcgag gcttggattc tcaccaataa aaaacgcccg gcggcaaccg
     3241 agcgttctga acaaatccag atggagttct gaggtcatta ctggatctat caacaggagt
     3301 ccaagcgagc tcgatatcaa attacgcccc gccctgccac tcatcgcagt actgttgtaa
     3361 ttcattaagc attctgccga catggaagcc atcacaaacg gcatgatgaa cctgaatcgc
     3421 cagcggcatc agcaccttgt cgccttgcgt ataatatttg cccatggtga aaacgggggc
     3481 gaagaagttg tccatattgg ccacgtttaa atcaaaactg gtgaaactca cccagggatt
     3541 ggctgaaacg aaaaacatat tctcaataaa ccctttaggg aaataggcca ggttttcacc
     3601 gtaacacgcc acatcttgcg aatatatgtg tagaaactgc cggaaatcgt cgtggtattc
     3661 actccagagc gatgaaaacg tttcagtttg ctcatggaaa acggtgtaac aagggtgaac
     3721 actatcccat atcaccagct caccgtcttt cattgccata cgaaattccg gatgagcatt
     3781 catcaggcgg gcaagaatgt gaataaaggc cggataaaac ttgtgcttat ttttctttac
     3841 ggtctttaaa aaggccgtaa tatccagctg aacggtctgg ttataggtac attgagcaac
     3901 tgactgaaat gcctcaaaat gttctttacg atgccattgg gatatatcaa cggtggtata
     3961 tccagtgatt tttttctcca ttttagcttc cttagctcct gaaaatctcg ataactcaaa
     4021 aaatacgccc ggtagtgatc ttatttcatt atggtgaaag ttggaacctc ttacgtgccc
     4081 gatcaactcg agtgccacct gacgtctaag aaaccattat tatcatgaca ttaacctata
     4141 aaaataggcg tatcacgagg cagaatttca gataaaaaaa atccttagct ttcgctaagg
     4201 atgatttctg gaattcgcgg ccgcttctag agcgatgagt ctgggttgaa ggctctcaag
     4261 ggcatcggtc gagatcccgg tgcctaatga gtgagctaac ttacattaat tgcgttgcgc
     4321 tcactgcccg ctttccagtc gggaaacctg tcgtgccagc tgcattaatg aatcggccaa
     4381 cgcgcgggga gaggcggttt gcgtattggg cgccagggtg gtttttcttt tcaccagtga
     4441 gactggcaac agctgattgc ccttcaccgc ctggccctga gagagttgca gcaagcggtc
     4501 cacgctggtt tgccccagca ggcgaaaatc ctgtttgatg gtggttaacg gcgggatata
     4561 acatgagctg tcttcggtat cgtcgtatcc cactaccgag atatccgcac caacgcgcag
     4621 cccggactcg gtaatggcgc gcattgcgcc cagcgccatc tgatcgttgg caaccagcat
     4681 cgcagtggga acgatgccct cattcagcat ttgcatggtt tgttgaaaac cggacatggc
     4741 actccagtcg ccttcccgtt ccgctatcgg ctgaatttga ttgcgagtga gatatttatg
     4801 ccagccagcc agacgcagac gcgccgagac agaacttaat gggcccgcta acagcgcgat
     4861 ttgctggtga cccaatgcga ccagatgctc cacgcccagt cgcgtaccgt cttcatggga
     4921 gaaaataata ctgttgatgg gtgtctggtc agagacatca agaaataacg ccggaacatt
     4981 agtgcaggca gcttccacag caatggcatc ctggtcatcc agcggatagt taatgatcag
     5041 cccactgacg cgttgcgcga gaagattgtg caccgccgct ttacaggctt cgacgccgct
     5101 tcgttctacc atcgacacca ccacgctggc acccagttga tcggcgcgag atttaatcgc
     5161 cgcgacaatt tgcgacggcg cgtgcagggc cagactggag gtggcaacgc caatcagcaa
     5221 cgactgtttg cccgccagtt gttgtgccac gcggttggga atgtaattca gctccgccat
     5281 cgccgcttcc actttttccc gcgttttcgc agaaacgtgg ctggcctggt tcaccacgcg
     5341 ggaaacggtc tgataagaga caccggcata ctctgcgaca tcgtataacg ttactggttt
     5401 cacattcacc accctgaatt gactctcttc cgggcgctat catgccatac cgcgaaaggt
     5461 tttgcgccat tcgatggtgt ccgggatctc gacgctctcc cttatgcgac tcctgcatta
     5521 ggaagcagcc cagtagtagg ttgaggccgt tgagcaccgc cgccgcaagg aatggtgcat
     5581 gcaaggagat ggcgcccaac agtcccccgg ccacggggcc tgccaccata cccacgccga
     5641 aacaagcgct catgagcccg aagtggcgag cccgatcttc cccatcggtg atgtcggcga
     5701 tataggcgcc agcaaccgca cctgtggcgc cggtgatgcc ggccacgatg cgtccggcg
//
