# Supplementary material for: Design and implementation of aerobic and ambient CO2-reduction as an entry-point for enhanced carbon fixation
Source: Nat Commun. 2025 Apr 1;16:3134. doi: 10.1038/s41467-025-57549-4 (PMC11961710; doi:10.1038/s41467-025-57549-4)
Supplement: Supplementary file 6 — Supplementary Data 3 [file 41467_2025_57549_MOESM6_ESM.zip › CORE cycle - GenBank Files/pME_B_0_04_0056_Kce137.gb]

LOCUS       pME_B_0_04_0056_        4751 bp    DNA     circular UNA 26-MAR-2024
DEFINITION  Kce137 (MSA cleavage enzyme), codon optimized for E. coli, LVL0,
            with T7 expression cassette.
ACCESSION   urn.local...1k-hiu20fg
VERSION     urn.local...1k-hiu20fg
KEYWORDS    .
SOURCE      
  ORGANISM  .
COMMENT     ##Publication-START##
            Source publication  :: Satanowski et al., 2024
            Creator             :: Daniel G. Marchal
            Contact information :: toerb@mpi-marburg.mpg.de
            ##Publication-END##
FEATURES             Location/Qualifiers
     misc_signal     31..47
                     /SECDrawAs="Label"
                     /label="pT7"
     promoter        31..48
                     /note="T7 RNA polymerase promoter"
                     /regulatory_class="promoter"
                     /note="Derived using Geneious Prime 2020.1.2 'Annotate
                     from Database' based on nucleotide similarity"
                     /Transferred_From="T7"
                     /Transferred_Similarity="100.00%"
                     /Primary_Match="100.00%; Adjusted-Interval-0:0/0; <a
                     href=""urn:local:.:1k9-c3uhtau"">T7</a>"
                     /label="T7"
     misc_feature    54..70
                     /kind="operator"
                     /note="Lac operon operator"
                     /note="Derived using Geneious Prime 2020.1.2 'Annotate
                     from Database' based on nucleotide similarity"
                     /Transferred_From="lacO"
                     /Transferred_Similarity="100.00%"
                     /Primary_Match="100.00%; Adjusted-Interval-0:0/0; <a
                     href=""urn:local:.:11e-c3uht2n"">lacO</a>"
                     /label="lacO"
     RBS             94..110
                     /note="T7 phage, gene 10 translational enhancer sequence -
                     ribosome-binding site"
                     /regulatory_class="ribosome_binding_site"
                     /note="Derived using Geneious Prime 2020.1.2 'Annotate
                     from Database' based on nucleotide similarity"
                     /Transferred_From="T7 transl en RBS"
                     /Transferred_Similarity="100.00%"
                     /Primary_Match="100.00%; Adjusted-Interval-0:0/0; <a
                     href=""urn:local:.:1lr-c3uhtb6"">T7 transl en RBS</a>"
                     /label="T7 transl en RBS"
     misc_signal     106..112
                     /SECDrawAs="Label"
                     /label="rbs"
     misc_feature    124..141
                     /kind="tag"
                     /note="6X polyhistidine tag used for protein purification"
                     /Color="#FFFFB9"
                     /note="Derived using Geneious Prime 2020.1.2 'Annotate
                     from Database' based on protein similarity"
                     /Transferred_From="polyhistidine"
                     /Transferred_Translation_Similarity="100.00%"
                     /Primary_Match="100.00%; Adjusted-Interval-0:0/0; <a
                     href=""urn:local:.:18i-c3uht5v"">polyhistidine</a>"
                     /Alternative_Match="100.00%; Adjusted-Interval-0:3/3; <a
                     href=""urn:local:.:18i-c3uht5v"">polyhistidine</a>"
                     /label="polyhistidine"
     misc_feature    complement(125..139)
                     /kind="tag"
                     /note="asp-tag (polyaspartate) used for protein
                     immobilization and purification"
                     /Color="#FFFFB9"
                     /note="Derived using Geneious Prime 2020.1.2 'Annotate
                     from Database' based on protein similarity"
                     /Transferred_From="polyaspartate"
                     /Transferred_Translation_Similarity="100.00%"
                     /Primary_Match="100.00%; Adjusted-Interval-0:0/0; <a
                     href=""urn:local:.:18f-c3uht5t"">polyaspartate</a>"
                     /label="polyaspartate"
     misc_feature    130..147
                     /kind="tag"
                     /note="6X polyhistidine tag used for protein purification"
                     /Color="#FFFFB9"
                     /note="Derived using Geneious Prime 2020.1.2 'Annotate
                     from Database' based on protein similarity"
                     /Transferred_From="polyhistidine"
                     /Transferred_Translation_Similarity="100.00%"
                     /Primary_Match="100.00%; Adjusted-Interval-0:0/0; <a
                     href=""urn:local:.:18i-c3uht5v"">polyhistidine</a>"
                     /Alternative_Match="100.00%; Adjusted-Interval-0:3/3; <a
                     href=""urn:local:.:18i-c3uht5v"">polyhistidine</a>"
                     /label="polyhistidine"
     misc_feature    complement(131..145)
                     /kind="tag"
                     /note="asp-tag (polyaspartate) used for protein
                     immobilization and purification"
                     /Color="#FFFFB9"
                     /note="Derived using Geneious Prime 2020.1.2 'Annotate
                     from Database' based on protein similarity"
                     /Transferred_From="polyaspartate"
                     /Transferred_Translation_Similarity="100.00%"
                     /Primary_Match="100.00%; Adjusted-Interval-0:0/0; <a
                     href=""urn:local:.:18f-c3uht5t"">polyaspartate</a>"
                     /Alternative_Match="100.00%; Adjusted-Interval-0:-3/-3; <a
                     href=""urn:local:.:18f-c3uht5t"">polyaspartate</a>"
                     /label="polyaspartate"
     misc_feature    136..153
                     /kind="tag"
                     /note="6X polyhistidine tag used for protein purification"
                     /Color="#FFFFB9"
                     /note="Derived using Geneious Prime 2020.1.2 'Annotate
                     from Database' based on protein similarity"
                     /Transferred_From="polyhistidine"
                     /Transferred_Translation_Similarity="100.00%"
                     /Primary_Match="100.00%; Adjusted-Interval-0:0/0; <a
                     href=""urn:local:.:18i-c3uht5v"">polyhistidine</a>"
                     /label="polyhistidine"
     misc_feature    complement(137..151)
                     /kind="tag"
                     /note="asp-tag (polyaspartate) used for protein
                     immobilization and purification"
                     /Color="#FFFFB9"
                     /note="Derived using Geneious Prime 2020.1.2 'Annotate
                     from Database' based on protein similarity"
                     /Transferred_From="polyaspartate"
                     /Transferred_Translation_Similarity="100.00%"
                     /Primary_Match="100.00%; Adjusted-Interval-0:0/0; <a
                     href=""urn:local:.:18f-c3uht5t"">polyaspartate</a>"
                     /Alternative_Match="100.00%; Adjusted-Interval-0:-3/-3; <a
                     href=""urn:local:.:18f-c3uht5t"">polyaspartate</a>"
                     /label="polyaspartate"
     misc_feature    166..177
                     /kind="recognition site"
                     /note="factor Xa recognition and cleavage site"
                     /note="Derived using Geneious Prime 2020.1.2 'Annotate
                     from Database' based on protein similarity"
                     /Transferred_From="factor XA site"
                     /Transferred_Translation_Similarity="100.00%"
                     /Primary_Match="100.00%; Adjusted-Interval-0:0/0; <a
                     href=""urn:local:.:11t-c3uht2r"">factor XA site</a>"
                     /label="factor XA site"
     unsure          189..192
                     /created_by="Daniel"
                     /modified_by="Daniel"
                     /label="CDS Overhang"
     CDS             193..1134
                     /codon_start=1
                     /product="acBKACE"
                     /label="KCE137co (A5G287)"
     CDS             193..>212
                     /codon_start=1
                     /product="acBKACE"
                     /label="KCE137co (A5G287)"
     unsure          complement(1135..1138)
                     /created_by="Daniel"
                     /label="CDS Overhang"
     terminator      1176..1233
                     /created_by="Daniel"
                     /label="Terminator"
     rep_origin      complement(1428..2016)
                     /created_by="Daniel"
                     /modified_by="Daniel"
                     /label="pMB1"
     terminator      2199..2293
                     /created_by="Daniel"
                     /label="Terminator"
     CDS             complement(2314..2973)
                     /created_by="Daniel"
                     /label="cat"
     unsure          complement(2537..2542)
                     /created_by="Daniel"
                     /label="BsmBI cut site"
     unsure          2539
                     /created_by="Daniel"
                     /label="C -> A mutation manually included not verified"
     terminator      3157..3200
                     /created_by="Daniel"
                     /label="Terminator"
     regulatory      3279..3300
                     /note="catabolite activator protein binding site"
                     /regulatory_class="other"
                     /note="Derived using Geneious Prime 2020.1.2 'Annotate
                     from Database' based on nucleotide similarity"
                     /Transferred_From="CAP BS"
                     /Transferred_Similarity="95.45%"
                     /Primary_Match="95.45%; Adjusted-Interval-0:0/0; <a
                     href=""urn:local:.:1ps-c3uhtcr"">CAP BS</a>"
                     /label="CAP BS"
     CDS             complement(3313..>3442)
                     /codon_start=2
                     /gene="lacI"
                     /SECDrawAs="Gene"
                     /SECStyleId=1
                     /label="lacI CDS"
     CDS             complement(<3424..4272)
                     /gene="lacI"
                     /SECDrawAs="Gene"
                     /SECStyleId=1
                     /label="lacI CDS"
     promoter        complement(4396..4473)
                     /note="lacIq promoter region"
                     /regulatory_class="promoter"
                     /note="Derived using Geneious Prime 2020.1.2 'Annotate
                     from Database' based on nucleotide similarity"
                     /Transferred_From="lacIq"
                     /Transferred_Similarity="98.72%"
                     /Primary_Match="98.72%; Adjusted-Interval-0:0/0; <a
                     href=""urn:local:.:1g4-c3uht86"">lacIq</a>"
                     /label="lacIq"
ORIGIN      
        1 tagaggatcg agatctcgat cccgcgaaat taatacgact cactataggg gaattgtgag
       61 cggataacaa ttcccctcta gaaataattt tgtttaactt taagaaggag atataccatg
      121 ggccatcatc atcatcatca tcatcatcat cacagcagcg gccatatcga aggtcgtcat
      181 gggtctcgaa tgtctctgtc tggtgctacc ggtcgtaaag ttatcatcac ctgcgctatc
      241 accggtgcta tccacacccc gtctatgtct ccgcacctgc cggttacccc ggaagaaatc
      301 gctgactctg ctgttgctgc tgctgaagct ggtgctgcta tcctgcacct gcacgctcgt
      361 gacccggaaa ccggtcgtcc ggaccagtct ccggaagctt tcggtcgttt cctgccgcgt
      421 gttaaacagc gtaccaacgc tgttatcaac ctgaccaccg gtggtgctcc gtacatgacc
      481 gttgaagaac gtgttcagcc ggctgctacc ttccgtccgg aagttgcttc tctgaacatg
      541 ggttctatga acttcggtct gttcccgatg ctggaccgtt tcaaagactt caaacacccg
      601 tgggaacgtg aagctctgga agcttctcgt gacctggttt tccgtaacac cttccgtgac
      661 atcgaatttg ttctgcgtac cctgggtgaa gctggtaccc gtttcgaatt tgaatgctac
      721 gacaccgctc acctgtacaa cctggctcac ttcctgggtc gtggtctggt taaaccgccg
      781 ctgttcatcc agaccgtttt cggtatcctg ggtggtatcg gtccgcaccc ggaagacgtt
      841 atgcacatga aacgtaccgc tgaccgtctg ttcggtgacc agtaccgttg gtctgttctg
      901 ggtgctggtc gtaaccagat gccgatcgct gctcaggctg ctgctatggg tgctaacgtt
      961 cgtgttggtc tggaagactc tctgtggatc ggtccgggtc agctggctga atctaacgct
     1021 cagcaggttc gtaaagttcg tcagatcctg gaaggtctgg gtctggaaat cgctaccccg
     1081 gacgaagctc gtcagatcct gtctctgaaa ggtgctgacc gtgttgcttt ctaagctttg
     1141 agaccactca tcgcgactag tagcggccgc tgcagtccgg caaaaaaggg caaggtgtca
     1201 ccaccctgcc ctttttcttt aaaaccgaaa agattacttc gcgttatgca ggcttcctcg
     1261 ctcactgact cgctgcgctc ggtcgttcgg ctgcggcgag cggtatcagc tcactcaaag
     1321 gcggtaatac ggttatccac agaatcaggg gataacgcag gaaagaacat gtgagcaaaa
     1381 ggccagcaaa aggccaggaa ccgtaaaaag gccgcgttgc tggcgttttt ccacaggctc
     1441 cgcccccctg acgagcatca caaaaatcga cgctcaagtc agaggtggcg aaacccgaca
     1501 ggactataaa gataccaggc gtttccccct ggaagctccc tcgtgcgctc tcctgttccg
     1561 accctgccgc ttaccggata cctgtccgcc tttctccctt cgggaagcgt ggcgctttct
     1621 catagctcac gctgtaggta tctcagttcg gtgtaggtcg ttcgctccaa gctgggctgt
     1681 gtgcacgaac cccccgttca gcccgaccgc tgcgccttat ccggtaacta tcgtcttgag
     1741 tccaacccgg taagacacga cttatcgcca ctggcagcag ccactggtaa caggattagc
     1801 agagcgaggt atgtaggcgg tgctacagag ttcttgaagt ggtggcctaa ctacggctac
     1861 actagaagaa cagtatttgg tatctgcgct ctgctgaagc cagttacctt cggaaaaaga
     1921 gttggtagct cttgatccgg caaacaaacc accgctggta gcggtggttt ttttgtttgc
     1981 aagcagcaga ttacgcgcag aaaaaaagga tctcaagaag atcctttgat cttttctacg
     2041 gggtctgacg ctcagtggaa cgaaaactca cgttaaggga ttttggtcat gagattatca
     2101 aaaaggatct tcacctagat ccttttaaat taaaaatgaa gttttaaatc aatctaaagt
     2161 atatatgagt aaacttggtc tgacagctcg aggcttggat tctcaccaat aaaaaacgcc
     2221 cggcggcaac cgagcgttct gaacaaatcc agatggagtt ctgaggtcat tactggatct
     2281 atcaacagga gtccaagcga gctcgatatc aaattacgcc ccgccctgcc actcatcgca
     2341 gtactgttgt aattcattaa gcattctgcc gacatggaag ccatcacaaa cggcatgatg
     2401 aacctgaatc gccagcggca tcagcacctt gtcgccttgc gtataatatt tgcccatggt
     2461 gaaaacgggg gcgaagaagt tgtccatatt ggccacgttt aaatcaaaac tggtgaaact
     2521 cacccaggga ttggctgaaa cgaaaaacat attctcaata aaccctttag ggaaataggc
     2581 caggttttca ccgtaacacg ccacatcttg cgaatatatg tgtagaaact gccggaaatc
     2641 gtcgtggtat tcactccaga gcgatgaaaa cgtttcagtt tgctcatgga aaacggtgta
     2701 acaagggtga acactatccc atatcaccag ctcaccgtct ttcattgcca tacgaaattc
     2761 cggatgagca ttcatcaggc gggcaagaat gtgaataaag gccggataaa acttgtgctt
     2821 atttttcttt acggtcttta aaaaggccgt aatatccagc tgaacggtct ggttataggt
     2881 acattgagca actgactgaa atgcctcaaa atgttcttta cgatgccatt gggatatatc
     2941 aacggtggta tatccagtga tttttttctc cattttagct tccttagctc ctgaaaatct
     3001 cgataactca aaaaatacgc ccggtagtga tcttatttca ttatggtgaa agttggaacc
     3061 tcttacgtgc ccgatcaact cgagtgccac ctgacgtcta agaaaccatt attatcatga
     3121 cattaaccta taaaaatagg cgtatcacga ggcagaattt cagataaaaa aaatccttag
     3181 ctttcgctaa ggatgatttc tggaattcgc ggccgcttct agagcgatga gtctgggttg
     3241 aaggctctca agggcatcgg tcgagatccc ggtgcctaat gagtgagcta acttacatta
     3301 attgcgttgc gctcactgcc cgctttccag tcgggaaacc tgtcgtgcca gctgcattaa
     3361 tgaatcggcc aacgcgcggg gagaggcggt ttgcgtattg ggcgccaggg tggtttttct
     3421 tttcaccagt gagactggca acagctgatt gcccttcacc gcctggccct gagagagttg
     3481 cagcaagcgg tccacgctgg tttgccccag caggcgaaaa tcctgtttga tggtggttaa
     3541 cggcgggata taacatgagc tgtcttcggt atcgtcgtat cccactaccg agatatccgc
     3601 accaacgcgc agcccggact cggtaatggc gcgcattgcg cccagcgcca tctgatcgtt
     3661 ggcaaccagc atcgcagtgg gaacgatgcc ctcattcagc atttgcatgg tttgttgaaa
     3721 accggacatg gcactccagt cgccttcccg ttccgctatc ggctgaattt gattgcgagt
     3781 gagatattta tgccagccag ccagacgcag acgcgccgag acagaactta atgggcccgc
     3841 taacagcgcg atttgctggt gacccaatgc gaccagatgc tccacgccca gtcgcgtacc
     3901 gtcttcatgg gagaaaataa tactgttgat gggtgtctgg tcagagacat caagaaataa
     3961 cgccggaaca ttagtgcagg cagcttccac agcaatggca tcctggtcat ccagcggata
     4021 gttaatgatc agcccactga cgcgttgcgc gagaagattg tgcaccgccg ctttacaggc
     4081 ttcgacgccg cttcgttcta ccatcgacac caccacgctg gcacccagtt gatcggcgcg
     4141 agatttaatc gccgcgacaa tttgcgacgg cgcgtgcagg gccagactgg aggtggcaac
     4201 gccaatcagc aacgactgtt tgcccgccag ttgttgtgcc acgcggttgg gaatgtaatt
     4261 cagctccgcc atcgccgctt ccactttttc ccgcgttttc gcagaaacgt ggctggcctg
     4321 gttcaccacg cgggaaacgg tctgataaga gacaccggca tactctgcga catcgtataa
     4381 cgttactggt ttcacattca ccaccctgaa ttgactctct tccgggcgct atcatgccat
     4441 accgcgaaag gttttgcgcc attcgatggt gtccgggatc tcgacgctct cccttatgcg
     4501 actcctgcat taggaagcag cccagtagta ggttgaggcc gttgagcacc gccgccgcaa
     4561 ggaatggtgc atgcaaggag atggcgccca acagtccccc ggccacgggg cctgccacca
     4621 tacccacgcc gaaacaagcg ctcatgagcc cgaagtggcg agcccgatct tccccatcgg
     4681 tgatgtcggc gatataggcg ccagcaaccg cacctgtggc gccggtgatg ccggccacga
     4741 tgcgtccggc g
//
