# Supplementary material for: Design and implementation of aerobic and ambient CO2-reduction as an entry-point for enhanced carbon fixation
Source: Nat Commun. 2025 Apr 1;16:3134. doi: 10.1038/s41467-025-57549-4 (PMC11961710; doi:10.1038/s41467-025-57549-4)
Supplement: Supplementary file 7 — Supplementary Data 4 [file 41467_2025_57549_MOESM7_ESM.xlsx]

## Sheet: Tabelle1
Changes in SIJ488 genome compared to NC_000913.3:
original position in NC_000913.3	mutation	annotation	gene	description	Notes	Directly downstream of:	Deleted sequence	Inserted Sequence
257908	Δ776 bp	deletion of IS1I (insB9, insA9) within crl-gene (correct reconstitution of crl)	insB9, insA9, [crl]	RNA polymerase holoenzyme assembly factor Crl	mentioned in http://dx.doi.org/10.1128/JB.06087-11		tgaaggtaggtaatgactccaacttattgatagtgttttatgttcagataatgcccgatgactttgtcatgcagctccaccgattttgagaacgacagcgacttccgtcccagccgtgccaggtgctgcctcagattcaggttatgccgctcaattcgctgcgtatatcgcttgctgattacgtgcagctttcccttcaggcgggattcatacagcggccagccatccgtcatccatatcaccacgtcaaagggtgacagcaggctcataagacgccccagcgtcgccatagtgcgttcaccgaatacgtgcgcaacaaccgtcttccggagactgtcatacgcgtaaaacagccagcgctggcgcgatttagccccgacatagccccactgttcgtcc…
1299498	Δ1199bp	unassigned new junction between: ychE (/insH21) - (insH21/) oppA	IS5U	deleted IS5U, including position 1299499-1300697 (of NC_000913.3)	-	tcctgggcttgctgaagaataattgaaatgata	ggaaggtgcgaacaagtccctgatatgagatcatgtttgtcatctggagccatagaacagggttcatcatgagtcatcaacttaccttcgccgacagtgaattcagcagtaagcgccgtcagaccagaaaagagattttcttgtcccgcatggagcagattctgccatggcaaaacatggtggaagtcatcgagccgttttaccccaaggctggtaatggccggcgaccttatccgctggaaaccatgctacgcattcactgcatgcagcattggtacaacctgagcgatggcgcgatggaagatgctctgtacgaaatcgcctccatgcgtctgtttgcccggttatccctggatagcgccttgccggaccgcaccaccatcatgaatttccgccacc…
1405877	T→C	intergenic (+228/‑102)	abgR → / → smrA	putative LysR‑type DNA‑binding transcriptional regulator AbgR/DNA endonuclease SmrA	-	taatcatgcataagtattttgcttaaaata	t	C
1978198	IS5 (+) +4 bp	intergenic (‑271/‑264)	flhD ← / → uspC	IS1 protein InsA/universal stress protein C	IS re-arrangements in-between flhD/uspC loci	aatgtgtttcagcaactcggaggtatgcat	tattcccacccagaataaccaactttatttttatgcggtttcaccgcaccccgtgatgtcgccgggaagccccggtaaaaaataattagcattagaatagttgcgataagctgcaataagcagaaccacctttttggtttaatatgtccttacaaatagaaatgggtctttacacttatctaagatttttcctaaatcgacgcaactgtactcgtcactacacgcacatacaacggaggggggctgcgattttcaataatgcgtgatgcagatcacacaaaacactcaattacttaacataaatgggtaatgactccaacttattgatagtgttttatgttcagataatgcccgatgactttgtcatgcagctccaccgattttgagaacgacagcgac…	tattcccacccagaataaccaactttatttttatgcggtttcaccgcaccccgtgatgtcgccgggaagccccggtaaaaaataattagcattagaatagttgcgataagctgcaataagcagaaccacctttttggtttaatatgtccttacaaatagaaatgggtctttacacttatctaagatttttcctaaatcgacgcaactgtactcgtcactacacgcacatacaacggaggggggctgcgattttcaataatgcgtgatgcagatcacacaaaacactcaattacttaacataaatgtataagtcatacttttgttttgggtgtatttcaatctgttaaaaagtttttcgctacgctagcaagcaaaaatgaaacaggaataatcgaaatg…
2173365	Δ2 bp (CC)	pseudogene (913‑914/1358 nt)	gatC ←	galactitol‑specific PTS enzyme IIC component	mentioned in http://dx.doi.org/10.1128/JB.06087-11, removes frameshift in gatC	gggataaaaatcaggcttgccgataccacc	CC	-
3560455	+G	pseudogene (151/758 nt)	glpR ←	DNA‑binding transcriptional repressor GlpR	mentioned in http://dx.doi.org/10.1128/JB.06087-11 - this "insertion" reconstitutes the functional glpR	tggaaggcagcgccgcaccgccatgatggc	-	G
3911839	insertion	--	pstS ← / ← glmS	engineered insertion of the "SIJ488 locus" (λ-Red genes, flippase, xylS, I-SceI)	SIJ488 locus	aatgccccgcttacgcagggcatccattta	-	cctgacttatttcaggaaagtttcggaggagatagtgttcggcagtttgtacatcatctgcgggatcaggtacggtttgatcaggttgtagaagatcaggtaagacatagaatcgatgtagatgatcggtttgtttttgttgatttttacgtaacagttcagttggaatttgttacgcagacccttaaccaggtattctacttcttcgaaagtgaaagactgggtgttcagtacgatcgatttgttggtagagtttttgttgtaatcccatttaccaccatcatccatgaaccagtatgccagagacatcggggtcaggtagttttcaaccaggttgttcgggatggtttttttgttgttaacgatgaacaggttagccagtttgttgaaagcttggtg…
4296381	+GC	intergenic (+587/+55)	gltP → / ← yjcO	glutamate/aspartate : H(+) symporter GltP/Sel1 repeat‑containing protein YjcO	likely insertion of CG in an island of repetitive sequences (previously wrongly wrote position 4.304.459)	ttgaagattgccggggatatccacccggcaatgtgtgaatgcctgatgcgacgcttgccgcgtcttatcaggcctacgccagacagcgcaatagcctgatttagcgtgattttgtaggtcggataaggcgtttatgccgcatccgacatcaacgcctgatgcgacgcttaacgcgtcttatcaggcctacgccagacagcgcaatagcctgatttagcgtgattttgtaggtcggataaggcgtttacgccgcatccgacatcaacgcctgatgcgacgcttgccgcgtcttatcaggcctacgccagacagcgcaatagcctgatttagcgtgattttgtaggtcggataaggcgtttatgccgcatccgacatcaacgcctgatgcgacgcttaacg…	-	GC
Additional changes in "C1S-Aux" compared to SIJ488:
original position in NC_000913.3	mutation	annotation	gene	description	Notes	Directly downstream of:	Deleted sequence	Inserted Sequence
19621	insertion	insertion of ftfL, fchA, mtdA	nhaR → / ← rpsT	unintended recombination from pDM4 into IS1 in-between nhaR and rpsT		tctgcgctttttagtccagcggtgcgttaa	tctgcgctttttagtccagcggtgcgttaa	tcggcagctcccccaaagttaaggtgggggagatagattagttgtacattaccacgattttgactcggctcattatttgcccgcttgagacattgtttccatatgtacgcgggcgaataaatagaggaatctgattacttccttcatggggatgctgaaaagagtagtaattgctggtaatgactccaacttattgatagtgttttatgttcagataatgcccgatgactttgtcatgcagctccaccgattttgagaacgacagcgacttccgtcccagccgtgccaggtgctgcctcagattcaggttatgccgctcaattcgctgcgtatatcgcttgctgattacgtgcagctttcccttcaggcgggattcatacagcggccagccatccgtca…
3046168	deletion/inversion	gcvTHP, …, serA	-	individual deletions of ∆gcvTHP and ∆serA, after which the remaining FRT-sites resulted in an inversion of the region in-between gcvTHP-serA		gcgcctttagaaaatagtcgaatcagtgaa	ttactggtattcgctaatcggtacgcaggagcagaacaggttacggtcgccgtaaacatcatccagacgtttcactgtcggccagtatttgtctgccacacctgccgggaataccgcaacttcacggctgtacggatgcgcccactcggcgaccagttcgctctgaatgtgcggcgcgttcaccagcgggttatcttccagcggccagacaccggctttcacctggtcaatttctgcgcggatagccagcatcgcgtcgataaagcgatccagttccactttgctttcagattcagtcggttcaaccatcagcgtacccgccaccgggaacgacatcgtcggcgcgtggaaaccgtagtcgatcaggcgcttggcaatatccagctcgctgatgccggt…	ATGGGAATTAGGCATGGTCCATATGAATATCCTCCTTAGTTCCTATTCCgaagttcctattctctagaaagtataggaacttcgaagcagctccagcctacaccgcgcccgtctgctgtactaattccccttctctgaaaatcaacgggcaggtcactgacttgcccgtttttttatcccttctccacaccgttgccgcgttgcgcattctactttgcgagtctgctccagaaaataaatcaaagtcagatcaatgcgttgtgtttatttaatggggatttacgatggcagggcagcatggggctgtaacggtaaagccctcaccgaagcgagggcttgaaggagaagggttatgatgcgacttgtcatcatactgattgtactgttactcataagttt…
1070365	∆rutE::CmR	deletion	rutE ←	putative malonic semialdehyde reductase	engineered deletion of rutE, remaining as CmR cassette	tgttgatcgacaatgttcatagtttgctcc	ttacaacagcccgcaggcttcttcaaaggacagacgtggcaggcgcgcataaagcttgctgctatcgccatagccgatattaatcagcagattgctcttcagcgtgctgcccgtaaaaaaggcgtcgtccacgtgttgacggtcaaagcccgacatcgggccggtatccagtcccagcgcccggcaggcgacgatcagataggccgcctgcatggaactgttgcgaaacgctgtttcttcggcaagttgtgggctggaggtaaaccaactgcgggcatcaccgtggggaaacagtagtggtaaccgttcataaaattcactgtcccaggcgacgatagcggtgacgggcgcggtcagggttttttgcagattgccgctggaaagtgccgggcgcagacg…	gtgtaggctggagctgcttcgaagttcctatactttctagagaataggaacttcggaataggaacttcatttaaatggcgcgccttacgccccgccctgccactcatcgcagtactgttgtaattcattaagcattctgccgacatggaagccatcacaaacggcatgatgaacctgaatcgccagcggcatcagcaccttgtcgccttgcgtataatatttgcccatggtgaaaacgggggcgaagaagttgtccatattggccacgtttaaatcaaaactggtgaaactcacccagggattggctgagacgaaaaacatattctcaataaaccctttagggaaataggccaggttttcaccgtaacacgccacatcttgcgaatatatgtgtagaaa…
1627517	∆ydfG::KmR	deletion	ydfG →	3-hydroxy acid dehydrogenase YdfG	engineered deletion of ydfG, remaining as KmR cassette	tgacacacaaaagcgttgaggaacagtgag	atgatcgttttagtaactggagcaacggcaggttttggtgaatgcattactcgtcgttttattcaacaagggcataaagttatcgccactggccgtcgccaggaacggttgcaggagttaaaagacgaactgggagataatctgtatatcgcccaactggacgttcgcaaccgcgccgctattgaagagatgctggcatcgcttcctgccgagtggtgcaatattgatatcctggtaaataatgccggcctggcgttgggcatggagcctgcgcataaagccagcgttgaagactgggaaacgatgattgataccaacaacaaaggcctggtatatatgacgcgcgccgtcttaccgggtatggttgaacgtaatcatggtcatattattaacattggc…	atgattaaccctcactaaagggcggccgcgaagttcctattctctagaaagtataggaacttcattctaccgggtaggggaggcgcttttcccaaggcagtctggagcatgcgctttagcagccccgctgggcacttggcgctacacaagtggcctctggcctcgcacacattccacatccaccggtaggcgccaaccggctccgttctttggtggccccttcgcgccaccttccactcctcccctagtcaggaagttccccccTgccccgcagctcgcgtcgtgcaggacgtgacaaatggaagtagcacgCctcactagtctcgtgcagatggacagcaccgctgagcaatggaagcgggtaggcctttggggcagcggccaatagcagctttgctc…
	∆frmRAB::FRT	this locus was not modified in reference sequence
