# Supplementary material for: Design and implementation of aerobic and ambient CO2-reduction as an entry-point for enhanced carbon fixation
Source: Nat Commun. 2025 Apr 1;16:3134. doi: 10.1038/s41467-025-57549-4 (PMC11961710; doi:10.1038/s41467-025-57549-4)
Supplement: Supplementary file 8 — Supplementary Data 5 [file 41467_2025_57549_MOESM8_ESM.xlsx]

## Sheet: Supplementary Data 2
Supple,mentary Data 2 - Flux balance analysis results (photorespiration)
for code to reproduce these results or modify the model, see code availability section
	NPR	GLC	OX	A5P	3OHP	TACO	CORE_Lig	CORE_CoAT	TACO_M5	TACO_L100N
DM_atp	14	13.4	32	12	11.75	11	11.75	10.25	13.175	11.525
DM_e	8	8.6	14	7	6.5	6.5	7.25	7.25	6.5	6.5
Fdr	1.2	0	0	0	0	0	0	0	0	0
EX_co2	3	3	3	3	3	3	3	3	3	3
RBPC	3.6	3.6	9	3	2.25	2.25	2.25	2.25	2.25	2.25
RBPO	1.2	1.2	3	1	0.75	0.75	0.75	0.75	0.75	0.75
sink_3pg	1	1	1	1	1	1	1	1	1	1
reducing_eq*	14.2	13.96	26.8	11.8	11.2	10.9	11.95	11.35	11.77	11.11
Yield (3PG/reducing_eq)	0.0704225	0.0716332	0.0373134	0.0847458	0.0892857	0.0917431	0.083682	0.0881057	0.0849618	0.090009
Rel_yield	100	101.719	52.9851	120.339	126.786	130.275	118.828	125.11	120.646	127.813
* "reducing_eq" = NADPH + 0.5*Fdr + 1/2.5*ATP (see Methods and Supplementary Table 8)
detailed FBA results below - for code to reproduce these results or modify the model, see code availability section
NPR (Native Photorespiration)
N	RxnID	RxnName	Reaction	SubSystem	LowerBound	UpperBound	Flux-core	abs(Flux)
1	RBPC	Ribulose-bisphosphate carboxylase	co2 + h2o + rb15bp --> 2.0 3pg + 2.0 h	CBB	0	1000	3.6	3.6
2	RBPO	Ribulose-bisphosphate oxygenase	o2 + rb15bp --> 2pglyc + 3pg + 2.0 h	CBB	0	1000	1.2	1.2
3	PGK	Phosphoglycerate kinase	3pg + atp --> 13dpg + adp	CBB	0	1000	8	8
4	GAPDH	glyceraldehyde-3-phosphate dehydrogenase	13dpg + nadph --> g3p + nadp + pi	CBB	0	1000	8	8
5	TPI	Triose-phosphate isomerase	g3p <=> dhap	CBB	-1000	1000	3.2	3.2
6	FBA	Fructose-bisphosphate aldolase	dhap + g3p <=> fdp	CBB	-1000	1000	1.6	1.6
7	FBP	Fructose-bisphosphatase	fdp + h2o --> f6p + pi	CBB	0	1000	1.6	1.6
8	TKT1	Transketolase	f6p + g3p --> e4p + xu5p	CBB	0	1000	1.6	1.6
9	FBP3	Sedoheptulose 1 7-bisphosphate D-glyceraldehyde-3-phosphate-lyase	dhap + e4p <=> s17bp	CBB	-1000	1000	1.6	1.6
10	SBP	Sedoheptulose-bisphosphatase	h2o + s17bp --> pi + s7p	CBB	0	1000	1.6	1.6
11	TKT2	Transketolase	g3p + s7p <=> r5p + xu5p	CBB	-1000	1000	1.6	1.6
12	RPE	Ribulose 5-phosphate 3-epimerase	xu5p <=> ru5p	CBB	-1000	1000	3.2	3.2
13	RPI	Ribose-5-phosphate isomerase	r5p <=> ru5p	CBB	-1000	1000	1.6	1.6
14	PRK	Phosphoribulokinase	atp + ru5p --> adp + h + rb15bp	CBB	0	1000	4.8	4.8
15	ADK	adenylate kinase	amp + atp --> 2.0 adp	energy and electron	0	1000	0	0
16	DM_atp	atp synthase	adp + pi --> atp	energy and electron	0	1000	14	14
17	DM_e	NAD reducing	nad --> h + nadh	energy and electron	0	1000	8	8
18	TDH	transhydrogenase	nadh + nadp <=> nad + nadph	energy and electron	-1000	1000	8	8
19	Fdr	Fd reducing	fdxo --> fdxrd	energy and electron	0	1000	1.2	1.2
20	PPA	Inorganic diphosphatase	h2o + ppi --> h + 2.0 pi	energy and electron	0	1000	0	0
21	HCO3E	HCO3 equilibration reaction	co2 + h2o <=> h + hco3	input and output	-1000	1000	0	0
22	EX_co2	Exchange of co2	co2 <=>	input and output	-1000	1000	-3	3
23	EX_pi	Exchange of phosphate	pi <=>	input and output	-1000	1000	-1	1
24	EX_o2	Exchange of o2	o2 <=>	input and output	-1000	1000	-1.8	1.8
25	EX_h2o	Exchange of h2o	h2o <=>	input and output	-1000	1000	-7.4	7.4
26	EX_nh3	Exchange of nh3	nh3 <=>	input and output	-1000	1000	0	0
27	EX_h	Exchange of proton	h <=>	input and output	-1000	1000	21.2	21.2
28	sink_3pg	Sink of 3pg	3pg -->	input and output	1	1	1	1
29	PGLYCP	Phosphoglycolate phosphatase	2pglyc + h2o --> glyclt + pi	a_photorespiration	0	1000	1.2	1.2
30	GLYCTO	glycolate oxidase	glyclt + o2 --> glx + h2o2	a_photorespiration	0	1000	1.2	1.2
31	CAT	Catalase	2.0 h2o2 --> 2.0 h2o + o2	a_photorespiration	0	1000	0.6	0.6
32	SGAT	serine-glyoxylate aminotransferase	glx + ser --> gly + hpyr	a_photorespiration	0	1000	0.6	0.6
33	GGAT	glutamate-glyoxylate aminotransferase	glu + glx --> akg + gly	a_photorespiration	0	1000	0.6	0.6
34	Fd-GOGAT	Glutamine oxoglutarate aminotransferase	akg + 2.0 fdxrd + gln + 2.0 h --> 2.0 fdxo + 2.0 glu	a_photorespiration	0	1000	0.6	0.6
35	GLNS	Glutamine synthetase	atp + glu + nh3 --> adp + gln + pi	a_photorespiration	0	1000	0.6	0.6
36	GHMT2r	Serine hydroxymethyltransferase	gly + h2o + mlthf --> ser + thf	a_photorespiration	0	1000	0.6	0.6
37	GLYCL	glycine decarboxylase	gly + nad + thf --> co2 + mlthf + nadh + nh3	a_photorespiration	0	1000	0.6	0.6
38	HYPRR	hydroxypyruvate reductase	h + hpyr + nadh --> glyc + nad	a_photorespiration	0	1000	0.6	0.6
39	GLYCK	glycerate kinase	atp + glyc --> 3pg + adp + h	a_photorespiration	0	1000	0.6	0.6
GLC
N	RxnID	RxnName	Reaction	SubSystem	LowerBound	UpperBound	Flux-core	abs(Flux)
1	RBPC	Ribulose-bisphosphate carboxylase	co2 + h2o + rb15bp --> 2.0 3pg + 2.0 h	CBB	0	1000	3.6	3.6
2	RBPO	Ribulose-bisphosphate oxygenase	o2 + rb15bp --> 2pglyc + 3pg + 2.0 h	CBB	0	1000	1.2	1.2
3	PGK	Phosphoglycerate kinase	3pg + atp --> 13dpg + adp	CBB	0	1000	8	8
4	GAPDH	glyceraldehyde-3-phosphate dehydrogenase	13dpg + nadph --> g3p + nadp + pi	CBB	0	1000	8	8
5	TPI	Triose-phosphate isomerase	g3p <=> dhap	CBB	-1000	1000	3.2	3.2
6	FBA	Fructose-bisphosphate aldolase	dhap + g3p <=> fdp	CBB	-1000	1000	1.6	1.6
7	FBP	Fructose-bisphosphatase	fdp + h2o --> f6p + pi	CBB	0	1000	1.6	1.6
8	TKT1	Transketolase	f6p + g3p --> e4p + xu5p	CBB	0	1000	1.6	1.6
9	FBP3	Sedoheptulose 1 7-bisphosphate D-glyceraldehyde-3-phosphate-lyase	dhap + e4p <=> s17bp	CBB	-1000	1000	1.6	1.6
10	SBP	Sedoheptulose-bisphosphatase	h2o + s17bp --> pi + s7p	CBB	0	1000	1.6	1.6
11	TKT2	Transketolase	g3p + s7p <=> r5p + xu5p	CBB	-1000	1000	1.6	1.6
12	RPE	Ribulose 5-phosphate 3-epimerase	xu5p <=> ru5p	CBB	-1000	1000	3.2	3.2
13	RPI	Ribose-5-phosphate isomerase	r5p <=> ru5p	CBB	-1000	1000	1.6	1.6
14	PRK	Phosphoribulokinase	atp + ru5p --> adp + h + rb15bp	CBB	0	1000	4.8	4.8
15	ADK	adenylate kinase	amp + atp --> 2.0 adp	energy and electron	0	1000	0	0
16	DM_atp	atp synthase	adp + pi --> atp	energy and electron	0	1000	13.4	13.4
17	DM_e	NAD reducing	nad --> h + nadh	energy and electron	0	1000	8.6	8.6
18	TDH	transhydrogenase	nadh + nadp <=> nad + nadph	energy and electron	-1000	1000	8	8
19	Fdr	Fd reducing	fdxo --> fdxrd	energy and electron	0	1000	0	0
20	PPA	Inorganic diphosphatase	h2o + ppi --> h + 2.0 pi	energy and electron	0	1000	0	0
21	HCO3E	HCO3 equilibration reaction	co2 + h2o <=> h + hco3	input and output	-1000	1000	0	0
22	EX_co2	Exchange of co2	co2 <=>	input and output	-1000	1000	-3	3
23	EX_pi	Exchange of phosphate	pi <=>	input and output	-1000	1000	-1	1
24	EX_o2	Exchange of o2	o2 <=>	input and output	-1000	1000	-1.8	1.8
25	EX_h2o	Exchange of h2o	h2o <=>	input and output	-1000	1000	-6.8	6.8
26	EX_nh3	Exchange of nh3	nh3 <=>	input and output	-1000	1000	0	0
27	EX_h	Exchange of proton	h <=>	input and output	-1000	1000	22.4	22.4
28	sink_3pg	Sink of 3pg	3pg -->	input and output	1	1	1	1
29	PGLYCP	Phosphoglycolate phosphatase	2pglyc + h2o --> glyclt + pi	b_glycerate bypass	0	1000	1.2	1.2
30	GLYCLTO	glycolate oxidase	glyclt + o2 --> glx + h2o2	b_glycerate bypass	0	1000	1.2	1.2
31	GLXCL	glyoxylate carboligase	2.0 glx + h --> 2h3oppan + co2	b_glycerate bypass	0	1000	0.6	0.6
32	TRSARr	Tartronate semialdehyde reductase	2h3oppan + h + nadh --> glyc + nad	b_glycerate bypass	0	1000	0.6	0.6
33	GLYCK	glycerate kinase	atp + glyc --> 3pg + adp + h	b_glycerate bypass	0	1000	0.6	0.6
34	CAT	Catalase	2.0 h2o2 --> 2.0 h2o + o2	a_photorespiration	0	1000	0.6	0.6
OX
N	RxnID	RxnName	Reaction	SubSystem	LowerBound	UpperBound	Flux-core	abs(Flux)
1	RBPC	Ribulose-bisphosphate carboxylase	co2 + h2o + rb15bp --> 2.0 3pg + 2.0 h	CBB	0	1000	9	9
2	RBPO	Ribulose-bisphosphate oxygenase	o2 + rb15bp --> 2pglyc + 3pg + 2.0 h	CBB	0	1000	3	3
3	PGK	Phosphoglycerate kinase	3pg + atp --> 13dpg + adp	CBB	0	1000	20	20
4	GAPDH	glyceraldehyde-3-phosphate dehydrogenase	13dpg + nadph --> g3p + nadp + pi	CBB	0	1000	20	20
5	TPI	Triose-phosphate isomerase	g3p <=> dhap	CBB	-1000	1000	8	8
6	FBA	Fructose-bisphosphate aldolase	dhap + g3p <=> fdp	CBB	-1000	1000	4	4
7	FBP	Fructose-bisphosphatase	fdp + h2o --> f6p + pi	CBB	0	1000	4	4
8	TKT1	Transketolase	f6p + g3p --> e4p + xu5p	CBB	0	1000	4	4
9	FBP3	Sedoheptulose 1 7-bisphosphate D-glyceraldehyde-3-phosphate-lyase	dhap + e4p <=> s17bp	CBB	-1000	1000	4	4
10	SBP	Sedoheptulose-bisphosphatase	h2o + s17bp --> pi + s7p	CBB	0	1000	4	4
11	TKT2	Transketolase	g3p + s7p <=> r5p + xu5p	CBB	-1000	1000	4	4
12	RPE	Ribulose 5-phosphate 3-epimerase	xu5p <=> ru5p	CBB	-1000	1000	8	8
13	RPI	Ribose-5-phosphate isomerase	r5p <=> ru5p	CBB	-1000	1000	4	4
14	PRK	Phosphoribulokinase	atp + ru5p --> adp + h + rb15bp	CBB	0	1000	12	12
15	ADK	adenylate kinase	amp + atp --> 2.0 adp	energy and electron	0	1000	0	0
16	DM_atp	atp synthase	adp + pi --> atp	energy and electron	0	1000	32	32
17	DM_e	NAD reducing	nad --> h + nadh	energy and electron	0	1000	14	14
18	TDH	transhydrogenase	nadh + nadp <=> nad + nadph	energy and electron	-1000	1000	20	20
19	Fdr	Fd reducing	fdxo --> fdxrd	energy and electron	0	1000	0	0
20	PPA	Inorganic diphosphatase	h2o + ppi --> h + 2.0 pi	energy and electron	0	1000	0	0
21	HCO3E	HCO3 equilibration reaction	co2 + h2o <=> h + hco3	input and output	-1000	1000	0	0
22	EX_co2	Exchange of co2	co2 <=>	input and output	-1000	1000	-3	3
23	EX_pi	Exchange of phosphate	pi <=>	input and output	-1000	1000	-1	1
24	EX_o2	Exchange of o2	o2 <=>	input and output	-1000	1000	-4.5	4.5
25	EX_h2o	Exchange of h2o	h2o <=>	input and output	-1000	1000	-20	20
26	EX_nh3	Exchange of nh3	nh3 <=>	input and output	-1000	1000	0	0
27	EX_h	Exchange of proton	h <=>	input and output	-1000	1000	53	53
28	sink_3pg	Sink of 3pg	3pg -->	input and output	1	1	1	1
29	PGLYCP	Phosphoglycolate phosphatase	2pglyc + h2o --> glyclt + pi	c_glycolate oxidation pathway	0	1000	3	3
30	GLYCTO	glycolate oxidase	glyclt + o2 --> glx + h2o2	c_glycolate oxidation pathway	0	1000	3	3
31	CAT	Catalase	2.0 h2o2 --> 2.0 h2o + o2	c_glycolate oxidation pathway	0	1000	1.5	1.5
32	MALS	malate synthase	accoa + glx + h2o --> coa + h + mal	c_glycolate oxidation pathway	0	1000	3	3
33	ME	malic enzyme	mal + nad --> co2 + nadh + pyr	c_glycolate oxidation pathway	0	1000	3	3
34	PDH	pyruvate dehydrogenase	coa + nad + pyr --> accoa + co2 + nadh	c_glycolate oxidation pathway	0	1000	3	3
A5P
N	RxnID	RxnName	Reaction	SubSystem	LowerBound	UpperBound	Flux-core	abs(Flux)
1	RBPC	Ribulose-bisphosphate carboxylase	co2 + h2o + rb15bp --> 2.0 3pg + 2.0 h	CBB	0	1000	3	3
2	RBPO	Ribulose-bisphosphate oxygenase	o2 + rb15bp --> 2pglyc + 3pg + 2.0 h	CBB	0	1000	1	1
3	PGK	Phosphoglycerate kinase	3pg + atp --> 13dpg + adp	CBB	0	1000	6	6
4	GAPDH	glyceraldehyde-3-phosphate dehydrogenase	13dpg + nadph --> g3p + nadp + pi	CBB	0	1000	6	6
5	TPI	Triose-phosphate isomerase	g3p <=> dhap	CBB	-1000	1000	2	2
6	FBA	Fructose-bisphosphate aldolase	dhap + g3p <=> fdp	CBB	-1000	1000	1	1
7	FBP	Fructose-bisphosphatase	fdp + h2o --> f6p + pi	CBB	0	1000	1	1
8	TKT1	Transketolase	f6p + g3p --> e4p + xu5p	CBB	0	1000	1	1
9	FBP3	Sedoheptulose 1 7-bisphosphate D-glyceraldehyde-3-phosphate-lyase	dhap + e4p <=> s17bp	CBB	-1000	1000	1	1
10	SBP	Sedoheptulose-bisphosphatase	h2o + s17bp --> pi + s7p	CBB	0	1000	1	1
11	TKT2	Transketolase	g3p + s7p <=> r5p + xu5p	CBB	-1000	1000	1	1
12	RPE	Ribulose 5-phosphate 3-epimerase	xu5p <=> ru5p	CBB	-1000	1000	2	2
13	RPI	Ribose-5-phosphate isomerase	r5p <=> ru5p	CBB	-1000	1000	1	1
14	PRK	Phosphoribulokinase	atp + ru5p --> adp + h + rb15bp	CBB	0	1000	4	4
15	ADK	adenylate kinase	amp + atp --> 2.0 adp	energy and electron	0	1000	1	1
16	DM_atp	atp synthase	adp + pi --> atp	energy and electron	0	1000	12	12
17	DM_e	NAD reducing	nad --> h + nadh	energy and electron	0	1000	7	7
18	TDH	transhydrogenase	nadh + nadp <=> nad + nadph	energy and electron	-1000	1000	7	7
19	Fdr	Fd reducing	fdxo --> fdxrd	energy and electron	0	1000	0	0
20	PPA	Inorganic diphosphatase	h2o + ppi --> h + 2.0 pi	energy and electron	0	1000	1	1
21	HCO3E	HCO3 equilibration reaction	co2 + h2o <=> h + hco3	input and output	-1000	1000	0	0
22	EX_co2	Exchange of co2	co2 <=>	input and output	-1000	1000	-3	3
23	EX_pi	Exchange of phosphate	pi <=>	input and output	-1000	1000	-1	1
24	EX_o2	Exchange of o2	o2 <=>	input and output	-1000	1000	-1	1
25	EX_h2o	Exchange of h2o	h2o <=>	input and output	-1000	1000	-7	7
26	EX_nh3	Exchange of nh3	nh3 <=>	input and output	-1000	1000	0	0
27	EX_h	Exchange of proton	h <=>	input and output	-1000	1000	20	20
28	sink_3pg	Sink of 3pg	3pg -->	input and output	1	1	1	1
29	PGLYCP	Phosphoglycolate phosphatase	2pglyc + h2o --> glyclt + pi	d_arabinose-5-phosphate shunt	0	1000	1	1
30	GCS	glycolyl-CoA synthetase	atp + coa + glyclt --> amp + glyccoa + ppi	d_arabinose-5-phosphate shunt	0	1000	1	1
31	GLCR	glycolyl-CoA reductase	glyccoa + nadph --> coa + gcald + nadp	d_arabinose-5-phosphate shunt	0	1000	1	1
32	ARAS	Fructose-6-phosphate aldolase	g3p + gcald --> ara5p	d_arabinose-5-phosphate shunt	0	1000	1	1
33	A5PISO	Arabinose-5-phosphate isomerase	ara5p <=> ru5p	d_arabinose-5-phosphate shunt	-1000	1000	1	1
N	RxnID	RxnName	Reaction	SubSystem	LowerBound	UpperBound	Flux-core	abs(Flux)
1	RBPC	Ribulose-bisphosphate carboxylase	co2 + h2o + rb15bp --> 2.0 3pg + 2.0 h	CBB	0	1000	2.25	2.25
2	RBPO	Ribulose-bisphosphate oxygenase	o2 + rb15bp --> 2pglyc + 3pg + 2.0 h	CBB	0	1000	0.75	0.75
3	PGK	Phosphoglycerate kinase	3pg + atp --> 13dpg + adp	CBB	0	1000	5	5
4	GAPDH	glyceraldehyde-3-phosphate dehydrogenase	13dpg + nadph --> g3p + nadp + pi	CBB	0	1000	5	5
5	TPI	Triose-phosphate isomerase	g3p <=> dhap	CBB	-1000	1000	2	2
6	FBA	Fructose-bisphosphate aldolase	dhap + g3p <=> fdp	CBB	-1000	1000	1	1
7	FBP	Fructose-bisphosphatase	fdp + h2o --> f6p + pi	CBB	0	1000	1	1
8	TKT1	Transketolase	f6p + g3p --> e4p + xu5p	CBB	0	1000	1	1
9	FBP3	Sedoheptulose 1 7-bisphosphate D-glyceraldehyde-3-phosphate-lyase	dhap + e4p <=> s17bp	CBB	-1000	1000	1	1
10	SBP	Sedoheptulose-bisphosphatase	h2o + s17bp --> pi + s7p	CBB	0	1000	1	1
11	TKT2	Transketolase	g3p + s7p <=> r5p + xu5p	CBB	-1000	1000	1	1
12	RPE	Ribulose 5-phosphate 3-epimerase	xu5p <=> ru5p	CBB	-1000	1000	2	2
13	RPI	Ribose-5-phosphate isomerase	r5p <=> ru5p	CBB	-1000	1000	1	1
14	PRK	Phosphoribulokinase	atp + ru5p --> adp + h + rb15bp	CBB	0	1000	3	3
15	ADK	adenylate kinase	amp + atp --> 2.0 adp	energy and electron	0	1000	1.5	1.5
16	DM_atp	atp synthase	adp + pi --> atp	energy and electron	0	1000	11.75	11.75
17	DM_e	NAD reducing	nad --> h + nadh	energy and electron	0	1000	6.5	6.5
18	TDH	transhydrogenase	nadh + nadp <=> nad + nadph	energy and electron	-1000	1000	7.25	7.25
19	Fdr	Fd reducing	fdxo --> fdxrd	energy and electron	0	1000	0	0
20	PPA	Inorganic diphosphatase	h2o + ppi --> h + 2.0 pi	energy and electron	0	1000	1.5	1.5
21	HCO3E	HCO3 equilibration reaction	co2 + h2o <=> h + hco3	input and output	-1000	1000	0.75	0.75
22	EX_co2	Exchange of co2	co2 <=>	input and output	-1000	1000	-3	3
23	EX_pi	Exchange of phosphate	pi <=>	input and output	-1000	1000	-1	1
24	EX_o2	Exchange of o2	o2 <=>	input and output	-1000	1000	-0.75	0.75
25	EX_h2o	Exchange of h2o	h2o <=>	input and output	-1000	1000	-8	8
26	EX_nh3	Exchange of nh3	nh3 <=>	input and output	-1000	1000	0	0
27	EX_h	Exchange of proton	h <=>	input and output	-1000	1000	17.75	17.75
28	sink_3pg	Sink of 3pg	3pg -->	input and output	1	1	1	1
29	PGLYCP	Phosphoglycolate phosphatase	2pglyc + h2o --> glyclt + pi	e_3-OH-proionate bypass	0	1000	0.75	0.75
30	GLYCLTD	glycolate dehydrogenase	glyclt + nad --> glx + h + nadh	e_3-OH-proionate bypass	0	1000	0.75	0.75
31	MCL1	methylmalyl-CoA lyase	glx + ppcoa --> mmcoa	e_3-OH-proionate bypass	0	1000	0.75	0.75
32	MM2Cit	step 4 to 6	mmcoa --> citmcoa	e_3-OH-proionate bypass	0	1000	0.75	0.75
33	MCL2	citramalyl-CoA lyase	citmcoa --> accoa + pyr	e_3-OH-proionate bypass	0	1000	0.75	0.75
34	ACCOAC	acetyl-CoA carboxylase	accoa + atp + hco3 --> adp + h + malcoa + pi	e_3-OH-proionate bypass	0	1000	0.75	0.75
35	MALR	malonyl-CoA reductase	2.0 h + malcoa + 2.0 nadph --> 3hpp + coa + 2.0 nadp	e_3-OH-proionate bypass	0	1000	0.75	0.75
36	PPCS	propionyl-CoA synthetase	3hpp + atp + coa + nadph --> amp + nadp + ppcoa + ppi	e_3-OH-proionate bypass	0	1000	0.75	0.75
37	PPDK	pyruvate-phosphate dikinase	atp + pi + pyr --> amp + pep + ppi	e_3-OH-proionate bypass	0	1000	0.75	0.75
38	ENO	enolase	h2o + pep --> 2pg	e_3-OH-proionate bypass	0	1000	0.75	0.75
39	PGM	phosphoglycerate mutase	2pg --> 3pg	e_3-OH-proionate bypass	0	1000	0.75	0.75
TaCo (theoret.)
N	RxnID	RxnName	Reaction	SubSystem	LowerBound	UpperBound	Flux-core	abs(Flux)
1	RBPC	Ribulose-bisphosphate carboxylase	co2 + h2o + rb15bp --> 2.0 3pg + 2.0 h	CBB	0	1000	2.25	2.25
2	RBPO	Ribulose-bisphosphate oxygenase	o2 + rb15bp --> 2pglyc + 3pg + 2.0 h	CBB	0	1000	0.75	0.75
3	PGK	Phosphoglycerate kinase	3pg + atp --> 13dpg + adp	CBB	0	1000	5	5
4	GAPDH	glyceraldehyde-3-phosphate dehydrogenase	13dpg + nadph --> g3p + nadp + pi	CBB	0	1000	5	5
5	TPI	Triose-phosphate isomerase	g3p <=> dhap	CBB	-1000	1000	2	2
6	FBA	Fructose-bisphosphate aldolase	dhap + g3p <=> fdp	CBB	-1000	1000	1	1
7	FBP	Fructose-bisphosphatase	fdp + h2o --> f6p + pi	CBB	0	1000	1	1
8	TKT1	Transketolase	f6p + g3p --> e4p + xu5p	CBB	0	1000	1	1
9	FBP3	Sedoheptulose 1 7-bisphosphate D-glyceraldehyde-3-phosphate-lyase	dhap + e4p <=> s17bp	CBB	-1000	1000	1	1
10	SBP	Sedoheptulose-bisphosphatase	h2o + s17bp --> pi + s7p	CBB	0	1000	1	1
11	TKT2	Transketolase	g3p + s7p <=> r5p + xu5p	CBB	-1000	1000	1	1
12	RPE	Ribulose 5-phosphate 3-epimerase	xu5p <=> ru5p	CBB	-1000	1000	2	2
13	RPI	Ribose-5-phosphate isomerase	r5p <=> ru5p	CBB	-1000	1000	1	1
14	PRK	Phosphoribulokinase	atp + ru5p --> adp + h + rb15bp	CBB	0	1000	3	3
15	ADK	adenylate kinase	amp + atp --> 2.0 adp	energy and electron	0	1000	0.75	0.75
16	DM_atp	atp synthase	adp + pi --> atp	energy and electron	0	1000	11	11
17	DM_e	NAD reducing	nad --> h + nadh	energy and electron	0	1000	6.5	6.5
18	TDH	transhydrogenase	nadh + nadp <=> nad + nadph	energy and electron	-1000	1000	6.5	6.5
19	Fdr	Fd reducing	fdxo --> fdxrd	energy and electron	0	1000	0	0
20	PPA	Inorganic diphosphatase	h2o + ppi --> h + 2.0 pi	energy and electron	0	1000	0.75	0.75
21	HCO3E	HCO3 equilibration reaction	co2 + h2o <=> h + hco3	input and output	-1000	1000	0.75	0.75
22	EX_co2	Exchange of co2	co2 <=>	input and output	-1000	1000	-3	3
23	EX_pi	Exchange of phosphate	pi <=>	input and output	-1000	1000	-1	1
24	EX_o2	Exchange of o2	o2 <=>	input and output	-1000	1000	-0.75	0.75
25	EX_h2o	Exchange of h2o	h2o <=>	input and output	-1000	1000	-6.5	6.5
26	EX_nh3	Exchange of nh3	nh3 <=>	input and output	-1000	1000	0	0
27	EX_h	Exchange of proton	h <=>	input and output	-1000	1000	17	17
28	sink_3pg	Sink of 3pg	3pg -->	input and output	1	1	1	1
29	PGLYCP	Phosphoglycolate phosphatase	2pglyc + h2o --> glyclt + pi	f_tartronyl-CoA pathway	0	1000	0.75	0.75
30	GCS	glycolyl-CoA synthetase	atp + coa + glyclt --> amp + glyccoa + ppi	f_tartronyl-CoA pathway	0	1000	0.75	0.75
31	GCC	glycolyl-CoA carboxylase	atp + glyccoa + hco3 --> adp + pi + tarcoa	f_tartronyl-CoA pathway	0	1000	0.75	0.75
32	TCR1	tartronyl-CoA reductase	nadph + tarcoa --> 2h3oppan + coa + nadp	f_tartronyl-CoA pathway	0	1000	0.75	0.75
33	TCR2	Tartronate semialdehyde reductase	2h3oppan + h + nadph --> glyc + nadp	f_tartronyl-CoA pathway	0	1000	0.75	0.75
34	GLYCK	glycerate kinase	atp + glyc --> 3pg + adp + h	f_tartronyl-CoA pathway	0	1000	0.75	0.75
TaCo (M5)
N	RxnID	RxnName	Reaction	SubSystem	LowerBound	UpperBound	Flux-core	abs(Flux)
1	RBPC	Ribulose-bisphosphate carboxylase	co2 + h2o + rb15bp --> 2.0 3pg + 2.0 h	CBB	0	1000	2.25	2.25
2	RBPO	Ribulose-bisphosphate oxygenase	o2 + rb15bp --> 2pglyc + 3pg + 2.0 h	CBB	0	1000	0.75	0.75
3	PGK	Phosphoglycerate kinase	3pg + atp --> 13dpg + adp	CBB	0	1000	5	5
4	GAPDH	glyceraldehyde-3-phosphate dehydrogenase	13dpg + nadph --> g3p + nadp + pi	CBB	0	1000	5	5
5	TPI	Triose-phosphate isomerase	g3p <=> dhap	CBB	-1000	1000	2	2
6	FBA	Fructose-bisphosphate aldolase	dhap + g3p <=> fdp	CBB	-1000	1000	1	1
7	FBP	Fructose-bisphosphatase	fdp + h2o --> f6p + pi	CBB	0	1000	1	1
8	TKT1	Transketolase	f6p + g3p --> e4p + xu5p	CBB	0	1000	1	1
9	FBP3	Sedoheptulose 1 7-bisphosphate D-glyceraldehyde-3-phosphate-lyase	dhap + e4p <=> s17bp	CBB	-1000	1000	1	1
10	SBP	Sedoheptulose-bisphosphatase	h2o + s17bp --> pi + s7p	CBB	0	1000	1	1
11	TKT2	Transketolase	g3p + s7p <=> r5p + xu5p	CBB	-1000	1000	1	1
12	RPE	Ribulose 5-phosphate 3-epimerase	xu5p <=> ru5p	CBB	-1000	1000	2	2
13	RPI	Ribose-5-phosphate isomerase	r5p <=> ru5p	CBB	-1000	1000	1	1
14	PRK	Phosphoribulokinase	atp + ru5p --> adp + h + rb15bp	CBB	0	1000	3	3
15	ADK	adenylate kinase	amp + atp --> 2.0 adp	energy and electron	0	1000	0.75	0.75
16	DM_atp	atp synthase	adp + pi --> atp	energy and electron	0	1000	13.175	13.175
17	DM_e	NAD reducing	nad --> h + nadh	energy and electron	0	1000	6.5	6.5
18	TDH	transhydrogenase	nadh + nadp <=> nad + nadph	energy and electron	-1000	1000	6.5	6.5
19	Fdr	Fd reducing	fdxo --> fdxrd	energy and electron	0	1000	0	0
20	PPA	Inorganic diphosphatase	h2o + ppi --> h + 2.0 pi	energy and electron	0	1000	0.75	0.75
21	HCO3E	HCO3 equilibration reaction	co2 + h2o <=> h + hco3	input and output	-1000	1000	0.75	0.75
22	EX_co2	Exchange of co2	co2 <=>	input and output	-1000	1000	-3	3
23	EX_pi	Exchange of phosphate	pi <=>	input and output	-1000	1000	-1	1
24	EX_o2	Exchange of o2	o2 <=>	input and output	-1000	1000	-0.75	0.75
25	EX_h2o	Exchange of h2o	h2o <=>	input and output	-1000	1000	-6.5	6.5
26	EX_nh3	Exchange of nh3	nh3 <=>	input and output	-1000	1000	0	0
27	EX_h	Exchange of proton	h <=>	input and output	-1000	1000	17	17
28	sink_3pg	Sink of 3pg	3pg -->	input and output	1	1	1	1
29	PGLYCP	Phosphoglycolate phosphatase	2pglyc + h2o --> glyclt + pi	f_tartronyl-CoA pathway	0	1000	0.75	0.75
30	GCS	glycolyl-CoA synthetase	atp + coa + glyclt --> amp + glyccoa + ppi	f_tartronyl-CoA pathway	0	1000	0.75	0.75
31	GCC	glycolyl-CoA carboxylase	3.9 atp + glyccoa + hco3 --> 3.9 adp + 3.9 pi + tarcoa	f_tartronyl-CoA pathway	0	1000	0.75	0.75
32	TCR1	tartronyl-CoA reductase	nadph + tarcoa --> 2h3oppan + coa + nadp	f_tartronyl-CoA pathway	0	1000	0.75	0.75
33	TCR2	Tartronate semialdehyde reductase	2h3oppan + h + nadph --> glyc + nadp	f_tartronyl-CoA pathway	0	1000	0.75	0.75
34	GLYCK	glycerate kinase	atp + glyc --> 3pg + adp + h	f_tartronyl-CoA pathway	0	1000	0.75	0.75
TaCo (M5+L100N)
N	RxnID	RxnName	Reaction	SubSystem	LowerBound	UpperBound	Flux-core	abs(Flux)
1	RBPC	Ribulose-bisphosphate carboxylase	co2 + h2o + rb15bp --> 2.0 3pg + 2.0 h	CBB	0	1000	2.25	2.25
2	RBPO	Ribulose-bisphosphate oxygenase	o2 + rb15bp --> 2pglyc + 3pg + 2.0 h	CBB	0	1000	0.75	0.75
3	PGK	Phosphoglycerate kinase	3pg + atp --> 13dpg + adp	CBB	0	1000	5	5
4	GAPDH	glyceraldehyde-3-phosphate dehydrogenase	13dpg + nadph --> g3p + nadp + pi	CBB	0	1000	5	5
5	TPI	Triose-phosphate isomerase	g3p <=> dhap	CBB	-1000	1000	2	2
6	FBA	Fructose-bisphosphate aldolase	dhap + g3p <=> fdp	CBB	-1000	1000	1	1
7	FBP	Fructose-bisphosphatase	fdp + h2o --> f6p + pi	CBB	0	1000	1	1
8	TKT1	Transketolase	f6p + g3p --> e4p + xu5p	CBB	0	1000	1	1
9	FBP3	Sedoheptulose 1 7-bisphosphate D-glyceraldehyde-3-phosphate-lyase	dhap + e4p <=> s17bp	CBB	-1000	1000	1	1
10	SBP	Sedoheptulose-bisphosphatase	h2o + s17bp --> pi + s7p	CBB	0	1000	1	1
11	TKT2	Transketolase	g3p + s7p <=> r5p + xu5p	CBB	-1000	1000	1	1
12	RPE	Ribulose 5-phosphate 3-epimerase	xu5p <=> ru5p	CBB	-1000	1000	2	2
13	RPI	Ribose-5-phosphate isomerase	r5p <=> ru5p	CBB	-1000	1000	1	1
14	PRK	Phosphoribulokinase	atp + ru5p --> adp + h + rb15bp	CBB	0	1000	3	3
15	ADK	adenylate kinase	amp + atp --> 2.0 adp	energy and electron	0	1000	0.75	0.75
16	DM_atp	atp synthase	adp + pi --> atp	energy and electron	0	1000	11.525	11.525
17	DM_e	NAD reducing	nad --> h + nadh	energy and electron	0	1000	6.5	6.5
18	TDH	transhydrogenase	nadh + nadp <=> nad + nadph	energy and electron	-1000	1000	6.5	6.5
19	Fdr	Fd reducing	fdxo --> fdxrd	energy and electron	0	1000	0	0
20	PPA	Inorganic diphosphatase	h2o + ppi --> h + 2.0 pi	energy and electron	0	1000	0.75	0.75
21	HCO3E	HCO3 equilibration reaction	co2 + h2o <=> h + hco3	input and output	-1000	1000	0.75	0.75
22	EX_co2	Exchange of co2	co2 <=>	input and output	-1000	1000	-3	3
23	EX_pi	Exchange of phosphate	pi <=>	input and output	-1000	1000	-1	1
24	EX_o2	Exchange of o2	o2 <=>	input and output	-1000	1000	-0.75	0.75
25	EX_h2o	Exchange of h2o	h2o <=>	input and output	-1000	1000	-6.5	6.5
26	EX_nh3	Exchange of nh3	nh3 <=>	input and output	-1000	1000	0	0
27	EX_h	Exchange of proton	h <=>	input and output	-1000	1000	17	17
28	sink_3pg	Sink of 3pg	3pg -->	input and output	1	1	1	1
29	PGLYCP	Phosphoglycolate phosphatase	2pglyc + h2o --> glyclt + pi	f_tartronyl-CoA pathway	0	1000	0.75	0.75
30	GCS	glycolyl-CoA synthetase	atp + coa + glyclt --> amp + glyccoa + ppi	f_tartronyl-CoA pathway	0	1000	0.75	0.75
31	GCC	glycolyl-CoA carboxylase	1.7 atp + glyccoa + hco3 --> 1.7 adp + 1.7 pi + tarcoa	f_tartronyl-CoA pathway	0	1000	0.75	0.75
32	TCR1	tartronyl-CoA reductase	nadph + tarcoa --> 2h3oppan + coa + nadp	f_tartronyl-CoA pathway	0	1000	0.75	0.75
33	TCR2	Tartronate semialdehyde reductase	2h3oppan + h + nadph --> glyc + nadp	f_tartronyl-CoA pathway	0	1000	0.75	0.75
34	GLYCK	glycerate kinase	atp + glyc --> 3pg + adp + h	f_tartronyl-CoA pathway	0	1000	0.75	0.75
CORE (Lig.)
N	RxnID	RxnName	Reaction	SubSystem	LowerBound	UpperBound	Flux-core	abs(Flux)
1	RBPC	Ribulose-bisphosphate carboxylase	co2 + h2o + rb15bp --> 2.0 3pg + 2.0 h	CBB	0	1000	2.25	2.25
2	RBPO	Ribulose-bisphosphate oxygenase	o2 + rb15bp --> 2pglyc + 3pg + 2.0 h	CBB	0	1000	0.75	0.75
3	PGK	Phosphoglycerate kinase	3pg + atp --> 13dpg + adp	CBB	0	1000	5	5
4	GAPDH	glyceraldehyde-3-phosphate dehydrogenase	13dpg + nadph --> g3p + nadp + pi	CBB	0	1000	5	5
5	TPI	Triose-phosphate isomerase	g3p <=> dhap	CBB	-1000	1000	2	2
6	FBA	Fructose-bisphosphate aldolase	dhap + g3p <=> fdp	CBB	-1000	1000	1	1
7	FBP	Fructose-bisphosphatase	fdp + h2o --> f6p + pi	CBB	0	1000	1	1
8	TKT1	Transketolase	f6p + g3p --> e4p + xu5p	CBB	0	1000	1	1
9	FBP3	Sedoheptulose 1 7-bisphosphate D-glyceraldehyde-3-phosphate-lyase	dhap + e4p <=> s17bp	CBB	-1000	1000	1	1
10	SBP	Sedoheptulose-bisphosphatase	h2o + s17bp --> pi + s7p	CBB	0	1000	1	1
11	TKT2	Transketolase	g3p + s7p <=> r5p + xu5p	CBB	-1000	1000	1	1
12	RPE	Ribulose 5-phosphate 3-epimerase	xu5p <=> ru5p	CBB	-1000	1000	2	2
13	RPI	Ribose-5-phosphate isomerase	r5p <=> ru5p	CBB	-1000	1000	1	1
14	PRK	Phosphoribulokinase	atp + ru5p --> adp + h + rb15bp	CBB	0	1000	3	3
15	ADK	adenylate kinase	amp + atp --> 2.0 adp	energy and electron	0	1000	0.75	0.75
16	DM_atp	atp synthase	adp + pi --> atp	energy and electron	0	1000	11.75	11.75
17	DM_e	NAD reducing	nad --> h + nadh	energy and electron	0	1000	7.25	7.25
18	TDH	transhydrogenase	nadh + nadp <=> nad + nadph	energy and electron	-1000	1000	6.5	6.5
19	Fdr	Fd reducing	fdxo --> fdxrd	energy and electron	0	1000	0	0
20	PPA	Inorganic diphosphatase	h2o + ppi --> h + 2.0 pi	energy and electron	0	1000	0.75	0.75
21	HCO3E	HCO3 equilibration reaction	co2 + h2o <=> h + hco3	input and output	-1000	1000	0.75	0.75
22	EX_co2	Exchange of co2	co2 <=>	input and output	-1000	1000	-3	3
23	EX_pi	Exchange of phosphate	pi <=>	input and output	-1000	1000	-1	1
24	EX_o2	Exchange of o2	o2 <=>	input and output	-1000	1000	-1.125	1.125
25	EX_h2o	Exchange of h2o	h2o <=>	input and output	-1000	1000	-6.5	6.5
26	EX_nh3	Exchange of nh3	nh3 <=>	input and output	-1000	1000	0	0
27	EX_h	Exchange of proton	h <=>	input and output	-1000	1000	17.75	17.75
28	sink_3pg	Sink of 3pg	3pg -->	input and output	1	1	1	1
29	PGLYCP	Phosphoglycolate phosphatase	2pglyc + h2o --> glyclt + pi	a_photorespiration	0	1000	0.75	0.75
30	GLYCTO	glycolate oxidase	glyclt + o2 --> glx + h2o2	a_photorespiration	0	1000	0.75	0.75
31	CAT	Catalase	2.0 h2o2 --> 2.0 h2o + o2	a_photorespiration	0	1000	0.375	0.375
32	SGAT	serine-glyoxylate aminotransferase	glx + ser --> gly + hpyr	a_photorespiration	0	1000	0.75	0.75
33	GGAT	glutamate-glyoxylate aminotransferase	glu + glx --> akg + gly	a_photorespiration	0	1000	0	0
34	Fd-GOGAT	Glutamine oxoglutarate aminotransferase	akg + 2.0 fdxrd + gln + 2.0 h --> 2.0 fdxo + 2.0 glu	a_photorespiration	0	1000	0	0
35	GLNS	Glutamine synthetase	atp + glu + nh3 --> adp + gln + pi	a_photorespiration	0	1000	0	0
36	GHMT2r	Serine hydroxymethyltransferase	gly + h2o + mlthf --> ser + thf	a_photorespiration	0	1000	0.75	0.75
37	HYPRR	hydroxypyruvate reductase	h + hpyr + nadh --> glyc + nad	a_photorespiration	0	1000	0.75	0.75
38	GLYCK	glycerate kinase	atp + glyc --> 3pg + adp + h	a_photorespiration	0	1000	0.75	0.75
39	ACCOAC	acetyl-CoA carboxylase	accoa + atp + hco3 --> adp + malcoa + pi	x_BKACEcycle	0	1000	0.75	0.75
40	MCR	malonyl-CoA reductase	malcoa + nadph --> coa + msa + nadp	x_BKACEcycle	0	1000	0.75	0.75
41	KCE	BKACE	accoa + msa --> acac + forcoa	x_BKACEcycle	0	1000	0.75	0.75
42	THIOEST	thioesterase or spontaneous	forcoa + h2o --> coa + for + h	x1_BKACE-Synth	0	1000	0.75	0.75
43	AASYNTH	acetoacetyl-CoA synthetase	acac + atp + coa --> aacoa + amp + ppi	x1_BKACE-Synth	0	1000	0.75	0.75
44	THIOL	acetyl-CoA acetyltransferase	aacoa + coa --> 2.0 accoa	x_BKACEcycle	0	1000	0.75	0.75
45	FTHFLi	formate-tetrahydrofolate ligase	atp + for + thf --> 10fthf + adp + pi	x_BKACEcycle	0	1000	0.75	0.75
46	MTHFC	methenyltetrahydrofolate cyclohydrolase	10fthf + h --> h2o + methf	x_BKACEcycle	0	1000	0.75	0.75
47	MTHFD	methylenetetrahydrofolate dehydrogenase NADP	methf + nadph --> mlthf + nadp	x_BKACEcycle	0	1000	0.75	0.75
CORE (CoA-T.)
N	RxnID	RxnName	Reaction	SubSystem	LowerBound	UpperBound	Flux-core	abs(Flux)
1	RBPC	Ribulose-bisphosphate carboxylase	co2 + h2o + rb15bp --> 2.0 3pg + 2.0 h	CBB	0	1000	2.25	2.25
2	RBPO	Ribulose-bisphosphate oxygenase	o2 + rb15bp --> 2pglyc + 3pg + 2.0 h	CBB	0	1000	0.75	0.75
3	PGK	Phosphoglycerate kinase	3pg + atp --> 13dpg + adp	CBB	0	1000	5	5
4	GAPDH	glyceraldehyde-3-phosphate dehydrogenase	13dpg + nadph --> g3p + nadp + pi	CBB	0	1000	5	5
5	TPI	Triose-phosphate isomerase	g3p <=> dhap	CBB	-1000	1000	2	2
6	FBA	Fructose-bisphosphate aldolase	dhap + g3p <=> fdp	CBB	-1000	1000	1	1
7	FBP	Fructose-bisphosphatase	fdp + h2o --> f6p + pi	CBB	0	1000	1	1
8	TKT1	Transketolase	f6p + g3p --> e4p + xu5p	CBB	0	1000	1	1
9	FBP3	Sedoheptulose 1 7-bisphosphate D-glyceraldehyde-3-phosphate-lyase	dhap + e4p <=> s17bp	CBB	-1000	1000	1	1
10	SBP	Sedoheptulose-bisphosphatase	h2o + s17bp --> pi + s7p	CBB	0	1000	1	1
11	TKT2	Transketolase	g3p + s7p <=> r5p + xu5p	CBB	-1000	1000	1	1
12	RPE	Ribulose 5-phosphate 3-epimerase	xu5p <=> ru5p	CBB	-1000	1000	2	2
13	RPI	Ribose-5-phosphate isomerase	r5p <=> ru5p	CBB	-1000	1000	1	1
14	PRK	Phosphoribulokinase	atp + ru5p --> adp + h + rb15bp	CBB	0	1000	3	3
15	ADK	adenylate kinase	amp + atp --> 2.0 adp	energy and electron	0	1000	0	0
16	DM_atp	atp synthase	adp + pi --> atp	energy and electron	0	1000	10.25	10.25
17	DM_e	NAD reducing	nad --> h + nadh	energy and electron	0	1000	7.25	7.25
18	TDH	transhydrogenase	nadh + nadp <=> nad + nadph	energy and electron	-1000	1000	6.5	6.5
19	Fdr	Fd reducing	fdxo --> fdxrd	energy and electron	0	1000	0	0
20	PPA	Inorganic diphosphatase	h2o + ppi --> h + 2.0 pi	energy and electron	0	1000	0	0
21	HCO3E	HCO3 equilibration reaction	co2 + h2o <=> h + hco3	input and output	-1000	1000	0.75	0.75
22	EX_co2	Exchange of co2	co2 <=>	input and output	-1000	1000	-3	3
23	EX_pi	Exchange of phosphate	pi <=>	input and output	-1000	1000	-1	1
24	EX_o2	Exchange of o2	o2 <=>	input and output	-1000	1000	-1.125	1.125
25	EX_h2o	Exchange of h2o	h2o <=>	input and output	-1000	1000	-5	5
26	EX_nh3	Exchange of nh3	nh3 <=>	input and output	-1000	1000	0	0
27	EX_h	Exchange of proton	h <=>	input and output	-1000	1000	17	17
28	sink_3pg	Sink of 3pg	3pg -->	input and output	1	1	1	1
29	PGLYCP	Phosphoglycolate phosphatase	2pglyc + h2o --> glyclt + pi	a_photorespiration	0	1000	0.75	0.75
30	GLYCTO	glycolate oxidase	glyclt + o2 --> glx + h2o2	a_photorespiration	0	1000	0.75	0.75
31	CAT	Catalase	2.0 h2o2 --> 2.0 h2o + o2	a_photorespiration	0	1000	0.375	0.375
32	SGAT	serine-glyoxylate aminotransferase	glx + ser --> gly + hpyr	a_photorespiration	0	1000	0.75	0.75
33	GGAT	glutamate-glyoxylate aminotransferase	glu + glx --> akg + gly	a_photorespiration	0	1000	0	0
34	Fd-GOGAT	Glutamine oxoglutarate aminotransferase	akg + 2.0 fdxrd + gln + 2.0 h --> 2.0 fdxo + 2.0 glu	a_photorespiration	0	1000	0	0
35	GLNS	Glutamine synthetase	atp + glu + nh3 --> adp + gln + pi	a_photorespiration	0	1000	0	0
36	GHMT2r	Serine hydroxymethyltransferase	gly + h2o + mlthf --> ser + thf	a_photorespiration	0	1000	0.75	0.75
37	HYPRR	hydroxypyruvate reductase	h + hpyr + nadh --> glyc + nad	a_photorespiration	0	1000	0.75	0.75
38	GLYCK	glycerate kinase	atp + glyc --> 3pg + adp + h	a_photorespiration	0	1000	0.75	0.75
39	ACCOAC	acetyl-CoA carboxylase	accoa + atp + hco3 --> adp + h + malcoa + pi	x_BKACEcycle	0	1000	0.75	0.75
40	MCR	malonyl-CoA reductase	malcoa + nadph --> coa + msa + nadp	x_BKACEcycle	0	1000	0.75	0.75
41	KCE	BKACE	accoa + msa --> acac + forcoa	x_BKACEcycle	0	1000	0.75	0.75
42	TRANSF	formate-acetoacetate CoA-transferase	acac + forcoa --> aacoa + for	x2_BKACE-Transf	0	1000	0.75	0.75
43	THIOL	acetyl-CoA acetyltransferase	aacoa + coa --> 2.0 accoa	x_BKACEcycle	0	1000	0.75	0.75
44	FTHFLi	formate-tetrahydrofolate ligase	atp + for + thf --> 10fthf + adp + pi	x_BKACEcycle	0	1000	0.75	0.75
45	MTHFC	methenyltetrahydrofolate cyclohydrolase	10fthf + h --> h2o + methf	x_BKACEcycle	0	1000	0.75	0.75
46	MTHFD	methylenetetrahydrofolate dehydrogenase NADP	methf + nadph --> mlthf + nadp	x_BKACEcycle	0	1000	0.75	0.75
