# Supplementary material for: Design and implementation of aerobic and ambient CO2-reduction as an entry-point for enhanced carbon fixation
Source: Nat Commun. 2025 Apr 1;16:3134. doi: 10.1038/s41467-025-57549-4 (PMC11961710; doi:10.1038/s41467-025-57549-4)
Supplement: Supplementary file 10 — Source Data [file 41467_2025_57549_MOESM10_ESM.xlsx]

## Sheet: Fig. 2
Panel A
	Specific activity [nmol min-1 mg-1]
	Measurement data			Mean	Standard deviation
BKACE15	784.608	750.155	749.495	761.419	20.085
BKACE244	322.838	315.878	335.635	324.784	10.0211
BKACE298	269.287	327.303		298.295	41.0234
BKACE407	293.951	278.603	247.767	273.44	23.5208
BKACE393	185.565	209.52	193.622	196.236	12.1892
BKACE10	182.485	195.142	190.434	189.354	6.39723
BKACE314	154.779	182.466	169.537	168.927	13.8532
BKACE137	59.7172	68.0527	72.0742	66.6147	6.30275
Panel B
	Specific activity [nmol min-1 mg-1]
MSA [mM]	Measurement data			Mean	Standard deviation
0	0	0		0	0
0.5	311.785	283.165		297.475	20.2374
1	442.88	371.54		407.21	50.445
2	564.45	537.9		551.175	18.7737
5	654.95	660.3		657.625	3.78302
Panel C
	Specific activity [nmol min-1 mg-1]
Acetyl-CoA [mM]	Measurement data			Mean	Standard deviation
0.025	105.577	153.536	130.869	129.994	23.9916
0.05	214.465	238.698	212.668	221.944	14.5375
0.1	373.854	357.554	346.246	359.218	13.8794
0.2	491.721	466.795	554.974	504.497	45.4563
0.5	645.142	596.316	621.615	621.024	24.4181
1	636.067	711.821	695.983	681.29	39.957
2	658.375	729.675	672.892	686.981	37.6803
Panel D
	Relative activity [%]
Acetoacetate [mM]	Measurement data			Mean	Standard deviation
0	101.319	98.6813		100	1.8649
0.5	75.2281	68.52		71.8741	4.74339
1	63.4894	57.6008		60.5451	4.16393
2	44.0225			44.0225	-
5	13.3039	16.5214		14.9127	2.27512
10	4.47743	6.16619		5.32181	1.19414
20	0.941077	0		0.470539	0.665442
1000	0	0		0	0

## Sheet: Fig. 4
Panel B										Panel C
	50 mM β-ala			5 mM β-ala						β-alanine concentration (mM)	C1SRY + pZ-KCE15-BPT			C1SRY + pZ-KCE15-BPT + Formate
no BKACE	NG	NG	NG	NG	NG	NG					Mean	SD	N	Mean	SD	N
BKACE314	NG	NG	NG	NG	NG	NG				0	NG			0.4183	0.0107	3
BKACE407	0.1208	0.1169	0.1176	0.0376	0.0361	0.0385				1	NG			0.3989	0.0169	3
BKACE393	0.1313	0.1282	0.1249	0.0464	0.0438	0.0444	0.0586			2	NG			0.4046	0.0146	3
BKACE298	0.1407	0.141	0.1408	0.0612	0.0641	0.0622	0.0731			4	0.0798	0.0139	3	0.3992	0.0074	3
BKACE10	0.1748	0.1766	0.1657	0.1035	0.0856	0.0899	0.0602			5	0.0959	0.0153	3	0.417	0.0199	3
BKACE137	0.1785	0.1752	0.1727	0.1225	0.1183	0.1291				10	0.1425	0.0057	3	0.4145	0.0192	3
BKACE15	0.1773	0.1771	0.174	0.1217	0.1184	0.1243	0.1357			20	0.1668	0.0043	3	0.3978	0.023	3
										50	0.1908	0.006	3	0.3783	0.0237	3
NG = no growth										NG = no growth

## Sheet: Fig. 5
Panel B
Curve Label:
acetoacetate (20 mM)	Time (h)	0.0177778	0.288333	0.558889	0.829444	1.10028	1.37111	1.64167	1.9125	2.18306	2.45389	2.72444	2.995	3.26583	3.53667	3.80722	4.07806	4.34861	4.61917	4.89	5.16056	5.43139	5.70194	5.97278	6.24333	6.51389	6.78444	7.05528	7.32583	7.59639	7.86694	8.13778	8.40861	8.67917	8.94972	9.22028	9.49083	9.76139	10.0322	10.3028	10.5733	10.8439	11.1144	11.3853	11.6558	11.9264	12.1969	12.4675	12.7383
	OD600	0.0208696	0.0206522	0.0213043	0.0219565	0.0215217	0.0226087	0.0217391	0.0217391	0.0228261	0.0236957	0.023913	0.0234783	0.0243478	0.0247826	0.0254348	0.0252174	0.026087	0.026087	0.0265217	0.0269565	0.0269565	0.0278261	0.0278261	0.0276087	0.0276087	0.0286957	0.028913	0.0286957	0.028913	0.03	0.0291304	0.028913	0.0295652	0.0302174	0.0302174	0.03	0.0308696	0.0302174	0.0306522	0.0302174	0.0313043	0.031087	0.0317391	0.0315217	0.0319565	0.031087	0.0313043	0.0319565
glycerol (20 mM)	Time (h)	0.0177778	0.287778	0.5575	0.827222	1.09694	1.36694	1.63667	1.90639	2.17611	2.44583	2.71611	2.98667	3.25694	3.52722	3.79722	4.0675	4.33778	4.60806	4.87806	5.14833	5.41861	5.68889	5.95889	6.22917	6.49972	6.76972	7.04	7.31028	7.58028	7.85056	8.12056	8.39083	8.66111	8.93111	9.20139	9.47139	9.74139	10.0117	10.2822	10.5525	10.8228	11.0931	11.3633	11.6333	11.9036	12.1739	12.4439	12.7144
	OD600	0.02	0.0263768	0.0269565	0.0276812	0.0281159	0.0291304	0.0298551	0.0307246	0.0314493	0.0331884	0.0328986	0.0346377	0.0353623	0.0365217	0.0375362	0.0386957	0.0398551	0.0414493	0.0414493	0.0428986	0.0443478	0.0455072	0.0462319	0.0476812	0.0488406	0.0497101	0.0505797	0.0517391	0.0526087	0.0531884	0.0549275	0.0557971	0.0565217	0.0582609	0.0585507	0.0597101	0.0608696	0.0614493	0.0631884	0.063913	0.0647826	0.0656522	0.0672464	0.0684058	0.0692754	0.0704348	0.0710145	0.0724638
pZ-MCR	Time (h)	0.0177778	0.288333	0.558889	0.829444	1.10028	1.37111	1.64167	1.9125	2.18306	2.45389	2.72444	2.995	3.26583	3.53667	3.80722	4.07806	4.34861	4.61917	4.89	5.16056	5.43139	5.70194	5.97278	6.24333	6.51389	6.78444	7.05528	7.32583	7.59639	7.86694	8.13778	8.40861	8.67917	8.94972	9.22028	9.49083	9.76139	10.0322	10.3028	10.5733	10.8439	11.1144	11.3853	11.6558	11.9264	12.1969	12.4675	12.7383
	OD600	0.0328261	0.0321739	0.0321739	0.0321739	0.0323913	0.0323913	0.0323913	0.0330435	0.0326087	0.0334783	0.0332609	0.0328261	0.033913	0.0334783	0.0336957	0.0334783	0.0336957	0.033913	0.0334783	0.033913	0.0341304	0.0345652	0.0343478	0.0341304	0.0341304	0.0345652	0.0343478	0.0341304	0.0343478	0.035	0.0341304	0.033913	0.0341304	0.0345652	0.0343478	0.0343478	0.035	0.0341304	0.0341304	0.0334783	0.0345652	0.0343478	0.035	0.0336957	0.0345652	0.0336957	0.033913	0.0341304
pZ-BKACE15	Time (h)	0.0177778	0.288333	0.558889	0.829444	1.10028	1.37111	1.64167	1.9125	2.18306	2.45389	2.72444	2.995	3.26583	3.53667	3.80722	4.07806	4.34861	4.61917	4.89	5.16056	5.43139	5.70194	5.97278	6.24333	6.51389	6.78444	7.05528	7.32583	7.59639	7.86694	8.13778	8.40861	8.67917	8.94972	9.22028	9.49083	9.76139	10.0322	10.3028	10.5733	10.8439	11.1144	11.3853	11.6558	11.9264	12.1969	12.4675	12.7383
	OD600	0.0236957	0.0243478	0.0254348	0.0267391	0.0273913	0.0278261	0.0286957	0.0291304	0.0295652	0.0304348	0.0308696	0.0302174	0.0317391	0.0313043	0.0326087	0.0321739	0.0328261	0.033913	0.0332609	0.0341304	0.0347826	0.0354348	0.0356522	0.0352174	0.0358696	0.0365217	0.0369565	0.0369565	0.0373913	0.0378261	0.0373913	0.0371739	0.0380435	0.0380435	0.0384783	0.0384783	0.0386957	0.0386957	0.038913	0.0386957	0.038913	0.0395652	0.0397826	0.0393478	0.0397826	0.038913	0.0391304	0.0397826
pZ-BKACE15-MCR	Time (h)	0.0177778	0.288333	0.558889	0.829444	1.10028	1.37111	1.64167	1.9125	2.18306	2.45389	2.72444	2.995	3.26583	3.53667	3.80722	4.07806	4.34861	4.61917	4.89	5.16056	5.43139	5.70194	5.97278	6.24333	6.51389	6.78444	7.05528	7.32583	7.59639	7.86694	8.13778	8.40861	8.67917	8.94972	9.22028	9.49083	9.76139	10.0322	10.3028	10.5733	10.8439	11.1144	11.3853	11.6558	11.9264	12.1969	12.4675	12.7383
	OD600	0.0202174	0.0204348	0.0221739	0.025	0.026087	0.0278261	0.0291304	0.0304348	0.0317391	0.0341304	0.0358696	0.0367391	0.0397826	0.041087	0.0434783	0.0447826	0.0478261	0.0495652	0.0521739	0.0545652	0.0573913	0.0602174	0.0630435	0.066087	0.068913	0.0732609	0.0754348	0.0782609	0.0823913	0.086087	0.09	0.0928261	0.0973913	0.102174	0.10587	0.110435	0.113913	0.118261	0.123913	0.128261	0.133043	0.140217	0.143478	0.149348	0.154783	0.160217	0.166957	0.171304
L-Lactate (20 mM) + formate (5 mM)	Time (h)	0.0177778	0.2875	0.557222	0.826944	1.09667	1.36639	1.63611	1.90583	2.17556	2.44556	2.71528	2.985	3.255	3.52444	3.79417	4.06389	4.33361	4.60361	4.87361	5.14361	5.41333	5.68333	6.03444	6.30389	6.57361	6.84333	7.11278	7.3825	7.65222	7.92194	8.19167	8.46139	8.73083	9.00056	9.27028	9.54	9.80972	10.0794	10.3492	10.6189	10.8886	11.1583	11.4281	11.6978	11.9675	12.2372	12.5069	12.7767
	OD600	0.02	0.0202174	0.0215217	0.0226087	0.0241304	0.0258696	0.0263043	0.0271739	0.0282609	0.0293478	0.0304348	0.0321739	0.0332609	0.0354348	0.0373913	0.0393478	0.0417391	0.0447826	0.0480435	0.0513043	0.056087	0.0595652	0.0652174	0.0702174	0.0741304	0.0784783	0.085	0.0921739	0.0991304	0.103696	0.111739	0.122174	0.134783	0.148261	0.161087	0.176739	0.194348	0.212609	0.226739	0.239565	0.253261	0.273913	0.302391	0.335652	0.373261	0.410652	0.447609	0.491957
L-Lactate (20 mM)	Time (h)	0.0177778	0.2875	0.557222	0.826944	1.09667	1.36639	1.63611	1.90583	2.17556	2.44556	2.71528	2.985	3.255	3.52444	3.79417	4.06389	4.33361	4.60361	4.87361	5.14361	5.41333	5.68333	6.03444	6.30389	6.57361	6.84333	7.11278	7.3825	7.65222	7.92194	8.19167	8.46139	8.73083	9.00056	9.27028	9.54	9.80972	10.0794	10.3492	10.6189	10.8886	11.1583	11.4281	11.6978	11.9675	12.2372	12.5069	12.7767
	OD600	0.02	0.0204348	0.0206522	0.0206522	0.0217391	0.0217391	0.0217391	0.0221739	0.0226087	0.0232609	0.0236957	0.0243478	0.0252174	0.0263043	0.0263043	0.0273913	0.0280435	0.0295652	0.0306522	0.0313043	0.0323913	0.0332609	0.035	0.036087	0.0373913	0.038913	0.0397826	0.0408696	0.0430435	0.0436957	0.045	0.0465217	0.0476087	0.0482609	0.0502174	0.0513043	0.0523913	0.0543478	0.0556522	0.0580435	0.06	0.0613043	0.0623913	0.0643478	0.0667391	0.068913	0.0706522	0.0728261
acetoacetate (20 mM) + formate (5 mM)	XData	0.0177778	0.286667	0.555833	0.824722	1.09389	1.36306	1.63194	1.90083	2.17	2.43889	2.70806	2.97694	3.24583	3.515	3.78417	4.05333	4.3225	4.59139	4.86056	5.12944	5.39861	5.6675	5.93667	6.20556	6.47472	6.74361	7.01278	7.28167	7.55083	7.82	8.08917	8.35806	8.62722	8.89611	9.16528	9.43444	9.70333	9.9725	10.2417	10.5108	10.7797	11.0489	11.3178	11.5869	11.8561	12.125	12.3942	12.6633
	YData	0.0201449	0.0214493	0.024058	0.0265217	0.0273913	0.0289855	0.0298551	0.032029	0.0334783	0.0347826	0.035942	0.0381159	0.0389855	0.0405797	0.0418841	0.0428986	0.0436232	0.0450725	0.0465217	0.0481159	0.0491304	0.0517391	0.0528986	0.0557971	0.0571014	0.0589855	0.0610145	0.0628986	0.0647826	0.0665217	0.0694203	0.0711594	0.0726087	0.0755072	0.0781159	0.0794203	0.0818841	0.0847826	0.0871014	0.0898551	0.0921739	0.095942	0.0976812	0.10058	0.104058	0.106522	0.110145	0.112899
[truncated: 219 more columns]

## Sheet: Fig. 6
Fig 6D				Fig 6E
Time (days)	generation time (h)	growth rate (h-1)		Ancestor (C1S-Aux + pCORE)			Evo1			Evo2			Evo3			Evo4
1	14.4931	0.0478262		Time (h)	OD600		Time (h)	OD600		Time (h)	OD600		Time (h)	OD600		Time (h)	OD600
2	14.7031	0.0471429		0.0177778	0.0275362		0.0172222	0.0201449		0.0172222	0.02		0.0177778	0.0218478		0.0172222	0.0204348
3	14.283	0.0485295		0.286667	0.0286957		0.241111	0.0213043		0.241111	0.0217391		0.283056	0.0206522		0.241111	0.0207246
4	14.7031	0.0471429		0.555833	0.0302899		0.464722	0.0210145		0.464722	0.0221739		0.548889	0.0202174		0.464722	0.0204348
5	14.283	0.0485295		0.824722	0.0314493		0.688333	0.0236232		0.688333	0.026087		0.814444	0.021413		0.688333	0.0218841
6	14.283	0.0485295		1.09389	0.032029		0.911944	0.0266667		0.911944	0.0297101		1.08	0.0223913		0.911944	0.0227536
7	13.5075	0.0513159		1.36306	0.0336232		1.13556	0.0298551		1.13556	0.0346377		1.34556	0.0234783		1.13556	0.0242029
8	12.8473	0.0539526		1.63194	0.0337681		1.35917	0.0333333		1.35917	0.0407246		1.61111	0.0242391		1.35917	0.0265217
9	11.6921	0.0592834		1.90083	0.035942		1.5825	0.0357971		1.5825	0.0447826		1.87694	0.025		1.5825	0.027971
10	10.3451	0.0670027		2.17	0.0368116		1.80611	0.0386957		1.80611	0.0491304		2.1425	0.0256522		1.80611	0.0294203
11	9.6461	0.0718578		2.43889	0.0375362		2.02972	0.0407246		2.02972	0.0501449		2.40806	0.0265217		2.02972	0.0304348
12	9.26103	0.0748456		2.70806	0.0386957		2.25333	0.042029		2.25333	0.0507246		2.67361	0.026413		2.25333	0.0311594
13	9.26103	0.0748456		2.97694	0.0397101		2.47694	0.042029		2.47694	0.0495652		2.93917	0.0270652		2.47694	0.0310145
14	8.91767	0.0777274		3.24583	0.0405797		2.70056	0.0427536		2.70056	0.05		3.20472	0.0279348		2.70056	0.0314493
15	8.7555	0.0791671		3.515	0.0407246		2.92417	0.0428986		2.92417	0.0489855		3.47028	0.0278261		2.92417	0.0317391
16	8.7555	0.0791671		3.78417	0.0411594		3.14778	0.0452174		3.14778	0.0514493		3.73611	0.0290217		3.14778	0.0331884
17	8.6096	0.0805086		4.05333	0.0417391		3.37139	0.0462319		3.37139	0.0521739		4.00139	0.0293478		3.37139	0.0337681
18	8.33167	0.0831943		4.3225	0.0411594		3.595	0.0466667		3.595	0.0507246		4.26722	0.0302174		3.595	0.0337681
19	8.05373	0.0860653		4.59139	0.0418841		3.81861	0.0468116		3.81861	0.05		4.53278	0.0303261		3.81861	0.034058
20	8.05373	0.0860653		4.86056	0.0426087		4.04194	0.0462319		4.04194	0.0489855		4.79833	0.0309783		4.04194	0.0343478
21	8.18577	0.0846771		5.12944	0.0423188		4.26556	0.0468116		4.26556	0.0504348		5.06389	0.0306522		4.26556	0.0350725
22	8.18577	0.0846771		5.39861	0.0418841		4.48917	0.0466667		4.48917	0.0505797		5.32972	0.0309783		4.48917	0.0352174
23	8.05373	0.0860653		5.6675	0.0433333		4.71278	0.0468116		4.71278	0.0507246		5.59528	0.0309783		4.71278	0.0353623
24	7.9217	0.0874998		5.93667	0.0430435		4.93639	0.0472464		4.93639	0.0508696		5.86083	0.031413		4.93639	0.036087
25	8.05373	0.0860653		6.20556	0.043913		5.16	0.0466667		5.16	0.0501449		6.12639	0.0322826		5.16	0.0356522
26	8.05373	0.0860653		6.47472	0.0434783		5.38361	0.0472464		5.38361	0.0511594		6.39194	0.0329348		5.38361	0.036087
27	8.05373	0.0860653		6.74361	0.0437681		5.60722	0.0475362		5.60722	0.0511594		6.65778	0.0325		5.60722	0.0365217
28	8.05373	0.0860653		7.01278	0.044058		5.83083	0.0478261		5.83083	0.0514493		6.92333	0.0331522		5.83083	0.0366667
29	7.9337	0.0873675		7.28167	0.0436232		6.05444	0.0476812		6.05444	0.0508696		7.18917	0.033587		6.05444	0.0368116
30	7.9337	0.0873675		7.55083	0.0437681		6.27806	0.0475362		6.27806	0.0511594		7.45472	0.0336957		6.27806	0.0372464
31	7.68163	0.0902343		7.82	0.044058		6.50167	0.0473913		6.50167	0.0515942		7.72028	0.033913		6.50167	0.0371014
32	7.68163	0.0902343		8.08917	0.0443478		6.72528	0.0472464		6.72528	0.0513043		7.98611	0.0331522		6.72528	0.0378261
33	7.81367	0.0887096		8.35806	0.043913		6.94889	0.0478261		6.94889	0.0510145		8.25167	0.0343478		6.94889	0.0373913
34	7.9337	0.0873675		8.62722	0.0443478		7.1725	0.0482609		7.1725	0.0524638		8.51722	0.0353261		7.1725	0.0376812
35	7.9337	0.0873675		8.89611	0.044058		7.39583	0.0476812		7.39583	0.052029		8.78278	0.0354348		7.39583	0.0378261
36	7.80167	0.088846		9.16528	0.0444928		7.61944	0.0476812		7.61944	0.0523188		9.04833	0.0359783		7.61944	0.037971
37	7.80167	0.088846		9.43444	0.044058		7.84306	0.0476812		7.84306	0.0523188		9.31417	0.0352174		7.84306	0.0381159
38	7.9217	0.0874998		9.70333	0.0434783		8.06667	0.0494203		8.06667	0.0534783		9.57972	0.036413		8.06667	0.0388406
39	7.9217	0.0874998		9.9725	0.0443478		8.29028	0.0489855		8.29028	0.0533333		9.84528	0.0367391		8.29028	0.0386957
40	7.80167	0.088846		10.2417	0.0443478		8.51389	0.0485507		8.51389	0.052029		10.1111	0.0359783		8.51389	0.0381159
41	7.68163	0.0902343		10.5108	0.0444928		8.7375	0.0481159		8.7375	0.0521739		10.3767	0.0359783		8.7375	0.0385507
42	7.5616	0.0916667		10.7797	0.044058		8.96111	0.0492754		8.96111	0.0523188		10.6422	0.036413		8.96111	0.0397101
43	7.452	0.0930149		11.0489	0.0449275		9.18444	0.0486957		9.18444	0.0533333		10.9078	0.0367391		9.18444	0.0388406
44	7.3424	0.0944034		11.3178	0.044058		9.40806	0.0482609		9.40806	0.0521739		11.1733	0.0365217		9.40806	0.0388406
45	7.13237	0.0971833		11.5869	0.0443478		9.63167	0.0478261		9.63167	0.0518841		11.4389	0.0366304		9.63167	0.0384058
46	7.13237	0.0971833		11.8561	0.0446377		9.85528	0.0471014		9.85528	0.0513043		11.7044	0.0375		9.85528	0.0382609
47	7.13237	0.0971833		12.125	0.0443478		10.0789	0.0471014		10.0789	0.0513043		11.97	0.0378261		10.0789	0.0376812
48	7.13237	0.0971833		12.3942	0.0447826		10.3025	0.0475362		10.3025	0.0513043		12.2356	0.0375		10.3025	0.037971
49	7.24197	0.0957126		12.6633	0.0444928		10.5261	0.0476812		10.5261	0.0515942		12.5011	0.0378261		10.5261	0.0385507
50	7.14153	0.0970586		12.9322	0.043913		10.7497	0.0486957		10.7497	0.0526087		12.7667	0.0376087		10.7497	0.0385507
51	7.14153	0.0970586		13.2014	0.0442029		10.9733	0.0495652		10.9733	0.0542029		13.0322	0.0382609		10.9733	0.0392754
52	6.9315	0.0999996		13.4706	0.0437681		11.1969	0.0497101		11.1969	0.0542029		13.2978	0.0384783		11.1969	0.0392754
53	7.03193	0.0985714		13.7394	0.043913		11.4203	0.0501449		11.4203	0.0543478		13.5633	0.0376087		11.4203	0.0395652
54	7.03193	0.0985714		14.0086	0.043913		11.6439	0.0501449		11.6439	0.0543478		13.8289	0.0382609		11.6439	0.04
55	7.03193	0.0985714		14.2778	0.0436232		11.8675	0.0507246		11.8675	0.0549275		14.0944	0.0382609		11.8675	0.04
56	7.03193	0.0985714		14.5467	0.044058		12.0911	0.0510145		12.0911	0.0552174		14.36	0.0383696		12.0911	0.0398551
57	7.13237	0.0971833		14.8156	0.0442029		12.3147	0.0504348		12.3147	0.0542029		14.6256	0.0393478		12.3147	0.0398551
58	7.2328	0.0958339		15.0847	0.0434783		12.5383	0.0510145		12.5383	0.054058		14.8914	0.0386957		12.5383	0.0398551
59	7.2328	0.0958339		15.3539	0.0443478		12.7619	0.0498551		12.7619	0.0537681		15.1569	0.0398913		12.7619	0.0397101
60	7.13237	0.0971833		15.6231	0.044058		12.9856	0.0498551		12.9856	0.0536232		15.4225	0.0394565		12.9856	0.0402899
61	7.13237	0.0971833		15.8919	0.0443478		13.2092	0.0494203		13.2092	0.0526087		15.6881	0.0395652		13.2092	0.0392754
62	7.03193	0.0985714		16.1611	0.0443478		13.4328	0.0501449		13.4328	0.0536232		15.9536	0.0397826		13.4328	0.0392754
63	7.03193	0.0985714		16.4303	0.0443478		13.6561	0.0484058		13.6561	0.0523188		16.2192	0.0396739		13.6561	0.0386957
64	6.83907	0.101351		16.6994	0.0443478		13.8797	0.0484058		13.8797	0.0528986		16.485	0.0401087		13.8797	0.0402899
65	6.83907	0.101351		16.9683	0.0442029		14.1033	0.0489855		14.1033	0.0530435		16.7506	0.0402174		14.1033	0.0395652
66	6.9395	0.0998843		17.2375	0.0436232		14.3269	0.0486957		14.3269	0.0536232		17.0161	0.0405435		14.3269	0.0395652
67	7.03193	0.0985714		17.5064	0.0444928		14.5506	0.047971		14.5506	0.0536232		17.2817	0.0406522		14.5506	0.0397101
68	7.03193	0.0985714		17.7756	0.0446377		14.7742	0.0485507		14.7742	0.0544928		17.5472	0.0397826		14.7742	0.0411594
69	6.9315	0.0999996		18.0444	0.0442029		14.9978	0.0481159		14.9978	0.0536232		17.8131	0.0411957		14.9978	0.042029
70	6.83907	0.101351		18.3136	0.0444928		15.2214	0.0489855		15.2214	0.0542029		18.0786	0.0404348		15.2214	0.0410145
71	6.83907	0.101351		18.5828	0.0437681		15.445	0.0491304		15.445	0.0542029		18.3442	0.0409783		15.445	0.0408696
72	7.0491	0.0983313		18.8517	0.0442029		15.6686	0.0492754		15.6686	0.0542029		18.6097	0.0413043		15.6686	0.0415942
73	7.4716	0.0927709		19.1208	0.044058		15.8919	0.0492754		15.8919	0.053913		18.8756	0.0408696		15.8919	0.0410145
74	7.68163	0.0902343		19.3897	0.0446377		16.1156	0.0488406		16.1156	0.0536232		19.1411	0.0420652		16.1156	0.0410145
75	7.68163	0.0902343		19.6589	0.0442029		16.3392	0.0489855		16.3392	0.0533333		19.4067	0.0416304		16.3392	0.0434783
76	7.452	0.0930149		19.9283	0.0449275		16.5628	0.0494203		16.5628	0.0544928		19.6722	0.0426087		16.5628	0.0418841
77	7.452	0.0930149		20.1975	0.0444928		16.7864	0.0492754		16.7864	0.0550725		19.9378	0.0421739		16.7864	0.0418841
78	7.3424	0.0944034		20.4669	0.044058		17.01	0.0482609		17.01	0.054058		20.2033	0.0426087		17.01	0.0415942
79	7.3424	0.0944034		20.7361	0.0449275		17.2336	0.0485507		17.2336	0.0544928		20.4689	0.0428261		17.2336	0.0421739
80	7.2328	0.0958339		21.0053	0.0447826		17.4572	0.047971		17.4572	0.0543478		20.7347	0.0429348		17.4572	0.042029
81	7.3424	0.0944034		21.2744	0.0446377		17.6808	0.0488406		17.6808	0.0549275		21.0003	0.0433696		17.6808	0.0430435
82	7.24197	0.0957126		21.5439	0.0447826		17.9044	0.0476812		17.9044	0.0530435		21.2658	0.043913		17.9044	0.0423188
83	7.14153	0.0970586		21.8133	0.0444928		18.1278	0.047971		18.1278	0.054058		21.5314	0.0440217		18.1278	0.0427536
84	7.03193	0.0985714		22.0825	0.0450725		18.3514	0.047971		18.3514	0.0544928		21.7969	0.0438043		18.3514	0.0428986
85	7.03193	0.0985714		22.3519	0.043913		18.575	0.0471014		18.575	0.0534783		22.0628	0.043913		18.575	0.0426087
86	7.03193	0.0985714		22.6211	0.044058		18.7986	0.0488406		18.7986	0.0557971		22.3283	0.0444565		18.7986	0.044058
87	6.83907	0.101351		22.8903	0.043913		19.0222	0.0482609		19.0222	0.0552174		22.5939	0.0443478		19.0222	0.044058
88	6.74663	0.10274		23.1597	0.044058		19.2458	0.047971		19.2458	0.0542029		22.8597	0.0445652		19.2458	0.044058
89	6.74663	0.10274		23.4289	0.0436232		19.4694	0.0486957		19.4694	0.0549275		23.1253	0.0453261		19.4694	0.0450725
90	6.83907	0.101351		23.6981	0.0442029		19.6931	0.0478261		19.6931	0.0546377		23.3908	0.0456522		19.6931	0.0444928
91	6.83907	0.101351		23.9675	0.0433333		19.9167	0.0473913		19.9167	0.0543478		23.6564	0.0458696		19.9167	0.0444928
92	6.83907	0.101351		24.2367	0.043913		20.1403	0.0478261		20.1403	0.054058		23.9219	0.0470652		20.1403	0.0447826
93	6.74663	0.10274		24.5061	0.0437681		20.3639	0.047971		20.3639	0.053913		24.1878	0.0471739		20.3639	0.0452174
94	6.83907	0.101351		24.7756	0.0437681		20.5875	0.0481159		20.5875	0.0546377		24.4533	0.0475		20.5875	0.0462319
95	6.74663	0.10274		25.0447	0.044058		20.8111	0.0485507		20.8111	0.0550725		24.7189	0.0481522		20.8111	0.0463768
96	6.74663	0.10274		25.3142	0.0437681		21.0347	0.0485507		21.0347	0.0553623		24.9844	0.0483696		21.0347	0.0468116
97	6.4899	0.106804		25.5833	0.0442029		21.2583	0.0482609		21.2583	0.0553623		25.2503	0.0483696		21.2583	0.0471014
98	6.4899	0.106804		25.8525	0.0437681		21.4817	0.0491304		21.4817	0.0556522		25.5158	0.0492391		21.4817	0.0481159
99	6.4046	0.108226		26.1219	0.0437681		21.7053	0.0486957		21.7053	0.0553623		25.7814	0.0494565		21.7053	0.0484058
100	6.4836	0.106908		26.3911	0.0433333		21.9289	0.0494203		21.9289	0.0556522		26.0469	0.0498913		21.9289	0.0486957
101	6.3193	0.109687		26.6606	0.0431884		22.1525	0.0492754		22.1525	0.0565217		26.3128	0.0509783		22.1525	0.0498551
102	6.3193	0.109687		26.9297	0.0431884		22.3761	0.0486957		22.3761	0.056087		26.5783	0.0517391		22.3761	0.0497101
103	6.3193	0.109687		27.1989	0.0436232		22.5997	0.0482609		22.5997	0.0563768		26.8439	0.0520652		22.5997	0.0505797
104	6.24597	0.110975		27.4681	0.0433333		22.8233	0.0484058		22.8233	0.056087		27.1097	0.0530435		22.8233	0.0505797
105	6.24597	0.110975		27.7375	0.043913		23.0472	0.0485507		23.0472	0.055942		27.3753	0.0536957		23.0472	0.0507246
106	6.09363	0.113749		28.0067	0.0428986		23.2714	0.0472464		23.2714	0.0552174		27.6408	0.0542391		23.2714	0.0514493
107	6.16697	0.112397		28.2761	0.0431884		23.4953	0.0468116		23.4953	0.0550725		27.9064	0.0547826		23.4953	0.0517391
108	6.08797	0.113855		28.5456	0.0433333		23.7194	0.0485507		23.7194	0.0571014		28.1719	0.0552174		23.7194	0.0537681
109	6.1613	0.1125		28.8147	0.0431884		23.9433	0.0471014		23.9433	0.056087		28.4375	0.0557609		23.9433	0.0531884
110	5.69187	0.121779		29.0839	0.0434783		24.1672	0.047971		24.1672	0.0562319		28.7033	0.0569565		24.1672	0.0546377
111	5.58557	0.124096		29.3533	0.0433333		24.3911	0.0471014		24.3911	0.0555072		28.9689	0.0579348		24.3911	0.0546377
112	5.61943	0.123348		29.6225	0.0436232		24.6153	0.0475362		24.6153	0.0556522		29.2344	0.0580435		24.6153	0.0556522
113	5.65329	0.12261		29.8917	0.0430435		24.8392	0.0473913		24.8392	0.0557971		29.5	0.058913		24.8392	0.0563768
114	6.2403	0.111076		30.1611	0.0424638		25.0631	0.047971		25.0631	0.0568116		29.7658	0.0598913		25.0631	0.0573913
115	6.3193	0.109687		30.4303	0.0433333		25.2872	0.0478261		25.2872	0.0571014		30.0314	0.061087		25.2872	0.0585507
116	6.4836	0.106908		30.6997	0.0428986		25.5111	0.0476812		25.5111	0.0566667		30.2969	0.0613043		25.5111	0.0588406
117	6.4836	0.106908		30.9692	0.0428986		25.735	0.0498551		25.735	0.0553623		30.5628	0.0632609		25.735	0.0597101
118	6.4836	0.106908		31.2383	0.0428986		25.9592	0.0489855		25.9592	0.0562319		30.8283	0.0634783		25.9592	0.0614493
119	6.3193	0.109687		31.5075	0.0427536		26.1831	0.0544928		26.1831	0.0557971		31.0939	0.0647826		26.1831	0.0624638
120	6.3193	0.109687		31.7769	0.0424638		26.4069	0.0466667		26.4069	0.0553623		31.3597	0.0661957		26.4069	0.0630435
121	6.2403	0.111076		32.0461	0.0428986		26.6308	0.0463768		26.6308	0.0557971		31.6253	0.0671739		26.6308	0.063913
122	6.2403	0.111076		32.3153	0.0428986		26.855	0.045942		26.855	0.0556522		31.8911	0.0686957		26.855	0.0647826
123	6.2403	0.111076		32.5847	0.0427536		27.0792	0.0463768		27.0792	0.0565217		32.1567	0.0694565		27.0792	0.0666667
124	6.09867	0.113656		32.8539	0.0431884		27.3031	0.0473913		27.3031	0.0578261		32.4222	0.0703261		27.3031	0.0681159
125	6.09867	0.113656		33.1233	0.0430435		27.5269	0.0481159		27.5269	0.0563768		32.6878	0.071413		27.5269	0.0691304
126	5.87803	0.117922		33.3925	0.0427536		27.7511	0.0466667		27.7511	0.0563768		32.9536	0.0731522		27.7511	0.0707246
127	5.94633	0.116567		33.6619	0.0427536		27.975	0.0462319		27.975	0.056087		33.2192	0.0746739		27.975	0.072029
128	6.11063	0.113433		33.9311	0.0421739		28.1992	0.0456522		28.1992	0.056087		33.4847	0.0747826		28.1992	0.0731884
129	6.25227	0.110863		34.2003	0.0427536		28.4231	0.046087		28.4231	0.0565217		33.7503	0.0773913		28.4231	0.0750725
130	6.3256	0.109578		34.4697	0.0424638		28.6472	0.0484058		28.6472	0.0575362		34.0161	0.0790217		28.6472	0.0768116
131	6.1613	0.1125		34.7389	0.0421739		28.8711	0.0484058		28.8711	0.0584058		34.2817	0.0794565		28.8711	0.0791304
132	6.1613	0.1125		35.0083	0.0427536		29.095	0.0481159		29.095	0.0588406		34.5472	0.0811957		29.095	0.0811594
133	6.08797	0.113855		35.2775	0.0427536		29.3192	0.0478261		29.3192	0.0589855		34.8131	0.0831522		29.3192	0.0830435
134	6.01463	0.115243		35.5469	0.0424638		29.5431	0.0553623		29.5431	0.0578261		35.0786	0.0848913		29.5431	0.0847826
135	5.9413	0.116666		35.8164	0.0424638		29.7672	0.0485507		29.7672	0.0578261		35.3442	0.0863043		29.7672	0.0868116
136	5.80927	0.119318		36.0856	0.0423188		29.9911	0.0468116		29.9911	0.057971		35.6097	0.0881522		29.9911	0.0892754
137	5.80927	0.119318		36.3547	0.042029		30.215	0.0515942		30.215	0.0578261		35.8753	0.0896739		30.215	0.0911594
138	5.74097	0.120737		36.6242	0.0427536		30.4392	0.0473913		30.4392	0.0582609		36.1411	0.0921739		30.4392	0.0936232
139	5.8047	0.119411		36.8936	0.042029		30.6631	0.0482609		30.6631	0.0588406		36.4067	0.0936957		30.6631	0.0962319
140	5.7364	0.120833		37.1628	0.0426087		30.8872	0.0475362		30.8872	0.0589855		36.6722	0.096087		30.8872	0.0984058
141	5.67267	0.122191		37.4322	0.0426087		31.1111	0.0518841		31.1111	0.0598551		36.9378	0.098587		31.1111	0.101304
142	5.74097	0.120737		37.7017	0.0423188		31.3353	0.0491304		31.3353	0.0608696		37.2036	0.100217		31.3353	0.104638
143	5.67723	0.122092		37.9708	0.0424638		31.5592	0.0485507		31.5592	0.0613043		37.4694	0.102826		31.5592	0.108116
144	5.6176	0.123388		38.2403	0.0415942		31.7833	0.0489855		31.7833	0.0610145		37.7353	0.104457		31.7833	0.11029
145	5.69093	0.121799		38.5097	0.0423188		32.0072	0.0475362		32.0072	0.0605797		38.0011	0.106739		32.0072	0.113768
146	5.6313	0.123088		38.7789	0.0421739		32.2311	0.0472464		32.2311	0.0597101		38.2667	0.109565		32.2311	0.116667
147	5.6313	0.123088		39.0483	0.0423188		32.4553	0.0473913		32.4553	0.0601449		38.5325	0.11163		32.4553	0.120725
148	5.2579	0.13183		39.3175	0.042029		32.6792	0.0466667		32.6792	0.0601449		38.7983	0.114457		32.6792	0.124348
149	5.10007	0.135909		39.5869	0.0413043		32.9033	0.0478261		32.9033	0.0618841		39.0642	0.117283		32.9033	0.128986
150	4.94223	0.14025		39.8561	0.0421739		33.1272	0.0473913		33.1272	0.0611594		39.33	0.119674		33.1272	0.132899
151	4.94223	0.14025		40.1253	0.0415942		33.3514	0.0471014		33.3514	0.0617391		39.5956	0.122391		33.3514	0.137246
152	4.89563	0.141585		40.3944	0.0417391		33.5753	0.0475362		33.5753	0.0624638		39.8614	0.125978		33.5753	0.142174
153	4.89563	0.141585		40.6636	0.0418841		33.7992	0.0475362		33.7992	0.0624638		40.1272	0.128804		33.7992	0.146377
154	4.89563	0.141585		40.9331	0.0414493		34.0233	0.05		34.0233	0.0628986		40.3931	0.131413		34.0233	0.152754
155	4.89563	0.141585		41.2025	0.0411594		34.2475	0.0471014		34.2475	0.0634783		40.6586	0.134348		34.2475	0.157681
156	4.84903	0.142945		41.4717	0.0415942		34.4714	0.0481159		34.4714	0.0634783		40.9244	0.138043		34.4714	0.163913
157	4.753	0.145834		41.7411	0.0411594		34.6956	0.0484058		34.6956	0.0642029		41.1903	0.141304		34.6956	0.169855
158	4.753	0.145834		42.0103	0.0414493		34.9194	0.047971		34.9194	0.0636232		41.4561	0.145761		34.9194	0.175072
159	4.66737	0.148509		42.2797	0.0414493		35.1436	0.0492754		35.1436	0.0642029		41.7217	0.149022		35.1436	0.181884
160	4.62337	0.149923		42.5492	0.0415942		35.3678	0.047971		35.3678	0.0642029		41.9875	0.153804		35.3678	0.188986
161	4.57937	0.151363		42.8183	0.0417391		35.5917	0.0482609		35.5917	0.0647826		42.2531	0.156957		35.5917	0.196957
162	4.57937	0.151363		43.0875	0.0413043		35.8158	0.0478261		35.8158	0.0644928		42.5189	0.161087		35.8158	0.203188
163	4.53773	0.152752		43.3569	0.0408696		36.0397	0.0481159		36.0397	0.0649275		42.7844	0.165109		36.0397	0.211449
164	4.4961	0.154166		43.6261	0.0408696		36.2639	0.0507246		36.2639	0.0646377		43.0503	0.169674		36.2639	0.218406
165	4.4961	0.154166		43.8956	0.0413043		36.4878	0.0472464		36.4878	0.0647826		43.3161	0.17413		36.4878	0.226812
166	4.4961	0.154166		44.165	0.0408696		36.7119	0.0488406		36.7119	0.0663768		43.5817	0.178804		36.7119	0.236957
167	4.4961	0.154166		44.4342	0.0410145		36.9358	0.0489855		36.9358	0.065942		43.8475	0.184674		36.9358	0.246667
168	4.45667	0.15553		44.7036	0.0405797		37.16	0.0497101		37.16	0.066087		44.1133	0.189783		37.16	0.256087
169	4.41723	0.156919		44.9731	0.0410145		37.3839	0.0501449		37.3839	0.0663768		44.3789	0.195217		37.3839	0.266522
170	4.41723	0.156919		45.2422	0.0404348		37.6081	0.0481159		37.6081	0.0668116		44.6447	0.200217		37.6081	0.278116
171	4.45667	0.15553		45.5117	0.0408696		37.8319	0.0494203		37.8319	0.0681159		44.9106	0.207174		37.8319	0.291304
172	4.45667	0.15553		45.7808	0.0410145		38.0561	0.0504348		38.0561	0.067971		45.1761	0.212609		38.0561	0.300435
173	4.45667	0.15553		46.0503	0.0404348		38.28	0.0489855		38.28	0.0682609		45.4419	0.21837		38.28	0.314928
174	4.45667	0.15553		46.3197	0.0410145		38.5042	0.0485507		38.5042	0.0684058		45.7075	0.225543		38.5042	0.326087
175	4.45667	0.15553		46.5889	0.0405797		38.7283	0.0488406		38.7283	0.0691304		45.9733	0.232283		38.7283	0.33913
176	4.34427	0.159554		46.8583	0.0411594		38.9522	0.0495652		38.9522	0.0694203		46.2392	0.240326		38.9522	0.354493
177	4.23187	0.163792		47.1278	0.0405797		39.1764	0.0510145		39.1764	0.0708696		46.5047	0.247609		39.1764	0.368986
178	4.09287	0.169355		47.3969	0.0407246		39.4006	0.0489855		39.4006	0.0704348		46.7706	0.255761		39.4006	0.383768
179	4.05903	0.170767		47.6661	0.0401449		39.6244	0.0484058		39.6244	0.0702899		47.0361	0.263587		39.6244	0.400435
180	4.0252	0.172202		47.9356	0.0410145		39.8486	0.0498551		39.8486	0.072029		47.3019	0.271957		39.8486	0.421884
181	4.0252	0.172202		48.205	0.0402899		40.0725	0.0489855		40.0725	0.0727536		47.5675	0.280978		40.0725	0.437246
182	3.9623	0.174936		48.4742	0.0407246		40.2967	0.0518841		40.2967	0.0721739		47.8333	0.290109		40.2967	0.452464
183	3.9301	0.176369		48.7436	0.0413043		40.5208	0.0498551		40.5208	0.072029		48.0992	0.299783		40.5208	0.471739
184	3.8701	0.179103		49.0131	0.0397101		40.745	0.0488406		40.745	0.0730435		48.365	0.309348		40.745	0.492899
185	3.8408	0.180469		49.2825	0.0404348		40.9689	0.0513043		40.9689	0.0736232		48.6306	0.320326		40.9689	0.515652
186	3.8101	0.181924		49.5517	0.04		41.1931	0.0495652		41.1931	0.073913		48.8964	0.328696		41.1931	0.534783
187	3.8101	0.181924		49.8211	0.04		41.4169	0.0498551		41.4169	0.0757971		49.1622	0.340652		41.4169	0.558841
188	3.8101	0.181924		50.0906	0.04		41.6411	0.0491304		41.6411	0.0753623		49.4278	0.350652		41.6411	0.580725
189	3.8408	0.180469		50.36	0.0398551		41.8653	0.0566667		41.8653	0.0746377		49.6936	0.361957		41.8653	0.601449
190	3.8408	0.180469		50.6294	0.0395652		42.0894	0.0501449		42.0894	0.0763768		49.9594	0.373913		42.0894	0.626812
				50.8989	0.0398551		42.3136	0.0494203		42.3136	0.0773913		50.2253	0.385435		42.3136	0.653913
				51.1681	0.0402899		42.5375	0.0501449		42.5375	0.0782609		50.4908	0.396304		42.5375	0.677246
				51.4375	0.0398551		42.7617	0.05		42.7617	0.0786957		50.7567	0.407283		42.7617	0.69913
				51.7069	0.0397101		42.9858	0.0501449		42.9858	0.0794203		51.0222	0.41913		42.9858	0.723188
				51.9761	0.0395652		43.2097	0.0502899		43.2097	0.0804348		51.2881	0.431413		43.2097	0.748696
				52.2456	0.0395652		43.4339	0.0530435		43.4339	0.0807246		51.5539	0.44413		43.4339	0.775942
				52.5147	0.0395652		43.6581	0.0530435		43.6581	0.0808696		51.8197	0.45587		43.6581	0.801159
				52.7842	0.0395652		43.8819	0.0501449		43.8819	0.0837681		52.0853	0.468152		43.8819	0.83
				53.0536	0.0395652		44.1061	0.0495652		44.1061	0.084058		52.3511	0.479565		44.1061	0.851884
				53.3228	0.0395652		44.3303	0.0485507		44.3303	0.086087		52.6167	0.492174		44.3303	0.877391
				53.5922	0.0394203		44.5542	0.0476812		44.5542	0.0837681		52.8825	0.504565		44.5542	0.905652
				53.8617	0.0388406		44.7783	0.0573913		44.7783	0.0878261		53.1483	0.518804		44.7783	0.937101
				54.1308	0.0395652		45.0022	0.0569565		45.0022	0.0875362		53.4139	0.531413		45.0022	0.948986
				54.4003	0.0389855		45.2261	0.0504348		45.2261	0.0871014		53.6797	0.545217		45.2261	0.95087
				54.6697	0.0386957		45.4503	0.0513043		45.4503	0.087971		53.9453	0.556957		45.4503	0.951449
				54.9389	0.0382609		45.6742	0.047971		45.6742	0.0882609		54.2111	0.569891		45.6742	0.955797
				55.2083	0.0389855		45.8981	0.0502899		45.8981	0.0889855		54.4769	0.585543		45.8981	0.961304
				55.4775	0.0388406		46.1219	0.0515942		46.1219	0.0905797		54.7425	0.601957		46.1219	0.970725
				55.7469	0.0394203		46.3461	0.055942		46.3461	0.0913043		55.0083	0.61663		46.3461	0.97087
				56.0164	0.0381159		46.57	0.0505797		46.57	0.093913		55.2742	0.632391		46.57	0.97029
				56.2856	0.0388406		46.7942	0.0481159		46.7942	0.0947826		55.5397	0.64337		46.7942	0.95942
				56.555	0.037971		47.0181	0.0484058		47.0181	0.0937681		55.8056	0.65337		47.0181	0.953913
				56.8244	0.0381159		47.2419	0.0484058		47.2419	0.096087		56.0714	0.66337		47.2419	0.948261
				57.0939	0.0385507		47.4658	0.047971		47.4658	0.0956522		56.3369	0.680652		47.4658	0.942609
				57.3633	0.037971		47.6897	0.0515942		47.6897	0.0981159		56.6028	0.683043		47.6897	0.936377
				57.6325	0.0378261		47.9139	0.0489855		47.9139	0.0998551		56.8683	0.692609		47.9139	0.933188
				57.9019	0.0384058		48.1378	0.0544928		48.1378	0.102029		57.1342	0.70337		48.1378	0.93058
				58.1714	0.037971		48.3617	0.0492754		48.3617	0.104203		57.4	0.716304		48.3617	0.926522
				58.4406	0.0373913		48.5856	0.05		48.5856	0.106522		57.6656	0.729674		48.5856	0.924493
				58.71	0.0381159		48.8097	0.0513043		48.8097	0.104058		57.9314	0.740109		48.8097	0.917391
				58.9797	0.0382609		49.0333	0.0494203		49.0333	0.107391		58.1969	0.745978		49.0333	0.912174
				59.2489	0.0382609		49.2572	0.0510145		49.2572	0.107681		58.4628	0.752717		49.2572	0.908696
				59.5183	0.0384058		49.4814	0.0488406		49.4814	0.10942		58.7283	0.758913		49.4814	0.905507
				59.7875	0.0368116		49.7053	0.0489855		49.7053	0.111014		58.9942	0.763696		49.7053	0.90058
				60.0569	0.0378261		49.9292	0.0501449		49.9292	0.111884		59.2597	0.770652		49.9292	0.90087
				60.3264	0.0373913		50.1531	0.0491304		50.1531	0.112464		59.5256	0.776196		50.1531	0.895072
				60.5958	0.0378261		50.3772	0.0498551		50.3772	0.115797		59.7914	0.780109		50.3772	0.895072
				60.865	0.0373913		50.6011	0.0495652		50.6011	0.116377		60.0572	0.783804		50.6011	0.888841
				61.1344	0.0376812		50.8253	0.0501449		50.8253	0.118406		60.3228	0.782065		50.8253	0.885652
				61.4039	0.0373913		51.0492	0.0528986		51.0492	0.12058		60.5886	0.77913		51.0492	0.884203
				61.6733	0.037971		51.2731	0.0555072		51.2731	0.121884		60.8542	0.775543		51.2731	0.882609
				61.9428	0.0369565		51.4969	0.0505797		51.4969	0.123623		61.12	0.771957		51.4969	0.880145
				62.2119	0.0373913		51.7208	0.0508696		51.7208	0.125652		61.3858	0.770217		51.7208	0.878406
				62.4814	0.0372464		51.945	0.056087		51.945	0.127246		61.6514	0.767826		51.945	0.878261
				62.7511	0.0368116		52.1689	0.053913		52.1689	0.128406		61.9172	0.767065		52.1689	0.872609
				63.0203	0.0366667		52.3928	0.0507246		52.3928	0.133768		62.1831	0.764239		52.3928	0.871884
				63.2894	0.0366667		52.6167	0.0513043		52.6167	0.135072		62.4489	0.764348		52.6167	0.869275
				63.5589	0.0373913		52.8406	0.0533333		52.8406	0.135217		62.7147	0.762391		52.8406	0.868116
				63.8283	0.0365217		53.0647	0.0585507		53.0647	0.13942		62.9803	0.76087		53.0647	0.866667
				64.0975	0.0368116		53.2886	0.0526087		53.2886	0.139565		63.2461	0.759022		53.2886	0.861594
				64.3669	0.0366667		53.5125	0.0510145		53.5125	0.141884		63.5119	0.758261		53.5125	0.861449
				64.6361	0.0369565		53.7364	0.0557971		53.7364	0.143768		63.7778	0.756957		53.7364	0.858551
				64.9056	0.0371014		53.9606	0.0530435		53.9606	0.148261		64.0433	0.755217		53.9606	0.859855
				65.175	0.036087		54.1844	0.0508696		54.1844	0.151449		64.3092	0.754022		54.1844	0.856522
				65.4442	0.036087		54.4083	0.0536232		54.4083	0.151449		64.575	0.752826		54.4083	0.855217
				65.7139	0.0363768		54.6322	0.0568116		54.6322	0.154638		64.8408	0.751848		54.6322	0.853478
				65.9833	0.0366667		54.8561	0.0517391		54.8561	0.156522		65.1067	0.750109		54.8561	0.853768
				66.2525	0.0356522		55.0803	0.052029		55.0803	0.15971		65.3722	0.75		55.0803	0.851594
				66.5219	0.036087		55.3044	0.0544928		55.3044	0.163043		65.6381	0.748152		55.3044	0.84942
				66.7914	0.0363768		55.5283	0.0534783		55.5283	0.165072		65.9039	0.746848		55.5283	0.846667
				67.0608	0.0365217		55.7522	0.0521739		55.7522	0.167826		66.1694	0.746413		55.7522	0.845362
				67.3303	0.0362319		55.9761	0.0518841		55.9761	0.17058		66.4353	0.746848		55.9761	0.841884
				67.5997	0.0362319		56.2003	0.0549275		56.2003	0.172754		66.7008	0.746413		56.2003	0.840145
				67.8692	0.035942		56.4242	0.0566667		56.4242	0.176812		66.9667	0.745217		56.4242	0.837826
				68.1386	0.0357971		56.6481	0.0528986		56.6481	0.179275		67.2325	0.742065		56.6481	0.836812
				68.4081	0.0362319		56.8719	0.056087		56.8719	0.182899		67.4983	0.741522		56.8719	0.833333
				68.6775	0.0357971		57.0961	0.053913		57.0961	0.186232		67.7642	0.739457		57.0961	0.835362
				68.9467	0.035942		57.32	0.0531884		57.32	0.18913		68.03	0.7375		57.32	0.831449
				69.2161	0.036087		57.5442	0.0528986		57.5442	0.193623		68.2958	0.734565		57.5442	0.83029
				69.4853	0.036087		57.7681	0.0550725		57.7681	0.196522		68.5617	0.733696		57.7681	0.82913
				69.7547	0.0357971		57.9919	0.0569565		57.9919	0.2		68.8278	0.733587		57.9919	0.827971
				70.0242	0.0357971		58.2158	0.0531884		58.2158	0.203188		69.0936	0.73413		58.2158	0.825507
				70.2936	0.0355072		58.4397	0.0571014		58.4397	0.207681		69.3597	0.734022		58.4397	0.824638
				70.5628	0.0349275		58.6639	0.057971		58.6639	0.21058		69.6256	0.73337		58.6639	0.820725
				70.8322	0.035942		58.8878	0.0555072		58.8878	0.216667		69.8914	0.732391		58.8878	0.82087
				71.1017	0.0357971		59.1119	0.0553623		59.1119	0.220145		70.1572	0.732609		59.1119	0.820725
				71.3711	0.0356522		59.3358	0.0589855		59.3358	0.223043		70.4231	0.729565		59.3358	0.818406
				71.6406	0.0353623		59.5597	0.0636232		59.5597	0.228116		70.6889	0.727717		59.5597	0.815652
				71.91	0.036087		59.7839	0.0568116		59.7839	0.232174		70.9547	0.728043		59.7839	0.814058
				72.1794	0.0353623		60.0078	0.0604348		60.0078	0.235797		71.2206	0.726957		60.0078	0.812464
				72.4489	0.0353623		60.2317	0.0573913		60.2317	0.240145		71.4864	0.72413		60.2317	0.812029
				72.7183	0.0353623		60.4556	0.0553623		60.4556	0.245217		71.7525	0.721739		60.4556	0.80913
				72.9878	0.0350725		60.6797	0.0627536		60.6797	0.250435		72.0183	0.720652		60.6797	0.808986
				73.2569	0.0353623		60.9036	0.056087		60.9036	0.255072		72.2842	0.721413		60.9036	0.808261
				73.5264	0.0352174		61.1278	0.0615942		61.1278	0.26		72.55	0.721957		61.1278	0.805362
				73.7958	0.0349275		61.3517	0.055942		61.3517	0.264348		72.8161	0.721196		61.3517	0.803478
				74.0653	0.0349275		61.5756	0.0566667		61.5756	0.269855		73.0819	0.722826		61.5756	0.804928
				74.3347	0.0349275		61.7994	0.0636232		61.7994	0.274783		73.3478	0.721304		61.7994	0.801304
				74.6042	0.0346377		62.0236	0.063913		62.0236	0.280725		73.6136	0.719674		62.0236	0.799565
				74.8736	0.0352174		62.2478	0.0566667		62.2478	0.286667		73.8794	0.718261		62.2478	0.79971
				75.1431	0.0350725		62.4717	0.057971		62.4717	0.292754		74.1453	0.718478		62.4717	0.798551
				75.4122	0.0344928		62.6956	0.0568116		62.6956	0.297681		74.4111	0.713913		62.6956	0.796087
				75.6817	0.0343478		62.9194	0.0582609		62.9194	0.304493		74.6772	0.712391		62.9194	0.796377
				75.9508	0.0344928		63.1433	0.0586957		63.1433	0.31029		74.9431	0.709348		63.1433	0.792029
				76.2203	0.0343478		63.3675	0.057971		63.3675	0.317101		75.2089	0.710543		63.3675	0.792464
				76.4897	0.0344928		63.5914	0.0618841		63.5914	0.322899		75.4747	0.710761		63.5914	0.791159
				76.7592	0.034058		63.8153	0.0608696		63.8153	0.327971		75.7406	0.710217		63.8153	0.788841
				77.0283	0.0336232		64.0394	0.0598551		64.0394	0.336087		76.0064	0.709239		64.0394	0.78971
				77.2978	0.034058		64.2633	0.0598551		64.2633	0.342754		76.2725	0.708478		64.2633	0.787826
				77.5672	0.033913		64.4872	0.0588406		64.4872	0.348696		76.5383	0.708043		64.4872	0.786087
				77.8367	0.034058		64.7114	0.0591304		64.7114	0.355797		76.8042	0.707826		64.7114	0.784783
				78.1061	0.0343478		64.9353	0.0591304		64.9353	0.363333		77.0703	0.705543		64.9353	0.784638
				78.3756	0.0347826		65.1594	0.0617391		65.1594	0.372464		77.3361	0.70663		65.1594	0.785072
				78.645	0.0337681		65.3833	0.0601449		65.3833	0.378116		77.6019	0.705978		65.3833	0.78087
				78.9144	0.0343478		65.6072	0.0601449		65.6072	0.386522		77.8678	0.703913		65.6072	0.78087
				79.1839	0.034058		65.8311	0.0613043		65.8311	0.394638		78.1336	0.703587		65.8311	0.778406
				79.4533	0.034058		66.0553	0.0633333		66.0553	0.403043		78.3994	0.701522		66.0553	0.780435
				79.7225	0.0334783		66.2792	0.0607246		66.2792	0.41087		78.6653	0.703261		66.2792	0.776667
				79.9917	0.0337681		66.5031	0.0694203		66.5031	0.419855		78.9311	0.702065		66.5031	0.775942
				80.2611	0.0334783		66.7269	0.0624638		66.7269	0.427826		79.1969	0.701522		66.7269	0.774783
				80.5306	0.033913		66.9508	0.0621739		66.9508	0.437101		79.4631	0.700435		66.9508	0.773333
				80.8	0.0334783		67.175	0.0618841		67.175	0.445507		79.7289	0.700978		67.175	0.772609
				81.0692	0.0333333		67.3989	0.0627536		67.3989	0.453333		79.9947	0.699891		67.3989	0.77
				81.3386	0.0334783		67.6228	0.0685507		67.6228	0.464203		80.2608	0.699674		67.6228	0.76971
				81.6078	0.0333333		67.8467	0.0627536		67.8467	0.473913		80.5267	0.698913		67.8467	0.769275
				81.8769	0.0333333		68.0708	0.063913		68.0708	0.483188		80.7925	0.697391		68.0708	0.767826
				82.1464	0.0336232		68.2947	0.0628986		68.2947	0.49087		81.0583	0.697609		68.2947	0.764783
				82.4156	0.034058		68.5186	0.0649275		68.5186	0.502754		81.3242	0.696957		68.5186	0.763623
				82.685	0.0327536		68.7428	0.0634783		68.7428	0.513623		81.59	0.698913		68.7428	0.762464
				82.9542	0.0331884		68.9667	0.064058		68.9667	0.524058		81.8561	0.699239		68.9667	0.761594
				83.2233	0.033913		69.1906	0.065942		69.1906	0.535797		82.1219	0.699348		69.1906	0.762319
				83.4928	0.033913		69.4144	0.0646377		69.4144	0.544638		82.3881	0.698478		69.4144	0.758696
				83.7619	0.0331884		69.6386	0.0676812		69.6386	0.556957		82.6539	0.697935		69.6386	0.76029
				84.0311	0.0330435		69.8625	0.0662319		69.8625	0.565217		82.9197	0.697174		69.8625	0.758986
				84.3006	0.0334783		70.0864	0.0743478		70.0864	0.574783		83.1858	0.695217		70.0864	0.757536
				84.5697	0.0324638		70.3103	0.0662319		70.3103	0.583623		83.4517	0.695978		70.3103	0.755797
				84.8389	0.0331884		70.5342	0.0678261		70.5342	0.593188		83.7178	0.694674		70.5342	0.756087
				85.1083	0.0327536		70.7581	0.0669565		70.7581	0.601884		83.9836	0.69337		70.7581	0.755362
				85.3775	0.0330435		70.9819	0.0681159		70.9819	0.61058		84.2497	0.692174		70.9819	0.754783
				85.6467	0.0327536		71.2061	0.0678261		71.2061	0.618696		84.5156	0.692717		71.2061	0.753623
				85.9161	0.0334783		71.43	0.0681159		71.43	0.626812		84.7814	0.691196		71.43	0.751739
				86.1853	0.0330435		71.6539	0.0721739		71.6539	0.634058		85.0475	0.693043		71.6539	0.751159
				86.4544	0.0330435		71.8778	0.0763768		71.8778	0.643188		85.3133	0.692609		71.8778	0.750145
				86.7239	0.0330435		72.1017	0.0704348		72.1017	0.648986		85.5792	0.693478		72.1017	0.74913
				86.9931	0.0330435		72.3256	0.0715942		72.3256	0.658116		85.8453	0.692609		72.3256	0.748696
				87.2625	0.0328986		72.5497	0.0721739		72.5497	0.665217		86.1111	0.691739		72.5497	0.747391
				87.5319	0.0328986		72.7736	0.07		72.7736	0.672464		86.3769	0.689674		72.7736	0.747826
				87.8011	0.0321739		72.9975	0.0723188		72.9975	0.68		86.6428	0.690435		72.9975	0.745797
				88.0706	0.0326087		73.2214	0.0723188		73.2214	0.686812		86.9086	0.69087		73.2214	0.744783
				88.34	0.0330435		73.4456	0.0714493		73.4456	0.693623		87.1747	0.69087		73.4456	0.743333
				88.6094	0.0324638		73.6694	0.0723188		73.6694	0.701594		87.4406	0.690652		73.6694	0.743623
				88.8789	0.0318841		73.8933	0.0734783		73.8933	0.708551		87.7064	0.689783		73.8933	0.744783
				89.1483	0.0323188		74.1175	0.0736232		74.1175	0.714348		87.9725	0.690109		74.1175	0.743043
				89.4178	0.0324638		74.3414	0.073913		74.3414	0.722754		88.2383	0.689891		74.3414	0.741739
				89.6872	0.032029		74.5653	0.0776812		74.5653	0.726087		88.5042	0.689457		74.5653	0.741739
				89.9567	0.0321739		74.7894	0.0747826		74.7894	0.730435		88.77	0.689891		74.7894	0.739275
				90.2261	0.0315942		75.0133	0.0750725		75.0133	0.734203		89.0358	0.69		75.0133	0.737536
				90.4953	0.0321739		75.2375	0.0814493		75.2375	0.734783		89.3019	0.69		75.2375	0.737681
				90.7647	0.0323188		75.4614	0.0765217		75.4614	0.733913		89.5678	0.690217		75.4614	0.735652
				91.0342	0.0323188		75.6853	0.0771014		75.6853	0.731739		89.8339	0.689022		75.6853	0.734348
				91.3036	0.032029		75.9092	0.0834783		75.9092	0.728551		90.0997	0.690109		75.9092	0.733333
				91.5731	0.0317391		76.1331	0.0795652		76.1331	0.726957		90.3656	0.689239		76.1331	0.732899
				91.8422	0.0318841		76.3572	0.0808696		76.3572	0.723478		90.6317	0.690217		76.3572	0.732609
				92.1117	0.0318841		76.5811	0.082029		76.5811	0.719565		90.8975	0.689674		76.5811	0.731014
				92.3811	0.0314493		76.805	0.0828986		76.805	0.717971		91.1636	0.689674		76.805	0.731304
				92.6506	0.0315942		77.0292	0.082029		77.0292	0.714638		91.4297	0.69087		77.0292	0.72971
				92.92	0.032029		77.2531	0.0855072		77.2531	0.713478		91.6956	0.689239		77.2531	0.730725
				93.1894	0.0314493		77.4772	0.083913		77.4772	0.708406		91.9614	0.689674		77.4772	0.728841
				93.4589	0.0314493		77.7011	0.0844928		77.7011	0.707971		92.2272	0.690109		77.7011	0.72913
				93.7283	0.032029		77.925	0.0889855		77.925	0.705797		92.4933	0.690543		77.925	0.728116
				93.9978	0.0313043		78.1489	0.0872464		78.1489	0.702899		92.7592	0.69087		78.1489	0.727246
				94.2672	0.0314493		78.3728	0.0852174		78.3728	0.70058		93.025	0.69087		78.3728	0.726377
				94.5367	0.0313043		78.5969	0.0902899		78.5969	0.697536		93.2911	0.689239		78.5969	0.725507
				94.8061	0.0311594		78.8208	0.0868116		78.8208	0.696957		93.5569	0.691848		78.8208	0.725362
				95.0753	0.0310145		79.0447	0.0869565		79.0447	0.694638		93.8228	0.692391		79.0447	0.724058
				95.3447	0.0307246		79.2686	0.0875362		79.2686	0.693043		94.0886	0.692609		79.2686	0.724348
				95.6142	0.0305797		79.4928	0.0875362		79.4928	0.690435		94.3544	0.692609		79.4928	0.722899
				95.8836	0.0311594		79.7167	0.0956522		79.7167	0.690435		94.6203	0.694239		79.7167	0.724058
				96.1531	0.0313043		79.9406	0.09		79.9406	0.687536		94.8864	0.694348		79.9406	0.722464
				96.4225	0.0317391		80.1644	0.0907246		80.1644	0.686812		95.1522	0.691848		80.1644	0.722029
				96.6919	0.0310145		80.3886	0.0913043		80.3886	0.684348		95.4181	0.693478		80.3886	0.721594
				96.9614	0.0307246		80.6125	0.0965217		80.6125	0.683333		95.6842	0.692065		80.6125	0.72058
				97.2308	0.0308696		80.8367	0.0934783		80.8367	0.681884		95.95	0.692935		80.8367	0.71913
				97.5003	0.0310145		81.0606	0.0944928		81.0606	0.680145		96.2158	0.693478		81.0606	0.71913
				97.7697	0.0313043		81.2844	0.0950725		81.2844	0.679275		96.4819	0.692174		81.2844	0.71913
				98.0389	0.0311594		81.5083	0.101884		81.5083	0.677536		96.7481	0.691848		81.5083	0.718841
				98.3083	0.0302899		81.7325	0.104058		81.7325	0.675797		97.0139	0.690978		81.7325	0.717826
				98.5775	0.0308696		81.9564	0.102319		81.9564	0.673913		97.28	0.690978		81.9564	0.716957
				98.8469	0.0311594		82.1806	0.10029		82.1806	0.673913		97.5458	0.688913		82.1806	0.717391
				99.1167	0.0298551		82.4044	0.103188		82.4044	0.672174		97.8117	0.688696		82.4044	0.716957
				99.3861	0.0311594		82.6283	0.106087		82.6283	0.67058		98.0778	0.69087		82.6283	0.716522
				99.6556	0.0307246		82.8525	0.101594		82.8525	0.66971		98.3436	0.691413		82.8525	0.715652
				99.925	0.03		83.0767	0.102609		83.0767	0.668696		98.6097	0.693152		83.0767	0.714783
				100.194	0.0301449		83.3006	0.104783		83.3006	0.666957		98.8756	0.694239		83.3006	0.714783
				100.464	0.0301449		83.5244	0.106232		83.5244	0.665652		99.1414	0.693696		83.5244	0.714493
				100.733	0.0304348		83.7483	0.107391		83.7483	0.664058		99.4075	0.695		83.7483	0.714058
				101.002	0.0305797		83.9722	0.108116		83.9722	0.663188		99.6733	0.693043		83.9722	0.712609
				101.272	0.0301449		84.1961	0.107826		84.1961	0.662029		99.9394	0.693587		84.1961	0.713623
				101.541	0.0304348		84.4203	0.110435		84.4203	0.659855		100.205	0.692391		84.4203	0.712899
				101.811	0.03		84.6442	0.111159		84.6442	0.658986		100.471	0.690761		84.6442	0.713478
				102.08	0.0298551		84.8681	0.113623		84.8681	0.658986		100.737	0.691413		84.8681	0.711304
				102.35	0.03		85.0919	0.113768		85.0919	0.656522		101.003	0.688696		85.0919	0.710145
				102.619	0.0297101		85.3158	0.114928		85.3158	0.656087		101.269	0.688804		85.3158	0.70913
				102.889	0.0295652		85.54	0.116667		85.54	0.654783		101.535	0.689022		85.54	0.708841
				103.158	0.0295652		85.7639	0.117246		85.7639	0.653188		101.801	0.689022		85.7639	0.708986
				103.427	0.03		85.9878	0.119565		85.9878	0.652174		102.067	0.6925		85.9878	0.708261
				103.697	0.0298551		86.2117	0.119565		86.2117	0.651739		102.333	0.69163		86.2117	0.708406
				103.966	0.0308696		86.4358	0.124783		86.4358	0.650725		102.599	0.691413		86.4358	0.707681
				104.236	0.0291304		86.6597	0.124058		86.6597	0.648406		102.865	0.691522		86.6597	0.707681
				104.505	0.0298551		86.8839	0.124203		86.8839	0.647536		103.131	0.69337		86.8839	0.707246
				104.774	0.0295652		87.1078	0.126667		87.1078	0.646957		103.397	0.691848		87.1078	0.706232
				105.044	0.0294203		87.3317	0.127826		87.3317	0.645652		103.663	0.691522		87.3317	0.705797
				105.313	0.03		87.5558	0.12942		87.5558	0.644058		103.929	0.692717		87.5558	0.701884
				105.582	0.0295652		87.7797	0.13058		87.7797	0.643333		104.194	0.6925		87.7797	0.702464
				105.852	0.0289855		88.0039	0.138261		88.0039	0.642754		104.46	0.692609		88.0039	0.702609
				106.121	0.0294203		88.2278	0.134638		88.2278	0.641739		104.726	0.69413		88.2278	0.70087
				106.391	0.0292754		88.4519	0.135507		88.4519	0.639565		104.992	0.695435		88.4519	0.702029
				106.66	0.0289855		88.6758	0.137536		88.6758	0.638986		105.258	0.693696		88.6758	0.701884
				106.93	0.0291304		88.8997	0.138696		88.8997	0.636957		105.524	0.694891		88.8997	0.70058
				107.199	0.0289855		89.1239	0.140725		89.1239	0.636377		105.79	0.694239		89.1239	0.701449
				107.469	0.0292754		89.3478	0.143043		89.3478	0.635652		106.056	0.696196		89.3478	0.700145
				107.738	0.0292754		89.5717	0.143623		89.5717	0.634928		106.322	0.69663		89.5717	0.700725
				108.008	0.0285507		89.7956	0.151594		89.7956	0.633768		106.588	0.69587		89.7956	0.7
				108.277	0.0294203		90.0194	0.147826		90.0194	0.631594		106.854	0.695326		90.0194	0.698841
				108.547	0.0288406		90.2436	0.149855		90.2436	0.632464		107.12	0.694022		90.2436	0.698551
				108.816	0.0286957		90.4675	0.151304		90.4675	0.63029		107.386	0.694891		90.4675	0.697101
				109.086	0.0289855		90.6914	0.153333		90.6914	0.629855		107.652	0.692717		90.6914	0.697391
				109.355	0.0286957		90.9153	0.156232		90.9153	0.629275		107.918	0.691196		90.9153	0.697246
				109.625	0.0289855		91.1392	0.157246		91.1392	0.627536		108.184	0.69		91.1392	0.695362
				109.894	0.0282609		91.3633	0.159565		91.3633	0.626812		108.449	0.691739		91.3633	0.695652
				110.164	0.0292754		91.5872	0.162029		91.5872	0.626522		108.715	0.693587		91.5872	0.693188
				110.433	0.0288406		91.8111	0.164348		91.8111	0.625362		108.981	0.693261		91.8111	0.692174
				110.702	0.0282609		92.035	0.166377		92.035	0.625072		109.247	0.692065		92.035	0.692609
				110.972	0.0284058		92.2592	0.168261		92.2592	0.624203		109.513	0.6925		92.2592	0.692754
				111.241	0.0285507		92.4831	0.177101		92.4831	0.622899		109.779	0.691739		92.4831	0.692464
				111.511	0.0285507		92.7069	0.173768		92.7069	0.623043		110.045	0.692283		92.7069	0.692609
				111.78	0.027971		92.9308	0.175217		92.9308	0.621304		110.311	0.691304		92.9308	0.691014
				112.049	0.0284058		93.1547	0.181884		93.1547	0.621304		110.577	0.6925		93.1547	0.692464
				112.319	0.0278261		93.3789	0.18087		93.3789	0.620725		110.843	0.691957		93.3789	0.691449
				112.588	0.0278261		93.6028	0.183478		93.6028	0.619275		111.109	0.692826		93.6028	0.691304
				112.858	0.0281159		93.8267	0.185217		93.8267	0.618841		111.375	0.692826		93.8267	0.691304
				113.127	0.0282609		94.0506	0.186522		94.0506	0.617826		111.641	0.692174		94.0506	0.689565
				113.397	0.0273913		94.2744	0.188696		94.2744	0.617681		111.907	0.69163		94.2744	0.69029
				113.666	0.0278261		94.4983	0.190435		94.4983	0.616522		112.173	0.692065		94.4983	0.689855
				113.936	0.027971		94.7225	0.192899		94.7225	0.616377		112.439	0.691522		94.7225	0.69029
				114.205	0.0278261		94.9464	0.194058		94.9464	0.615942		112.705	0.690435		94.9464	0.688841
				114.475	0.0278261		95.1703	0.196087		95.1703	0.614928		112.971	0.690761		95.1703	0.688551
				114.744	0.0273913		95.3942	0.198116		95.3942	0.614203		113.237	0.691739		95.3942	0.687826
				115.014	0.0275362		95.6181	0.198696		95.6181	0.613333		113.502	0.691848		95.6181	0.686957
				115.284	0.0275362		95.8422	0.201159		95.8422	0.613478		113.769	0.692065		95.8422	0.687681
				115.553	0.0284058		96.0661	0.203478		96.0661	0.611884		114.035	0.692717		96.0661	0.687101
				115.823	0.0273913		96.29	0.204493		96.29	0.611304		114.301	0.694457		96.29	0.686812
				116.092	0.0281159		96.5139	0.206232		96.5139	0.611014		114.567	0.693804		96.5139	0.687101
				116.361	0.0273913		96.7381	0.208696		96.7381	0.610725		114.832	0.692935		96.7381	0.686522
				116.631	0.0276812		96.9619	0.21		96.9619	0.61087		115.098	0.691848		96.9619	0.686667
				116.9	0.0268116		97.1861	0.211159		97.1861	0.610145		115.364	0.69163		97.1861	0.685942
				117.17	0.0275362		97.41	0.212319		97.41	0.60913		115.63	0.69087		97.41	0.685217
				117.439	0.0272464		97.6339	0.213768		97.6339	0.607826		115.896	0.686304		97.6339	0.685942
				117.709	0.0271014		97.8581	0.215362		97.8581	0.607536		116.162	0.688478		97.8581	0.684928
				117.978	0.0271014		98.0822	0.216522		98.0822	0.606957		116.428	0.690217		98.0822	0.685362
				118.248	0.0271014		98.3061	0.219855		98.3061	0.607536		116.694	0.691304		98.3061	0.685072
				118.517	0.0272464		98.5303	0.221014		98.5303	0.607246		116.96	0.690109		98.5303	0.684783
				118.786	0.0271014		98.7542	0.222029		98.7542	0.606522		117.226	0.690435		98.7542	0.684493
				119.056	0.0271014		98.9781	0.224638		98.9781	0.606232		117.492	0.690326		98.9781	0.684493
				119.326	0.0272464		99.2022	0.225797		99.2022	0.605507		117.758	0.691196		99.2022	0.683478
				119.595	0.026087		99.4264	0.227681		99.4264	0.605942		118.024	0.690435		99.4264	0.683768
				119.864	0.0269565		99.6503	0.227681		99.6503	0.604058		118.29	0.689565		99.6503	0.683043
				120.134	0.0269565		99.8744	0.230145		99.8744	0.604928		118.556	0.687935		99.8744	0.682319
				120.403	0.0268116		100.098	0.23029		100.098	0.604058		118.822	0.68913		100.098	0.682029
				120.672	0.0268116		100.323	0.232319		100.323	0.603913		119.088	0.6875		100.323	0.682029
				120.942	0.0269565		100.546	0.236087		100.546	0.603768		119.354	0.688913		100.546	0.682464
				121.211	0.0265217		100.771	0.235072		100.771	0.603188		119.62	0.686957		100.771	0.681159
				121.481	0.0262319		100.994	0.235362		100.994	0.602754		119.886	0.686087		100.994	0.681014
				121.75	0.0263768		101.218	0.237391		101.218	0.602174		120.153	0.687283		101.218	0.68058
				122.019	0.0268116		101.442	0.239565		101.442	0.601884		120.418	0.688913		101.442	0.682319
				122.289	0.0269565		101.667	0.241159		101.667	0.601159		120.684	0.68837		101.667	0.681304
				122.558	0.0268116		101.891	0.242174		101.891	0.601449		120.95	0.687065		101.891	0.680435
				122.828	0.0268116		102.114	0.243043		102.114	0.601304		121.216	0.686739		102.114	0.68
				123.097	0.0266667		102.338	0.245507		102.338	0.60087		121.482	0.685978		102.338	0.679855
				123.367	0.0265217		102.562	0.246957		102.562	0.601304		121.748	0.686848		102.562	0.679565
				123.636	0.026087		102.786	0.248551		102.786	0.60029		122.014	0.685978		102.786	0.679565
				123.906	0.0262319		103.01	0.250435		103.01	0.59971		122.28	0.685326		103.01	0.67913
				124.175	0.0262319		103.234	0.252609		103.234	0.60058		122.546	0.684239		103.234	0.678406
				124.444	0.0262319		103.458	0.254493		103.458	0.599855		122.812	0.684239		103.458	0.678551
				124.714	0.025942		103.682	0.256812		103.682	0.59913		123.078	0.685435		103.682	0.676812
				124.984	0.025942		103.906	0.256957		103.906	0.599275		123.344	0.683152		103.906	0.675072
				125.253	0.0263768		104.13	0.25942		104.13	0.598551		123.61	0.682935		104.13	0.675072
				125.523	0.026087		104.354	0.261014		104.354	0.598986		123.876	0.682935		104.354	0.674058
				125.792	0.0262319		104.578	0.262174		104.578	0.597971		124.142	0.683261		104.578	0.674348
				126.062	0.0257971		104.802	0.263768		104.802	0.597826		124.408	0.683152		104.802	0.673623
				126.331	0.026087		105.026	0.265942		105.026	0.597536		124.674	0.684457		105.026	0.673188
				126.601	0.025942		105.25	0.269275		105.25	0.597536		124.94	0.686413		105.25	0.673768
				126.87	0.0256522		105.474	0.27058		105.474	0.597536		125.206	0.684783		105.474	0.673043
				127.14	0.0257971		105.698	0.272609		105.698	0.597391		125.472	0.68337		105.698	0.673478
				127.409	0.0257971		105.922	0.274493		105.922	0.597391		125.738	0.681522		105.922	0.672174
				127.679	0.0255072		106.146	0.276957		106.146	0.597246		126.004	0.679674		106.146	0.673333
				127.948	0.0253623		106.37	0.278261		106.37	0.595652		126.271	0.679674		106.37	0.672029
				128.218	0.025942		106.594	0.28029		106.594	0.596522		126.536	0.679022		106.594	0.672464
				128.487	0.0262319		106.818	0.282319		106.818	0.595797		126.802	0.679348		106.818	0.671739
				128.757	0.0255072		107.042	0.282899		107.042	0.594783		127.068	0.679674		107.042	0.672174
				129.027	0.0253623		107.266	0.285652		107.266	0.595217		127.334	0.68		107.266	0.671594
				129.296	0.0256522		107.49	0.287826		107.49	0.594783		127.6	0.678587		107.49	0.671449
				129.566	0.0257971		107.714	0.288841		107.714	0.594783		127.866	0.677826		107.714	0.671014
				129.835	0.0257971		107.938	0.290435		107.938	0.594203		128.132	0.678043		107.938	0.67058
				130.105	0.0252174		108.162	0.292609		108.162	0.594058		128.398	0.677391		108.162	0.669565
				130.374	0.0256522		108.386	0.294203		108.386	0.594493		128.664	0.675978		108.386	0.66971
				130.644	0.0257971		108.61	0.295072		108.61	0.593623		128.93	0.675652		108.61	0.668986
				130.913	0.0250725		108.834	0.297246		108.834	0.593623		129.197	0.676413		108.834	0.668986
				131.183	0.0249275		109.058	0.300145		109.058	0.593913		129.463	0.675326		109.058	0.668116
				131.452	0.0253623		109.282	0.301014		109.282	0.593333		129.729	0.674022		109.282	0.667681
				131.721	0.0253623		109.506	0.302754		109.506	0.593768		129.995	0.673587		109.506	0.667536
				131.991	0.0253623		109.73	0.305362		109.73	0.593623		130.261	0.673696		109.73	0.667826
				132.26	0.0252174		109.954	0.307246		109.954	0.593043		130.527	0.672283		109.954	0.667101
				132.529	0.0252174		110.178	0.308406		110.178	0.593333		130.793	0.67163		110.178	0.667971
				132.799	0.0249275		110.402	0.311594		110.402	0.593333		131.059	0.672283		110.402	0.666812
				133.069	0.0253623		110.626	0.313768		110.626	0.593043		131.325	0.669891		110.626	0.665797
				133.338	0.0246377		110.85	0.315652		110.85	0.592899		131.591	0.67		110.85	0.665652
				133.607	0.0249275		111.074	0.318261		111.074	0.592899		131.857	0.669457		111.074	0.664493
				133.877	0.0252174		111.298	0.320435		111.298	0.592609		132.123	0.668696		111.298	0.665072
				134.146	0.0255072		111.522	0.321449		111.522	0.593188		132.389	0.667717		111.522	0.664058
				134.416	0.0247826		111.746	0.324493		111.746	0.592029		132.655	0.668261		111.746	0.665072
				134.686	0.0250725		111.97	0.326667		111.97	0.591159		132.921	0.668261		111.97	0.663768
				134.955	0.0244928		112.194	0.328986		112.194	0.593043		133.187	0.669674		112.194	0.664783
				135.224	0.0244928		112.418	0.331594		112.418	0.592029		133.453	0.668804		112.418	0.664783
				135.494	0.0252174		112.642	0.333623		112.642	0.591159		133.719	0.666739		112.642	0.662609
				135.764	0.0247826		112.867	0.335652		112.867	0.591884		133.985	0.665543		112.867	0.662609
				136.033	0.0249275		113.091	0.33913		113.091	0.591884		134.251	0.662283		113.091	0.662319
				136.303	0.0246377		113.315	0.341014		113.315	0.591159		134.517	0.659457		113.315	0.662609
				136.572	0.0249275		113.539	0.343043		113.539	0.591449		134.783	0.66087		113.539	0.661884
							113.763	0.345217		113.763	0.591739		135.049	0.660109		113.763	0.662029
							113.987	0.346957		113.987	0.591014		135.315	0.661739		113.987	0.661014
							114.211	0.348261		114.211	0.591449		135.581	0.661413		114.211	0.658551
							114.435	0.351594		114.435	0.591449		135.847	0.663696		114.435	0.659565
							114.659	0.354348		114.659	0.591449		136.113	0.661739		114.659	0.66029
							114.883	0.356957		114.883	0.591594		136.379	0.659674		114.883	0.66058
							115.107	0.358551		115.107	0.59058		136.645	0.657174		115.107	0.65942
							115.331	0.362174		115.331	0.591594					115.331	0.658841
							115.555	0.363188		115.555	0.590725					115.555	0.656957
							115.779	0.365217		115.779	0.589855					115.779	0.658261
							116.003	0.367101		116.003	0.589565					116.003	0.657536
							116.227	0.36971		116.227	0.589275					116.227	0.657536
							116.451	0.372029		116.451	0.58971					116.451	0.657536
							116.675	0.375072		116.675	0.590145					116.675	0.656667
							116.899	0.376522		116.899	0.588406					116.899	0.657101
							117.123	0.378551		117.123	0.589565					117.123	0.656957
							117.347	0.379565		117.347	0.589275					117.347	0.655362
							117.571	0.382029		117.571	0.589565					117.571	0.654203
							117.795	0.384348		117.795	0.588116					117.795	0.653478
							118.019	0.386377		118.019	0.588406					118.019	0.653768
							118.243	0.387826		118.243	0.588841					118.243	0.652899
							118.468	0.391304		118.468	0.588116					118.468	0.653043
							118.691	0.391449		118.691	0.588261					118.691	0.651304
							118.916	0.395362		118.916	0.588986					118.916	0.651449
							119.139	0.396522		119.139	0.588406					119.139	0.65029
							119.364	0.398696		119.364	0.588696					119.364	0.650435
							119.588	0.40087		119.588	0.588986					119.588	0.65029
							119.812	0.401594		119.812	0.587826					119.812	0.649855
							120.036	0.402319		120.036	0.587536					120.036	0.648551
							120.26	0.404058		120.26	0.588116					120.26	0.649275
							120.484	0.405072		120.484	0.588261					120.484	0.647681
							120.708	0.407391		120.708	0.587536					120.708	0.647391
							120.932	0.408986		120.932	0.586957					120.932	0.647391
							121.156	0.40913		121.156	0.586957					121.156	0.647246
							121.38	0.410145		121.38	0.587101					121.38	0.645362
							121.604	0.40971		121.604	0.587246					121.604	0.646377
							121.828	0.41058		121.828	0.587391					121.828	0.645362
							122.052	0.41058		122.052	0.586232					122.052	0.644348
							122.276	0.41058		122.276	0.585942					122.276	0.643623
							122.5	0.40942		122.5	0.586232					122.5	0.644928
							122.724	0.41		122.724	0.587101					122.724	0.644638
							122.948	0.40971		122.948	0.586522					122.948	0.643188
							123.172	0.408551		123.172	0.587246					123.172	0.643913
							123.396	0.406522		123.396	0.586377					123.396	0.642319
							123.62	0.407101		123.62	0.586522					123.62	0.642464
							123.844	0.406232		123.844	0.586377					123.844	0.642174
							124.069	0.405942		124.069	0.586087					124.069	0.641594
							124.293	0.403188		124.293	0.584783					124.293	0.640145
							124.517	0.402754		124.517	0.586522					124.517	0.641884
							124.741	0.401304		124.741	0.585362					124.741	0.640145
							124.965	0.401014		124.965	0.584348					124.965	0.63913
							125.189	0.399275		125.189	0.585652					125.189	0.639275
							125.413	0.39913		125.413	0.583768					125.413	0.637826
							125.637	0.397101		125.637	0.585072					125.637	0.638261
							125.861	0.395507		125.861	0.584783					125.861	0.638841
							126.085	0.394783		126.085	0.584928					126.085	0.638696
							126.309	0.393478		126.309	0.583913					126.309	0.636522
							126.533	0.391884		126.533	0.582754					126.533	0.636812
							126.757	0.39029		126.757	0.583768					126.757	0.636232
							126.981	0.39058		126.981	0.583768					126.981	0.637246
							127.205	0.388696		127.205	0.583478					127.205	0.636087
							127.429	0.387826		127.429	0.582754					127.429	0.634928
							127.653	0.386812		127.653	0.583333					127.653	0.634203
							127.877	0.386087		127.877	0.582754					127.877	0.633768
							128.101	0.384348		128.101	0.581884					128.101	0.633188
							128.326	0.382899		128.326	0.582029					128.326	0.632464
							128.549	0.382609		128.549	0.581884					128.549	0.633043
							128.774	0.381159		128.774	0.581884					128.774	0.631594
							128.998	0.38058		128.998	0.582319					128.998	0.631449
							129.222	0.378696		129.222	0.581159					129.222	0.631594
							129.446	0.379275		129.446	0.582174					129.446	0.630725
							129.67	0.378261		129.67	0.581884					129.67	0.631449
							129.894	0.377391		129.894	0.581449					129.894	0.630435
							130.118	0.376522		130.118	0.581304					130.118	0.63029
							130.342	0.375072		130.342	0.580435					130.342	0.63058
							130.566	0.373913		130.566	0.58087					130.566	0.630725
							130.791	0.372609		130.791	0.57971					130.791	0.63029
							131.014	0.372609		131.014	0.579855					131.014	0.629275
							131.238	0.371014		131.238	0.57971					131.238	0.630145
							131.463	0.371594		131.463	0.580145					131.463	0.629275
							131.687	0.370725		131.687	0.580435					131.687	0.63058
							131.911	0.369275		131.911	0.57913					131.911	0.63
							132.135	0.367971		132.135	0.578406					132.135	0.63
							132.359	0.366667		132.359	0.578116					132.359	0.63
							132.583	0.366667		132.583	0.577971					132.583	0.631159
							132.807	0.366087		132.807	0.578116					132.807	0.631159
							133.031	0.365652		133.031	0.578116					133.031	0.629855
							133.255	0.364203		133.255	0.577826					133.255	0.630435
							133.479	0.363768		133.479	0.576522					133.479	0.63058
							133.703	0.363913		133.703	0.577681					133.703	0.63087
							133.928	0.362174		133.928	0.576957					133.928	0.63087
							134.152	0.362464		134.152	0.576232					134.152	0.628551
							134.376	0.361449		134.376	0.575362					134.376	0.625797
							134.6	0.36		134.6	0.575072					134.6	0.625507
							134.824	0.359855		134.824	0.575652					134.824	0.624638
							135.048	0.359275		135.048	0.575942					135.048	0.623043
							135.272	0.35913		135.272	0.575797					135.272	0.620725
							135.496	0.358551		135.496	0.575362					135.496	0.618841
							135.72	0.357681		135.72	0.574348					135.72	0.618696
							135.944	0.356667		135.944	0.573333					135.944	0.616957
							136.168	0.356957		136.168	0.574203					136.168	0.616377
							136.392	0.355942		136.392	0.574203					136.392	0.615217
							136.616	0.355362		136.616	0.572899					136.616	0.614203

## Sheet: Supplementary Fig. 11
Panel A
	Spec. activity [µmol min-1 mg-1]
	Measurement data					Mean	Standard deviation
C. aurantiacus 20 °C	1.62732	2.94095	2.40177	1.80378		2.19346	0.598468
C. aurantiacus 25 °C	4.10654	2.49	1.96063	2.21551	3.50953	2.85644	0.913348
C. aurantiacus 30 °C	3.886	3.66	4.485			4.01033	0.426322
C. aurantiacus 37 °C	9.199	9.897	9.462			9.51933	0.352514
S. tokodaii 20 °C	0.555	0.494	0.486			0.511667	0.0377403
S. tokodaii 25 °C	0.868	0.764	0.997			0.876333	0.116723
S. tokodaii 30 °C	1.109	1.206	1.254			1.18967	0.073867
S. tokodaii 37 °C	1.945	2.259	2.203			2.13567	0.167479
Panel B
	Spec. activity [nmol min-1 mg-1]
	Measurement data		Mean
BKACE137	45.25	62.83	54.04
BKACE15	43.49	49.5	46.5
BKACE407	43.71	35.33	39.52
BKACE314	31.42	25	28.21
BKACE298	21.5	32.83	27.17
BKACE244	25.26	26.67	25.97
BKACE393	21.6	26.33	23.97
BKACE179	19.45	19.23	19.34
BKACE178	16.27	16.67	16.47
BKACE227	13.09	11.5	12.3
BKACE242	12.66	10	11.33
BKACE379	9.92	8.17	9.04
BKACE274	6.69	9.67	8.18
BKACE10	7.04	7.05	7.05
BKACE4	7.59	6.5	7.04
BKACE82	6.99	6.5	6.75
BKACE476	5.37	5.42	5.39
BKACE236	5.45	4.4	4.93
BKACE479	1.82	1.87	1.85
BKACE395	1.33	0.97	1.15

## Sheet: Supplementary Fig. 12
	Acetoacetate [µmol]
	Measurement data			Mean	Standard deviation
0.0 min	4.2753	3.3093	4.028	3.87087	0.501804
0.5 min	44.623	34.1635	33.3618	37.3828	6.28303
1.0 min	88.7431	74.42	70.1785	77.7805	9.72785
1.5 min	114.241	108.586		111.413	3.99834
2.0 min	156.326	145.184	148.167	149.892	5.76745
	Formyl-CoA [µmol]
	Measurement data			Mean	Standard deviation
0.0 min	5.4883	4.3248	5.1857	4.9996	0.603662
0.5 min	33.9859	26.5983	26.0234	28.8692	4.44051
1.0 min	62.9311	54.1066	51.3681	56.1353	6.04255
1.5 min	91.3806	82.7222	79.2778	84.4602	6.23578
2.0 min	117.073	107.223	104.143	109.48	6.7543
	Acetyl-CoA [µmol]
	Measurement data			Mean	Standard deviation
0.0 min	2034.09	2173.26	2065.64	2091	72.9723
0.5 min	1951.55	2204.71	1975.71	2043.99	139.713
1.0 min	2005.7	2138.17	1894.91	2012.93	121.791
1.5 min	1824.65	2029.93	1847.63	1900.74	112.474
2.0 min	1904.9	2029.23	1797.15	1910.43	116.138

## Sheet: Supplementary Fig. 13
		Relative activity [%]
Acetoacetate [mM]	MSA [mM]	Measurement data		Mean
0	0.5	26.4269	27.1383	26.7826
0	1	33.7852	44.26	39.0226
0	2	72.9416		72.9416
0	4	97.6258	100	98.8129
0.5	0.5	8.31592	9.1453	8.73061
0.5	1	14.9312	15.9821	15.4566
0.5	2	37.6179	45.6679	41.6429
0.5	4	47.2531	64.4761	55.8646
2	0.5	2.53989	2.22499	2.38244
2	1	4.92862	5.75673	5.34267
2	2	15.9726	15.2073	15.59
2	4	21.8424	24.6803	23.2613
8	0.5	0.941279	0.942941	0.94211
8	1	1.34995	1.23512	1.29254
8	2	4.26005	3.66493	3.96249
8	4	7.27873	7.41857	7.34865

## Sheet: Supplementary Fig. 15
	# of particles
	Measurement data				Mean	Standard deviation
Protein	976760000000000				976760000000000
Zn	1119600000000000	806422000000000	782151000000000	790763000000000	874734000000000	1.63553e+14

## Sheet: Supplementary Fig. 18
Supplementary Fig. 16: Growth response of the C1S-Aux strain to varying concentrations of formate (sodium formate) supplied in the medium
	0	0.02	0.08	0.3	0.6	1.25	5	20	formate (mM)
Time (h)	OD600	OD600	OD600	OD600	OD600	OD600	OD600	OD600
0	0.0127536	0.0127536	0.0102899	0.0121739	0.0126087	0.0117391	0.0107246	0.0110145
0.213556	0.0126087	0.0114493	0.0104348	0.0104348	0.0131884	0.0102899	0.0104348	0.0108696
0.427111	0.0117391	0.0113043	0.0105797	0.0102899	0.0130435	0.0104348	0.0107246	0.0110145
0.640667	0.0117391	0.0115942	0.0102899	0.0101449	0.0121739	0.0107246	0.0102899	0.0105797
0.854222	0.0117391	0.0114493	0.0131884	0.0107246	0.0136232	0.0105797	0.0104348	0.0110145
1.06778	0.0124638	0.012029	0.0144928	0.0110145	0.0147826	0.0118841	0.0115942	0.012029
1.28133	0.0127536	0.0123188	0.0146377	0.0121739	0.012029	0.0118841	0.0117391	0.0126087
1.49489	0.0121739	0.012029	0.0136232	0.0127536	0.0114493	0.0121739	0.012029	0.012029
1.70844	0.0126087	0.0126087	0.0144928	0.0130435	0.0126087	0.0134783	0.0133333	0.0131884
1.92197	0.0123188	0.0124638	0.0137681	0.0131884	0.0131884	0.0137681	0.0136232	0.0130435
2.13553	0.0121739	0.0121739	0.0137681	0.0142029	0.0144928	0.0144928	0.0131884	0.0136232
2.34908	0.0121739	0.0121739	0.0130435	0.0144928	0.0144928	0.0150725	0.0146377	0.0146377
2.56264	0.0128986	0.0123188	0.013913	0.0156522	0.0152174	0.0162319	0.0155072	0.015942
2.77619	0.0130435	0.0130435	0.0144928	0.0166667	0.0172464	0.0175362	0.0172464	0.0172464
2.98975	0.0124638	0.0121739	0.0144928	0.0172464	0.0188406	0.0197101	0.0182609	0.0176812
3.20331	0.0128985	0.0123188	0.0144928	0.0182609	0.0202899	0.0205797	0.0202899	0.0189855
3.41686	0.0134783	0.0130435	0.015942	0.0204348	0.0224638	0.0223188	0.0227536	0.0205797
3.63042	0.0133333	0.0126087	0.0162319	0.0202899	0.0242029	0.023913	0.0236232	0.022029
3.84394	0.0137681	0.0133333	0.0155072	0.0218841	0.0262319	0.0265217	0.0256522	0.0237681
4.0575	0.0133333	0.0133333	0.015942	0.0226087	0.0295652	0.0284058	0.0282609	0.0256522
4.27106	0.0136232	0.0134783	0.0171015	0.023913	0.0326087	0.0308696	0.0317391	0.0276812
4.48461	0.0137681	0.014058	0.0178261	0.0257971	0.0362319	0.0349275	0.0352174	0.0301449
4.69817	0.0144928	0.014058	0.0178261	0.0273913	0.0401449	0.0385507	0.0386957	0.0321739
4.91172	0.0137681	0.013913	0.0181159	0.0288406	0.0437681	0.0426087	0.0413043	0.0350725
5.12528	0.0136232	0.0143478	0.0182609	0.0307246	0.0476812	0.0468116	0.045942	0.0386957
5.33881	0.0147826	0.0150725	0.0186957	0.0333333	0.0537681	0.0523188	0.0524638	0.0428986
5.55236	0.0144928	0.0143478	0.017971	0.0352174	0.0588406	0.0575362	0.056087	0.0466667
5.76592	0.014058	0.0146377	0.0192754	0.0376812	0.0646377	0.0637681	0.0617391	0.0510145
5.97947	0.0146377	0.0147826	0.02	0.0398551	0.072029	0.0704348	0.0685507	0.055942
6.19303	0.0149275	0.0150725	0.0202899	0.0428986	0.0797101	0.0785507	0.0762319	0.0608696
6.40683	0.0146377	0.0147826	0.0208696	0.045942	0.0878261	0.0869565	0.0834783	0.0676812
6.62039	0.0147826	0.0147826	0.0213044	0.0489855	0.0968116	0.0965217	0.0924638	0.0750725
6.83394	0.0155072	0.0155072	0.0215942	0.0527536	0.107246	0.107391	0.102464	0.0824638
7.0475	0.0146377	0.0150725	0.0213043	0.0562319	0.118551	0.118841	0.112899	0.0901449
7.26106	0.0155072	0.0157971	0.022029	0.0601449	0.131449	0.132029	0.126087	0.0995652
7.47461	0.0156522	0.0156522	0.0221739	0.0643478	0.145362	0.146377	0.13971	0.109565
7.68817	0.0146377	0.0155072	0.0228986	0.0681159	0.16058	0.162464	0.154203	0.119565
7.90172	0.0156522	0.0165217	0.0233333	0.0736232	0.178116	0.18087	0.171739	0.132754
8.11528	0.015942	0.0157971	0.0233333	0.0778261	0.196667	0.200435	0.18971	0.145072
8.32883	0.0157971	0.0163768	0.0236232	0.0836232	0.217826	0.223333	0.210725	0.16029
8.54239	0.0163768	0.0163768	0.0242029	0.0891304	0.241014	0.248261	0.234058	0.176667
8.75594	0.015942	0.016087	0.0244928	0.0946377	0.265072	0.275652	0.25971	0.194638
8.96947	0.0163768	0.0162319	0.0246377	0.100145	0.292609	0.306667	0.288116	0.214493
9.18303	0.0165217	0.016087	0.0255072	0.107246	0.322319	0.34029	0.32	0.236812
9.39658	0.016087	0.0163768	0.0257971	0.113623	0.352754	0.376522	0.353913	0.260435
9.61014	0.0169565	0.0162319	0.0257971	0.12087	0.384638	0.422029	0.393913	0.285072
9.82369	0.0162319	0.0165217	0.0265217	0.128551	0.424493	0.469855	0.443333	0.317391
10.0373	0.0172464	0.0168116	0.0271015	0.136812	0.46971	0.515797	0.492754	0.348261
10.2508	0.0176812	0.0168116	0.0275362	0.145217	0.512899	0.55942	0.538261	0.38029
10.4644	0.0175362	0.0169565	0.0272464	0.154203	0.552609	0.599855	0.574638	0.422464
10.6779	0.0172464	0.0162319	0.0276812	0.162029	0.587971	0.639565	0.615362	0.455797
10.8914	0.0175362	0.0165217	0.0284058	0.172174	0.625072	0.67913	0.657971	0.49
11.105	0.0175362	0.0166667	0.0285507	0.182464	0.657391	0.718116	0.697246	0.527826
11.3186	0.0178261	0.0168116	0.0284058	0.192464	0.688406	0.757536	0.736232	0.563043
11.5321	0.017971	0.0165217	0.0289855	0.202899	0.720435	0.791159	0.778406	0.597681
11.7457	0.0182609	0.0171015	0.0301449	0.214348	0.746667	0.827391	0.815362	0.631739
11.9592	0.0178261	0.0165217	0.0294203	0.224928	0.776087	0.871159	0.851594	0.665217
12.1728	0.0182609	0.0169565	0.0298551	0.236957	0.79942	0.911015	0.888986	0.702754
12.3863	0.0175362	0.0165217	0.0301449	0.248261	0.819275	0.947101	0.925072	0.738841
12.5999	0.0186957	0.0169565	0.0308696	0.260725	0.84029	0.985942	0.963043	0.773188
12.8134	0.0176812	0.0168116	0.0314493	0.273043	0.857971	1.02319	1.00493	0.808985
13.027	0.0184058	0.0166667	0.0311594	0.285072	0.876232	1.06	1.04188	0.847246
13.2405	0.0192754	0.0178261	0.0321739	0.298261	0.896232	1.1587	1.10116	0.88058
13.4541	0.0189855	0.0169565	0.0323188	0.310435	0.916812	1.20072	1.18681	0.917681
13.6676	0.0186956	0.0169565	0.0328985	0.322899	0.928551	1.2171	1.20928	0.948696
13.8812	0.0182609	0.0169565	0.0327536	0.335217	0.938261	1.24101	1.23739	0.983768
14.0947	0.0189855	0.0173913	0.0342029	0.347681	0.955072	1.24739	1.25304	1.05942
14.3083	0.0184058	0.0171015	0.033913	0.36029	0.964203	1.28855	1.26362	1.10768
14.5218	0.0192754	0.0169565	0.0343478	0.371884	0.965362	1.33261	1.27957	1.11942
14.7354	0.0194203	0.0175362	0.0350725	0.383478	0.963623	1.32797	1.30667	1.12971
14.9489	0.0189855	0.0171015	0.0344928	0.394928	0.960725	1.31855	1.33377	1.13826
15.1625	0.0194203	0.0168116	0.0356522	0.406667	0.959855	1.31362	1.35014	1.14899
15.3761	0.0188406	0.0173913	0.0353623	0.416812	0.958116	1.30957	1.34319	1.15217
15.5896	0.0194203	0.0171015	0.0365217	0.427826	0.959855	1.30464	1.33957	1.15841
15.8032	0.0195652	0.0171015	0.0366667	0.43942	0.961014	1.3	1.33478	1.16536
16.0167	0.0194203	0.0169565	0.0372464	0.449855	0.960725	1.29493	1.32812	1.17174
16.2303	0.0195652	0.0166667	0.0375362	0.459275	0.967391	1.29101	1.32522	1.17971
16.4438	0.0194203	0.0172464	0.0373913	0.468696	0.978261	1.28797	1.32	1.18841
16.6574	0.0201449	0.0175362	0.0381159	0.478551	0.984493	1.28391	1.31493	1.19739
16.8709	0.0197101	0.0168116	0.037971	0.486957	0.98087	1.27826	1.30884	1.20638
17.0847	0.0192754	0.0165217	0.0388406	0.494783	0.977246	1.27261	1.30493	1.21594
17.2983	0.0192754	0.0165217	0.0388406	0.503333	0.970725	1.26913	1.30014	1.22884
17.5118	0.0195652	0.0166667	0.0398551	0.511449	0.967101	1.26754	1.29667	1.23971
17.7254	0.0197101	0.0168116	0.04	0.52029	0.961884	1.26362	1.29261	1.24826
17.9389	0.0197101	0.0173913	0.0404348	0.527246	0.955797	1.26058	1.28928	1.25304
18.1525	0.0195652	0.0171015	0.0411594	0.534783	0.952029	1.25681	1.28493	1.25232
18.3661	0.0189855	0.0166667	0.0411594	0.541884	0.946812	1.25348	1.28145	1.25203
18.5796	0.0195652	0.0171015	0.042029	0.54913	0.942174	1.24986	1.27783	1.25072
18.7932	0.0194203	0.0171015	0.0421739	0.554638	0.936522	1.24812	1.2729	1.24754
19.0067	0.0189855	0.0169565	0.042029	0.561304	0.932609	1.24391	1.26913	1.24362
19.2203	0.0192754	0.0168116	0.0430435	0.567681	0.927826	1.23957	1.26609	1.2413
19.4338	0.0195652	0.0168116	0.0431884	0.573623	0.923478	1.23667	1.26246	1.23812
19.6474	0.0197101	0.0169565	0.0433333	0.579565	0.92	1.23377	1.25971	1.23609
19.8609	0.02	0.0165217	0.0442029	0.584638	0.915942	1.23116	1.25623	1.23058
20.0745	0.0194203	0.0169565	0.0443478	0.589565	0.912464	1.22594	1.25449	1.22841
20.288	0.0194203	0.0168116	0.0446377	0.595507	0.908551	1.22449	1.25043	1.22536
20.5016	0.0194203	0.0172464	0.0449275	0.600145	0.905217	1.22087	1.24725	1.2213
20.7151	0.0189855	0.0169565	0.0456522	0.604058	0.901739	1.21971	1.24362	1.21826
20.9287	0.0191304	0.0166667	0.0463768	0.607681	0.898551	1.21507	1.24029	1.21478
21.1423	0.0191304	0.0168116	0.0457971	0.612609	0.895072	1.21319	1.23725	1.21232
21.3558	0.0188406	0.0166667	0.0465217	0.615797	0.892464	1.21	1.23435	1.20884
21.5693	0.0192754	0.0168116	0.0472464	0.620435	0.88913	1.20725	1.23232	1.20536
21.7829	0.0192754	0.0168116	0.0482609	0.624348	0.887246	1.20522	1.22928	1.2029
21.9965	0.0191304	0.0162319	0.0478261	0.628116	0.884058	1.19971	1.22594	1.19942
22.21	0.0186956	0.0162319	0.0481159	0.631159	0.881304	1.19638	1.22435	1.19652
22.4236	0.0188406	0.0165217	0.0488406	0.634638	0.878986	1.19536	1.22058	1.19333
22.6371	0.0195652	0.0162319	0.0492754	0.637101	0.876087	1.19464	1.21783	1.19043
22.8507	0.0197101	0.0171015	0.0504348	0.641739	0.874348	1.19449	1.21667	1.18957
23.0642	0.0188406	0.0166667	0.05	0.643043	0.871014	1.18855	1.2129	1.18652
23.2778	0.0192754	0.0163768	0.0505797	0.642609	0.869275	1.18522	1.21217	1.18464
23.4913	0.0184058	0.0162319	0.0508696	0.644203	0.866522	1.18391	1.20928	1.18072
23.7049	0.0182609	0.016087	0.0513044	0.643768	0.864638	1.1813	1.2058	1.17826
23.9184	0.0182609	0.0162319	0.0523188	0.64029	0.862319	1.17942	1.20478	1.17696
24.132	0.0184058	0.0157971	0.0521739	0.636087	0.860145	1.17957	1.2029	1.17464
24.3455	0.0188406	0.0162319	0.0526087	0.632609	0.857971	1.17493	1.20072	1.17261
24.5591	0.0186957	0.0165217	0.0528986	0.629565	0.856087	1.17449	1.19957	1.1713
24.7726	0.0189855	0.0163768	0.053913	0.625652	0.855072	1.17116	1.19739	1.16797
24.9862	0.0184058	0.0162319	0.0542029	0.622174	0.852029	1.16942	1.19449	1.16609
25.1998	0.0185507	0.0162319	0.0547826	0.618551	0.85058	1.16826	1.19333	1.16348
25.4133	0.0184058	0.0162319	0.0549275	0.615362	0.848406	1.16493	1.19058	1.16232
25.6269	0.017971	0.016087	0.0556522	0.612609	0.845942	1.16362	1.18797	1.15913
25.8404	0.0188406	0.016087	0.055942	0.61	0.844783	1.16188	1.18638	1.15725
26.0539	0.0189855	0.0166667	0.0563768	0.607826	0.843188	1.16043	1.18435	1.15623
26.2675	0.0188406	0.0156522	0.0568116	0.604058	0.840725	1.15928	1.1842	1.15507
26.4811	0.0186956	0.016087	0.057971	0.602609	0.839275	1.15826	1.18116	1.15014
26.6946	0.017971	0.0157971	0.0576812	0.598841	0.838116	1.1558	1.17971	1.15
26.9082	0.0181159	0.0157971	0.0576812	0.597101	0.835942	1.15551	1.17899	1.14928
27.1217	0.0181159	0.0162319	0.0585507	0.595362	0.834783	1.1529	1.17652	1.14725
27.3353	0.0186956	0.0162319	0.0598551	0.593478	0.833913	1.15174	1.17594	1.14681
27.5488	0.0194203	0.0163768	0.0605797	0.591594	0.832029	1.15116	1.17536	1.14594
27.7626	0.017971	0.0157971	0.0597101	0.588696	0.829855	1.14681	1.17232	1.14116
27.9762	0.0185507	0.0155072	0.0604348	0.586812	0.828116	1.14435	1.17014	1.14
28.1898	0.0184058	0.015942	0.0610145	0.584928	0.827101	1.14391	1.16986	1.14014
28.4033	0.0184058	0.0153623	0.0607246	0.582754	0.825797	1.14391	1.16826	1.13841
28.6168	0.0181159	0.0150725	0.062029	0.581304	0.824058	1.13986	1.1671	1.13565
28.8304	0.0181159	0.0153623	0.0623188	0.57942	0.822609	1.13986	1.16406	1.13478
29.0439	0.0189855	0.0153623	0.0633333	0.577826	0.821594	1.13957	1.16377	1.13377
29.2575	0.0182609	0.0156522	0.0636232	0.576377	0.82	1.13942	1.16246	1.13246
29.4711	0.0176812	0.0152174	0.063913	0.574348	0.818261	1.13638	1.16043	1.13072
29.6846	0.0181159	0.0156522	0.0646377	0.572899	0.817246	1.13522	1.16	1.12899
29.8982	0.0176812	0.0153623	0.0649275	0.571449	0.815072	1.13507	1.15957	1.12899
30.1117	0.0181159	0.0155073	0.066087	0.56971	0.814493	1.13275	1.15652	1.12638
30.3253	0.0173913	0.0149275	0.0662319	0.568406	0.813043	1.13072	1.15449	1.12536
30.5388	0.0169565	0.0149275	0.0668116	0.566667	0.811739	1.13014	1.15406	1.12362
30.7524	0.0173913	0.0152174	0.0675362	0.565362	0.81	1.12913	1.1529	1.12246
30.9659	0.0175362	0.0150725	0.0684058	0.564058	0.809565	1.12754	1.15217	1.12029
31.1795	0.0173913	0.0153623	0.0686957	0.562899	0.807681	1.12507	1.14928	1.12
31.393	0.0173913	0.0152174	0.0694203	0.561739	0.806667	1.12565	1.1487	1.1187
31.6066	0.0175362	0.0152174	0.0698551	0.56	0.805217	1.1242	1.14681	1.11667
31.8201	0.0176812	0.0152174	0.0710145	0.558551	0.803913	1.12275	1.1471	1.11768
32.0337	0.0168116	0.0147826	0.0708696	0.557246	0.802899	1.12217	1.14377	1.11449
32.2473	0.0173913	0.0153623	0.0724638	0.556522	0.801739	1.12058	1.14536	1.1142
32.4608	0.0171014	0.0150725	0.0731884	0.555217	0.80087	1.11754	1.14319	1.11217
32.6744	0.017971	0.0144927	0.0734783	0.553043	0.79913	1.11783	1.14087	1.11159
32.8879	0.0169565	0.0150725	0.0742029	0.552319	0.798261	1.11739	1.14043	1.11101
33.1015	0.0175362	0.0156522	0.0753623	0.551159	0.797101	1.11493	1.13928	1.10797
33.315	0.0169565	0.0150725	0.0753623	0.54971	0.796377	1.11435	1.13797	1.10783
33.5286	0.0172464	0.0152174	0.0762319	0.548551	0.794348	1.11304	1.13478	1.1042
33.7421	0.0171015	0.0150725	0.0762319	0.547826	0.793043	1.11174	1.13362	1.10362
33.9557	0.017971	0.0152174	0.0772464	0.547101	0.792754	1.11246	1.13406	1.10333
34.1692	0.0172464	0.0155073	0.0784058	0.545362	0.792174	1.1087	1.13232	1.10159
34.3828	0.0173913	0.0149275	0.0789855	0.545072	0.790435	1.10913	1.13058	1.10058
34.5963	0.0169565	0.0150725	0.0792754	0.543768	0.78971	1.10797	1.13014	1.09826
34.8099	0.0173913	0.0149275	0.08	0.543043	0.787971	1.10768	1.12942	1.09841
35.0234	0.0169565	0.0147826	0.0810145	0.542174	0.787246	1.10551	1.12652	1.09725
35.237	0.0173913	0.0152174	0.0821739	0.54087	0.786667	1.10493	1.12725	1.09478
35.4505	0.0178261	0.0153623	0.0824638	0.54058	0.785072	1.10348	1.12623	1.09696
35.6641	0.0171015	0.0150725	0.083913	0.53913	0.784493	1.10377	1.12478	1.09435
35.8776	0.0165217	0.0146377	0.084058	0.538261	0.783043	1.10246	1.12174	1.09304
36.0912	0.0169565	0.0150725	0.0855073	0.537391	0.782609	1.10217	1.12275	1.09377
36.3047	0.0172464	0.0150725	0.086087	0.536087	0.782029	1.10029	1.12014	1.08841
36.5183	0.0173913	0.0150725	0.0866667	0.535797	0.78029	1.09797	1.11942	1.08957
36.7319	0.0168116	0.0153623	0.0875362	0.534783	0.779855	1.09667	1.1171	1.08725
36.9454	0.0175362	0.0150725	0.0886957	0.534203	0.779565	1.09913	1.11768	1.08739
37.1589	0.0163768	0.0147826	0.0886957	0.533333	0.777681	1.09522	1.11522	1.08493
37.3725	0.0169565	0.0149275	0.0904348	0.533188	0.776957	1.09551	1.11536	1.08638
37.5861	0.0168116	0.0147826	0.0913043	0.531739	0.775942	1.09464	1.11464	1.08362
37.7996	0.0175362	0.0153623	0.0926087	0.531594	0.776232	1.09377	1.11217	1.08217
38.0132	0.0166667	0.0147826	0.0927536	0.530435	0.774348	1.09348	1.11116	1.08145
38.2267	0.0163768	0.0146377	0.0933333	0.529565	0.773333	1.09	1.11029	1.07855
38.4405	0.0166667	0.0144928	0.0950725	0.52913	0.772464	1.09116	1.10884	1.07812
38.6541	0.0172464	0.014058	0.0953623	0.527391	0.772174	1.08913	1.10725	1.07638
38.8676	0.0162319	0.0143478	0.0969565	0.526956	0.770435	1.08884	1.10594	1.0758
39.0812	0.0163768	0.0142029	0.0975362	0.526667	0.770145	1.08739	1.10449	1.07449
39.2947	0.0165217	0.014058	0.0989855	0.526087	0.769275	1.08536	1.10348	1.07507
39.5083	0.0162319	0.013913	0.0997102	0.524783	0.767101	1.08188	1.10261	1.0729
39.7218	0.0163768	0.013913	0.100725	0.524638	0.766957	1.08435	1.10246	1.07275
39.9354	0.0162319	0.0137681	0.101449	0.523913	0.766377	1.08232	1.10116	1.07116
40.1489	0.0163768	0.0143478	0.103333	0.523333	0.765507	1.08043	1.09899	1.06826
40.3625	0.0166667	0.0136232	0.104203	0.522319	0.764203	1.07957	1.09768	1.06725
40.5761	0.0165217	0.0137681	0.105362	0.522319	0.764493	1.08029	1.09623	1.06681
40.7896	0.0165217	0.0137681	0.106377	0.521449	0.763188	1.07725	1.09565	1.06609
41.0031	0.0156522	0.0136232	0.107536	0.520725	0.762029	1.0771	1.09362	1.06348
41.2167	0.0163768	0.0137681	0.108696	0.520435	0.761449	1.07406	1.09319	1.0629
41.4303	0.0165217	0.013913	0.11029	0.52	0.76087	1.07551	1.09246	1.06261
41.6438	0.016087	0.0133333	0.111594	0.51913	0.760145	1.07304	1.09043	1.05986
41.8574	0.015942	0.013913	0.112754	0.518551	0.759565	1.07406	1.08971	1.05957
42.0709	0.0156522	0.013913	0.113333	0.518261	0.758406	1.0729	1.08768	1.05797
42.2845	0.0162319	0.0137681	0.114928	0.517826	0.757391	1.07029	1.08667	1.05754
42.498	0.0156522	0.0137681	0.116667	0.517101	0.756377	1.0687	1.08565	1.05609
42.7116	0.0162319	0.013913	0.117681	0.516812	0.756377	1.06754	1.08464	1.05435
42.9251	0.0155072	0.0136232	0.118551	0.515797	0.754493	1.0671	1.08304	1.05406
43.1387	0.0156522	0.0137681	0.12	0.515362	0.754783	1.06797	1.08348	1.05362
43.3522	0.0156522	0.0134783	0.121014	0.514928	0.753188	1.06449	1.08188	1.05
43.5658	0.015942	0.0134783	0.122609	0.514928	0.752754	1.06348	1.08087	1.05087
43.7793	0.0162319	0.013913	0.123768	0.514783	0.751884	1.06348	1.07986	1.04826
43.9929	0.0156522	0.013913	0.124928	0.513768	0.751159	1.0629	1.07754	1.04841
44.2064	0.0156522	0.014058	0.126377	0.513043	0.751015	1.06174	1.07652	1.0471
44.42	0.0157971	0.013913	0.127391	0.512464	0.75	1.05986	1.07667	1.04725
44.6336	0.0157971	0.0133333	0.127971	0.512319	0.749565	1.05899	1.07522	1.0442
44.8471	0.0152174	0.0136232	0.130145	0.511739	0.748116	1.05667	1.07333	1.04362
45.0606	0.0153623	0.0134783	0.131304	0.51087	0.747536	1.05594	1.07188	1.04159
45.2742	0.0153623	0.0137681	0.132754	0.510725	0.746957	1.0558	1.07217	1.04029
45.4877	0.0153623	0.0137681	0.133913	0.51029	0.746377	1.05391	1.07043	1.03855
45.7013	0.0156522	0.0134783	0.134783	0.51058	0.745507	1.05333	1.0687	1.03768
45.9149	0.0150725	0.0136232	0.135942	0.509855	0.744493	1.05246	1.06725	1.03754
46.1284	0.0153623	0.0134783	0.137681	0.509275	0.744348	1.05029	1.06696	1.03826
46.342	0.0153623	0.0133333	0.138406	0.508551	0.743623	1.04986	1.06652	1.03594
46.5555	0.0156522	0.013913	0.140145	0.508841	0.742029	1.04913	1.06391	1.0329
46.7691	0.0153623	0.0136232	0.141014	0.507826	0.742319	1.04855	1.06362	1.0329
46.9826	0.0150725	0.0131884	0.141884	0.507826	0.74087	1.04565	1.06319	1.03275
47.1962	0.0152174	0.0131884	0.143188	0.507536	0.741014	1.04565	1.06	1.03
47.4097	0.0152174	0.0133333	0.144058	0.506812	0.740145	1.04449	1.06043	1.0287
47.6233	0.0155072	0.0131884	0.145362	0.506522	0.739565	1.04435	1.0587	1.02855
47.8368	0.0156522	0.0137681	0.145797	0.507536	0.738841	1.04217	1.05841	1.02841
48.0504	0.0155072	0.0134783	0.147681	0.506087	0.738406	1.04087	1.05623	1.02478
48.2639	0.0152174	0.0134783	0.148841	0.505362	0.737536	1.04159	1.0558	1.02464
48.4775	0.0150725	0.0133333	0.14942	0.505362	0.737101	1.03942	1.05536	1.02377
48.6911	0.0149275	0.0133333	0.15029	0.504493	0.735362	1.03855	1.05362	1.02217
48.9046	0.0149275	0.0133333	0.151449	0.504203	0.735072	1.03739	1.05261	1.02159
49.1184	0.0152174	0.0130435	0.152609	0.504348	0.734638	1.03565	1.0513	1.02058
49.332	0.0147826	0.0128986	0.153043	0.503623	0.733623	1.0342	1.05072	1.01884
49.5455	0.0149275	0.0134783	0.154493	0.503623	0.733768	1.03391	1.04971	1.01855
49.7591	0.0150725	0.0136232	0.155362	0.503333	0.733043	1.0342	1.04928	1.01739
49.9726	0.0146377	0.0137681	0.156232	0.503623	0.732464	1.03246	1.04768	1.01609
50.1862	0.0149275	0.0131884	0.156812	0.503333	0.732029	1.03232	1.04768	1.01478
50.3997	0.0149275	0.0137681	0.157681	0.502754	0.731159	1.03174	1.04478	1.01333
50.6133	0.0146377	0.0133333	0.158406	0.501884	0.730725	1.02884	1.04478	1.01377
50.8268	0.0157971	0.014058	0.15971	0.503043	0.729855	1.02797	1.04522	1.01101
51.0404	0.0146377	0.0137681	0.160145	0.502609	0.729565	1.02754	1.04333	1.0113
51.2539	0.0147826	0.0136232	0.16058	0.503188	0.728551	1.02507	1.04145	1.00783
51.4675	0.0150725	0.013913	0.162029	0.503188	0.728261	1.02609	1.04261	1.00841
51.6811	0.0153623	0.014058	0.162609	0.502609	0.727681	1.02435	1.04116	1.00739
51.8946	0.0146377	0.0136232	0.162754	0.502609	0.727391	1.02391	1.04	1.00783
52.1081	0.0149275	0.0142029	0.163623	0.501594	0.727101	1.02377	1.03826	1.00507
52.3217	0.0144928	0.014058	0.164783	0.502029	0.726232	1.02145	1.03652	1.00377
52.5353	0.0147826	0.014058	0.164638	0.50058	0.725217	1.02029	1.03623	1.00319
52.7488	0.0144927	0.014058	0.165362	0.50087	0.724493	1.01942	1.03652	1.00188
52.9624	0.0144928	0.0142029	0.165797	0.5	0.724348	1.01913	1.03449	1.00159
53.1759	0.0147826	0.0146377	0.166232	0.500145	0.724203	1.01797	1.03449	1.00014
53.3895	0.0144927	0.014058	0.166812	0.498696	0.723623	1.01841	1.03391	1.00029
53.603	0.0149275	0.0147826	0.167971	0.49913	0.723333	1.01725	1.0329	0.997826
53.8166	0.0149275	0.0142029	0.167971	0.497826	0.723043	1.01522	1.03333	0.998116
54.0301	0.0147826	0.0144928	0.168696	0.497681	0.722464	1.01522	1.0313	0.997536
54.2437	0.013913	0.0144927	0.168696	0.497826	0.721739	1.01362	1.03174	0.995652
54.4573	0.0144928	0.0147826	0.17	0.498116	0.721594	1.01159	1.03029	0.993913
54.6708	0.0150725	0.0155072	0.16971	0.497536	0.721014	1.01261	1.02957	0.994493
54.8844	0.0147826	0.0153623	0.17	0.498261	0.721594	1.01275	1.02855	0.993478
55.0979	0.0144928	0.0153623	0.16971	0.497246	0.719275	1.01101	1.02768	0.992029
55.3115	0.0146377	0.0153623	0.17058	0.496667	0.719565	1.01043	1.02696	0.99058
55.525	0.0144927	0.0156522	0.170725	0.496522	0.719275	1.00855	1.0271	0.990725
55.7386	0.0143478	0.016087	0.170725	0.496812	0.718116	1.00855	1.02449	0.989275
55.9521	0.0147826	0.015942	0.171159	0.496812	0.717971	1.00841	1.0242	0.987681
56.1657	0.0147826	0.0165217	0.171449	0.496232	0.717826	1.00725	1.02304	0.989275
56.3792	0.0143478	0.0168116	0.171739	0.495942	0.717246	1.00638	1.02217	0.987536
56.5928	0.0147826	0.0169565	0.171739	0.494928	0.717246	1.00594	1.02058	0.985362
56.8063	0.0147826	0.0168116	0.171739	0.494348	0.716377	1.00464	1.02072	0.984783
57.0199	0.0142029	0.0172464	0.171884	0.493188	0.715797	1.00493	1.01899	0.984493
57.2334	0.0142029	0.0171015	0.172029	0.493188	0.715362	1.0029	1.01884	0.983043
57.447	0.0147826	0.0176812	0.172899	0.492029	0.714493	1.00304	1.01768	0.983623
57.6606	0.0143478	0.0171015	0.172319	0.490725	0.714203	1.00217	1.01768	0.982609
57.8741	0.014058	0.0175362	0.172754	0.49	0.713333	1.00159	1.01594	0.981449
58.0876	0.0137681	0.0176812	0.172174	0.489855	0.712609	1.00087	1.01551	0.97942
58.3012	0.014058	0.0182609	0.172464	0.488406	0.712609	1.00072	1.01478	0.97913
58.5147	0.0143478	0.0185507	0.172464	0.487391	0.712899	0.99942	1.01464	0.978261
58.7283	0.014058	0.0191304	0.172899	0.486957	0.711594	0.998406	1.0142	0.977246
58.9419	0.014058	0.0194203	0.172174	0.486522	0.711304	0.997391	1.01203	0.975797
59.1554	0.0136232	0.0194203	0.172464	0.485217	0.710725	0.997246	1.01188	0.975507
59.369	0.014058	0.0201449	0.172029	0.484928	0.710725	0.996377	1.01203	0.974638
59.5825	0.014058	0.0204348	0.172029	0.483623	0.71029	0.995652	1.01174	0.974203
59.7963	0.0146377	0.0205797	0.172319	0.483043	0.709565	0.995652	1.01058	0.973333
60.0099	0.0137681	0.0214493	0.171884	0.482174	0.708986	0.994783	1.01058	0.973478
60.2234	0.0137681	0.0215942	0.172319	0.481159	0.708841	0.992754	1.0087	0.971739
60.437	0.0142029	0.0218841	0.172029	0.481014	0.707681	0.993768	1.00841	0.971159
60.6505	0.013913	0.0228986	0.172174	0.479855	0.707536	0.991449	1.00739	0.97029
60.8641	0.0137681	0.0231884	0.171594	0.478986	0.707971	0.991449	1.00739	0.97
61.0776	0.013913	0.0242029	0.171594	0.478261	0.706667	0.991449	1.00725	0.96942
61.2912	0.0136232	0.0249275	0.171449	0.477826	0.707101	0.991449	1.00522	0.968116
61.5048	0.0136232	0.0250725	0.171159	0.476522	0.705797	0.989275	1.00435	0.966957
61.7183	0.0133333	0.0253623	0.171015	0.475942	0.705217	0.98942	1.0058	0.966377
61.9318	0.0137681	0.0263768	0.171304	0.475362	0.705217	0.987391	1.00406	0.966087
62.1454	0.0136232	0.0269565	0.17087	0.475072	0.704493	0.988116	1.00362	0.965942
62.3589	0.0134783	0.0273913	0.17058	0.474203	0.704348	0.987971	1.00261	0.965652
62.5725	0.014058	0.027971	0.171015	0.473333	0.704058	0.986087	1.0029	0.964203
62.7861	0.0136232	0.0288406	0.17058	0.472029	0.703768	0.985652	1.00217	0.962899
62.9996	0.013913	0.03	0.170435	0.471594	0.704058	0.985797	1.00261	0.963333
63.2132	0.0134783	0.0302899	0.16971	0.470435	0.702464	0.984783	1.00014	0.960725
63.4267	0.0134783	0.0318841	0.169855	0.470435	0.702609	0.985797	1.00101	0.962029
63.6403	0.0131884	0.0321739	0.16971	0.469275	0.702174	0.981594	1.00014	0.959855
63.8538	0.0137681	0.0328985	0.16971	0.468841	0.701304	0.981739	0.998841	0.95971
64.0674	0.0134783	0.0331884	0.168986	0.467246	0.70087	0.98029	0.999565	0.958551
64.2809	0.0134783	0.0347826	0.16942	0.466667	0.699855	0.981159	0.998261	0.957971
64.4945	0.0130435	0.036087	0.16913	0.465797	0.700145	0.98058	0.997391	0.958551
64.708	0.0131884	0.0366667	0.168986	0.465942	0.700145	0.979565	0.997391	0.956377
64.9216	0.0134783	0.0376812	0.168551	0.464928	0.698986	0.97971	0.996522	0.955942
65.1351	0.0137681	0.0385507	0.168116	0.463768	0.698986	0.978986	0.995942	0.956522
65.3487	0.0128986	0.0386957	0.167826	0.463333	0.697681	0.978696	0.994928	0.954348
65.5623	0.0130435	0.0401449	0.167826	0.463333	0.697681	0.976957	0.994203	0.954638
65.7758	0.0136232	0.0413043	0.167971	0.462319	0.696957	0.976667	0.994348	0.954058
65.9894	0.0130435	0.0426087	0.167971	0.461014	0.697101	0.976232	0.993478	0.952029
66.2029	0.0130435	0.0427536	0.166667	0.46029	0.695942	0.975362	0.993043	0.952899
66.4164	0.0134783	0.0436232	0.167101	0.460145	0.695797	0.974203	0.992319	0.951159
66.63	0.0137681	0.0449275	0.167536	0.45942	0.695652	0.973913	0.993188	0.951594
66.8436	0.0134783	0.0456522	0.167101	0.458406	0.695362	0.974203	0.992609	0.950725
67.0571	0.0137681	0.0471015	0.166812	0.458116	0.695362	0.973913	0.993333	0.952174
67.2707	0.0133333	0.0473913	0.166087	0.457101	0.694348	0.973623	0.991014	0.948985
67.4842	0.0131884	0.0484058	0.166377	0.456522	0.694493	0.972609	0.99087	0.948985
67.6978	0.0131884	0.0491304	0.165797	0.455652	0.693768	0.972464	0.99058	0.947826
67.9113	0.0136232	0.05	0.166232	0.455362	0.693478	0.972754	0.989855	0.949855
68.1249	0.0131884	0.0508696	0.165942	0.454638	0.692609	0.971884	0.99	0.947971
68.3384	0.0133333	0.0515942	0.165652	0.453478	0.692174	0.97029	0.987971	0.946377
68.552	0.013913	0.0533333	0.166087	0.453333	0.692609	0.971449	0.988841	0.947101
68.7655	0.0134783	0.0533333	0.165362	0.452754	0.691594	0.969565	0.987536	0.945507
68.9791	0.0133333	0.0537681	0.164928	0.451015	0.691449	0.968841	0.986377	0.944928
69.1926	0.0126087	0.0546377	0.164783	0.451304	0.690725	0.969275	0.987101	0.945362
69.4062	0.0128986	0.0552174	0.164348	0.45029	0.69029	0.967536	0.985217	0.942899
69.6197	0.0127536	0.0562319	0.164058	0.44942	0.689565	0.966667	0.984928	0.944348
69.8333	0.0131884	0.0569565	0.163913	0.44913	0.688696	0.966667	0.984348	0.941739
70.0469	0.0130435	0.0571015	0.164058	0.448406	0.689275	0.967826	0.986087	0.942174
70.2604	0.0128986	0.0585507	0.163768	0.448116	0.689855	0.966957	0.985217	0.942029
70.4742	0.0131884	0.0586957	0.163478	0.447826	0.687971	0.965797	0.983623	0.942464
70.6878	0.0126087	0.0591304	0.163478	0.446812	0.686957	0.964638	0.984638	0.941449
70.9014	0.0127536	0.0595652	0.163043	0.446377	0.686812	0.964783	0.984058	0.939565
71.1149	0.0127536	0.06	0.162464	0.445072	0.687246	0.964203	0.982609	0.938841
71.3285	0.0128986	0.0608696	0.162754	0.444493	0.686667	0.964203	0.981304	0.938406
71.5421	0.0136232	0.0613044	0.162609	0.444058	0.685942	0.963043	0.981594	0.938551
71.7556	0.0126087	0.0618841	0.162319	0.443623	0.685072	0.962174	0.981884	0.937681
71.9691	0.0130435	0.0624638	0.162754	0.443478	0.685217	0.962319	0.981159	0.936667
72.1827	0.0130435	0.0628986	0.162464	0.442464	0.684638	0.962174	0.979855	0.937101
72.3962	0.0128986	0.063913	0.162029	0.441449	0.685507	0.962174	0.980725	0.937681
72.6098	0.0130435	0.0643478	0.161884	0.441159	0.684493	0.961884	0.979565	0.936232
72.8234	0.0123188	0.0642029	0.16087	0.43971	0.683043	0.960725	0.978261	0.935362
73.0369	0.0128986	0.0649275	0.161449	0.439565	0.683333	0.96087	0.978696	0.934638
73.2505	0.0126087	0.0650725	0.161304	0.438551	0.682319	0.95942	0.978696	0.933478
73.464	0.0128985	0.065942	0.161014	0.438116	0.682174	0.96	0.978261	0.934638
73.6776	0.0128986	0.0665217	0.16058	0.437681	0.681594	0.959275	0.976957	0.934058
73.8911	0.0126087	0.0662319	0.16029	0.436957	0.681594	0.958116	0.977826	0.932319
74.1047	0.0128986	0.0668116	0.16029	0.436957	0.680145	0.958406	0.976232	0.933043
74.3182	0.0121739	0.0671014	0.160435	0.435942	0.681014	0.957971	0.976232	0.932029
74.5318	0.012029	0.0675362	0.16029	0.435507	0.679855	0.958116	0.975797	0.933188
74.7453	0.0124638	0.0676812	0.159855	0.434783	0.679275	0.956232	0.975797	0.932174
74.9589	0.0128986	0.0678261	0.159855	0.433913	0.678986	0.957246	0.975362	0.931014
75.1724	0.0130435	0.067971	0.15971	0.433333	0.678551	0.955072	0.974928	0.93058
75.386	0.0126087	0.0681159	0.15913	0.432464	0.678551	0.955652	0.975362	0.92971
75.5996	0.0127536	0.067971	0.158986	0.432174	0.678116	0.955362	0.974348	0.93058
75.8131	0.0124638	0.0685507	0.159565	0.432029	0.677826	0.954638	0.974348	0.931014
76.0267	0.0123188	0.0689855	0.15942	0.431449	0.677101	0.955072	0.972464	0.92913
76.2402	0.012029	0.0684058	0.158696	0.430725	0.676232	0.954058	0.972754	0.928841
76.4537	0.0123188	0.0688406	0.158406	0.42942	0.675942	0.955217	0.972029	0.928985
76.6673	0.012029	0.0695652	0.158551	0.42913	0.675797	0.952754	0.97058	0.926232
76.8809	0.012029	0.0695652	0.158406	0.428696	0.675507	0.953623	0.970725	0.927101
77.0944	0.0127536	0.0695652	0.158696	0.428841	0.675072	0.951304	0.971884	0.926667
77.308	0.0123188	0.07	0.157971	0.427536	0.675217	0.953913	0.970725	0.926812
77.5216	0.0121739	0.0694203	0.157681	0.426522	0.673333	0.951159	0.970145	0.925217
77.7351	0.0115942	0.0694203	0.157681	0.426232	0.673478	0.952029	0.97029	0.924348
77.9487	0.012029	0.0695652	0.157391	0.425507	0.673913	0.951594	0.97029	0.924348
78.1622	0.0123188	0.0694203	0.157246	0.425217	0.673188	0.951449	0.969855	0.924493
78.3758	0.0121739	0.0698551	0.157391	0.424348	0.672029	0.951594	0.969275	0.924348
78.5893	0.0127536	0.0698551	0.157246	0.423768	0.672754	0.951304	0.968696	0.923188
78.8029	0.0118841	0.07	0.157101	0.423623	0.672029	0.950145	0.967681	0.922609
79.0164	0.0121739	0.0702899	0.156667	0.422464	0.671159	0.94971	0.967681	0.922609
79.23	0.0117391	0.0697101	0.157101	0.421739	0.67058	0.94971	0.967826	0.92087
79.4436	0.012029	0.0698551	0.156522	0.421739	0.670435	0.948986	0.967391	0.921449
79.6572	0.0123188	0.0705797	0.156377	0.421304	0.67058	0.948985	0.966522	0.921739
79.8708	0.0118841	0.07	0.156087	0.420435	0.669565	0.94913	0.966087	0.920435
80.0843	0.0117391	0.0701449	0.155507	0.42	0.66913	0.947681	0.965652	0.92029
80.2979	0.0114493	0.0702899	0.155507	0.41942	0.668841	0.947391	0.966232	0.92029
80.5114	0.0123188	0.0707246	0.156087	0.41942	0.668406	0.947826	0.965072	0.918261
80.725	0.0121739	0.0701449	0.155362	0.418116	0.668261	0.945362	0.964783	0.918551
80.9385	0.0123188	0.0704348	0.155797	0.417826	0.667681	0.947246	0.965072	0.919275
81.1523	0.012029	0.0705797	0.155652	0.417391	0.668116	0.946522	0.965942	0.918551
81.3659	0.0113043	0.0701449	0.155072	0.416087	0.666232	0.944493	0.963623	0.917681
81.5794	0.0111594	0.0704348	0.154638	0.415797	0.665507	0.945507	0.964058	0.917101
81.793	0.0114493	0.0701449	0.154783	0.415217	0.666232	0.945072	0.963913	0.918406
82.0065	0.0115942	0.0704348	0.154783	0.414348	0.665942	0.945217	0.963768	0.916957
82.2201	0.0114493	0.0702899	0.154203	0.413768	0.665217	0.943333	0.962899	0.916812
82.4336	0.0114493	0.0701449	0.154203	0.413623	0.664928	0.945217	0.962609	0.915942
82.6472	0.0114493	0.0698551	0.154058	0.412609	0.664203	0.943913	0.962464	0.915942
82.8607	0.0113043	0.0697101	0.154348	0.412174	0.664203	0.944348	0.961449	0.914638
83.0743	0.0114493	0.0701449	0.154203	0.411594	0.664058	0.943913	0.961304	0.915217
83.2878	0.0114493	0.0697101	0.153623	0.411449	0.663478	0.944058	0.961739	0.914783
83.5014	0.0113043	0.0697102	0.153478	0.410725	0.662899	0.943188	0.961159	0.914348
83.7149	0.0114493	0.0702899	0.153913	0.410435	0.663188	0.942609	0.96	0.913044
83.9285	0.0110145	0.0698551	0.153768	0.409565	0.661884	0.941739	0.95942	0.913478
84.1421	0.0108696	0.0695652	0.153333	0.408696	0.661594	0.941159	0.959275	0.912029
84.3556	0.0114493	0.0698551	0.153333	0.408406	0.661449	0.941449	0.960145	0.912609
84.5692	0.0107246	0.0697102	0.152899	0.408261	0.661014	0.93971	0.95942	0.911739
84.7827	0.0113043	0.0697101	0.153043	0.407246	0.66	0.941449	0.95913	0.912174
84.9963	0.0104348	0.0694203	0.152754	0.406667	0.66029	0.941014	0.958551	0.911304
85.2099	0.0111594	0.0695652	0.153043	0.406522	0.659565	0.940145	0.959275	0.911884
85.4234	0.0107246	0.0695652	0.152609	0.405217	0.65913	0.940435	0.958261	0.911594
85.6369	0.0111594	0.0697101	0.152899	0.404928	0.65971	0.94	0.95913	0.911449
85.8505	0.0107246	0.0695652	0.152464	0.404928	0.658116	0.93971	0.958406	0.910145
86.0641	0.0114493	0.0695652	0.152319	0.404348	0.658985	0.939855	0.956957	0.910435
86.2776	0.0107246	0.0694203	0.152029	0.402899	0.657826	0.938406	0.956667	0.908985
86.4912	0.0110145	0.0694203	0.151884	0.402464	0.656957	0.938841	0.957391	0.910145
86.7048	0.0107246	0.0691304	0.151594	0.402029	0.656522	0.937971	0.956957	0.90971
86.9184	0.0108696	0.0692754	0.151739	0.401739	0.656667	0.938261	0.956232	0.907971
87.1319	0.0111594	0.0691304	0.151739	0.401304	0.656087	0.938986	0.955217	0.907971
87.3455	0.0117391	0.0695652	0.152319	0.401304	0.655942	0.93913	0.955942	0.907971
87.559	0.0115942	0.0697101	0.151884	0.400145	0.655652	0.937681	0.955797	0.908696
87.7726	0.0104348	0.0688406	0.151304	0.399275	0.655217	0.938116	0.954928	0.907246
87.9861	0.0107246	0.0688406	0.151159	0.398261	0.654783	0.936377	0.954783	0.906087
88.1997	0.0110145	0.0685507	0.151449	0.398261	0.654058	0.936667	0.954638	0.906667
88.4133	0.0108696	0.0684058	0.151304	0.397246	0.654203	0.937101	0.953043	0.905652
88.6268	0.0104348	0.0685507	0.150145	0.396667	0.653043	0.934638	0.953333	0.905797
88.8403	0.0102898	0.0678261	0.15029	0.395797	0.653478	0.936522	0.953768	0.905073
89.0539	0.0101449	0.0686957	0.150435	0.395507	0.652319	0.935217	0.953768	0.904928
89.2674	0.0114493	0.0691304	0.15087	0.394638	0.652464	0.935507	0.954058	0.904348
89.481	0.0107246	0.0688406	0.150435	0.394348	0.651449	0.935072	0.952319	0.904058

## Sheet: Supplementary Fig. 19
Supplementary Fig. 17: 13C-tracing unequivocally confirms operation of the CORE cycle modules 2 and 4 in growing E. coli
	Serine
		M+0			M+1			M+2			M+3
	C1S-Aux + pZ-KCE15-BPT	1.77	2.03	1.81	96.44	96.37	96.48	1.79	1.6	1.71	0.01	0	0.01
	C1S-Aux + pZ-KCE15-BPT + For	92.75	94.57	94.23	7.23	5.41	5.76	0.03	0.02	0.01	0	0	0
	ΔrutE ΔydfG + pZ-KCE15-BPT	95.99	95.78	96.12	3.84	4	3.73	0.17	0.22	0.14	0	0	0.01
	Glycine
		M+0			M+1			M+2
	C1S-Aux + pZ-KCE15-BPT	98.81	98.76	98.71	1.19	1.24	1.29	0	0	0
	C1S-Aux + pZ-KCE15-BPT + For	98.64	98.47	98.35	1.36	1.53	1.63	0	0	0.02
	ΔrutE ΔydfG + pZ-KCE15-BPT	97.67	97.48	97.73	2.28	2.4	2.24	0.04	0.11	0.03
	Aspartate
		M+0			M+1			M+2			M+3			M+4
	C1S-Aux + pZ-KCE15-BPT	87.58	89.02	88.94	8.98	8.65	8.59	3.34	2.32	2.45	0.1	0.01	0.02	0	0	0
	C1S-Aux + pZ-KCE15-BPT + For	91.34	90.39	90.55	6.77	7.34	7.25	1.79	2.09	2.07	0.09	0.18	0.13	0	0	0
	ΔrutE ΔydfG + pZ-KCE15-BPT	89.04	89.02	89.07	7.35	7.35	7.22	2.68	2.72	2.78	0.82	0.84	0.79	0.1	0.06	0.14
	Methionine
		M+0			M+1			M+2			M+3			M+4			M+5
	C1S-Aux + pZ-KCE15-BPT	1.38	1.48	1.46	87.56	88.65	88.59	8.04	7.52	7.53	2.65	2.23	2.27	0.36	0.12	0.15	0.01	0	0
	C1S-Aux + pZ-KCE15-BPT + For	88.38	90.17	89.85	10.3	8.51	8.87	1.32	1.31	1.27	0.01	0.01	0	0	0	0	0	0	0
	ΔrutE ΔydfG + pZ-KCE15-BPT	90.73	90.59	90.64	7.6	7.64	7.59	1.65	1.71	1.65	0.03	0.06	0.11	0	0	0	0	0	0

[truncated: 8 more sheets: Supplementary Fig. 20, Supplementary Fig. 21, Supplementary Fig. 22, Supplementary Fig. 23, Supplementary Fig. 24, Supplementary Fig. 25, Supplementary Fig. 27, Supplementary Fig. 28]
